# Supplementary material for: Comprehensive Transcriptomic and Metabolomic Analysis Revealed the Functional Differences in Pigeon Lactation between Male and Female during the Reproductive Cycle
Source: Animals (Basel). 2023 Dec 24;14(1):75. doi: 10.3390/ani14010075 (PMC10778231; doi:10.3390/ani14010075)
Supplement: Supplementary file 1 [file animals-14-00075-s001.zip]

Archive with 11 entries (11 files):
- .DS_Store
- Figure S1 PCA analysis of metabolites in pigeon crop tissues in both males and females .tif
- Figure S2 qPCR validation during the breeding cycle in the crop of male and female pigeons.pdf
- Supplementary File S1 all metabolites identified across the pigeon reproductive cycles.xlsx
- Supplementary File S2 Differential accumulation metabolites identified across the pigeon reproductive cycles done.xlsx
- Supplementary File S3 Metabolic pathway enrichment analysis of differential metabolites across the pigeon reproductive cycles .xlsx
- Supplementary File S4 Differential expression genes identified across the pigeon reproductive cycles.xlsx
- Supplementary File S5  Pathway enrichment analysis of differential expression genes across the pigeon reproductive cycles.xlsx
- Table S1 Primer used for qPCR validation.docx
- Table S2 Statistics of different accumulated metabolites in the crop of male and female pigeons.docx
- Table S3 Statistics of different differential genes in the crop of male and female pigeons.docx
