# Supplementary material for: Comprehensive Transcriptomic and Metabolomic Analysis Revealed the Functional Differences in Pigeon Lactation between Male and Female during the Reproductive Cycle
Source: Animals (Basel). 2023 Dec 24;14(1):75. doi: 10.3390/ani14010075 (PMC10778231; doi:10.3390/ani14010075)
Supplement: Supplementary file 1 [file animals-14-00075-s001.zip › Supplementary File S1 all metabolites identified across the pigeon reproductive cycles.xlsx]

## Sheet: PAF_PCF
Metabolite ID	Fold Change	pvalue	qvalue	Sample	Ion Mode	RT	Molecular Weight	Formula	Name	Delta Mass Da	Delta Mass ppm	Match	Level	Database	KEGG ID	HMDB ID	Super Class	Sub Class	Class	Final Class	Super Pathway	Sub Pathway	Pathway	State	QC_06	QC_07	QC_08	QC_09	QC_10	QC_11	QC_12	QC_13	QC_14	PA1-F	PA2-F	PA3-F	PB1-F	PB2-F	PB3-F	PC1-F	PC2-F	PC3-F	PA1-M	PA2-M	PA3-M	PB1-M	PB2-M	PB3-M	PC1-M
6.007_283.12074	553.049	0.279079	0.545297	PAF:PCF	NEG	6.007	283.12074	C17 H17 N O3	Paprazine	-0.00010232453126946	-0.361416454094907	NA	level4	ChemSpider	NA	NA	NA	NA	NA	NA	NA	NA	NA	Non-significant	400855	409737	409204	405770	406887	415019	412229	414236	403392	44249.8	7.68059e+06	4677.3	4489.12	4682.41	15411.8	5152.19	4513.52	4310.47	4874.6	89412.1	18860.9	4692.55	4469.77	4771.7	4271.84
2.32_448.12665	366.676	0.0214128	0.524401	PAF:PCF	NA	NA	NA	NA	unidentified	NA	NA	NA	level5	NA	NA	NA	NA	NA	NA	NA	NA	NA	NA	Up	1.54165e+06	1.45327e+06	1.43891e+06	1.43895e+06	1.43537e+06	1.4369e+06	1.45052e+06	1.5064e+06	1.49936e+06	862116	1.34756e+07	2.75372e+06	321763	14837	6.09732e+06	16739.4	15528.6	14343.7	4.02394e+06	15048.5	16025.4	167291	14800.6	15640.5	15186.9
3.368_202.04155	133.075	0.241707	0.527758	PAF:PCF	NA	NA	NA	NA	unidentified	NA	NA	NA	level5	NA	NA	NA	NA	NA	NA	NA	NA	NA	NA	Non-significant	680370	626424	604982	597347	621156	608467	610590	667265	638763	13127.2	4.90503e+06	152877	12461.3	13134	4.08034e+06	13354.1	12365.9	12386.5	1.71124e+06	12785.5	13979.5	12390	12256.2	12958	11544.6
3.379_288.14086	115.476	0.131768	0.524401	PAF:PCF	NA	NA	NA	NA	unidentified	NA	NA	NA	level5	NA	NA	NA	NA	NA	NA	NA	NA	NA	NA	Non-significant	253713	263026	255255	252535	255456	245420	267406	247605	254616	67807.8	4.56443e+06	134601	56708.7	13677.7	1.05657e+06	14118	13558.1	13603.7	13983.1	13484.7	14558.2	34943.9	13363.4	13849.5	12022.4
0.489_202.21605	98.9978	0.306137	0.558269	PAF:PCF	POS	0.489	202.21605	C10 H26 N4	Spermine	NA	0.000304226718753853	1.50446601512609	level3	BMDB	C00750	HMDB0001256	Organic nitrogen compounds	Amines	Organonitrogen compounds	Amines	Amino acid metabolism	Arginine and proline metabolism	map00330 Arginine and proline metabolism; map00410 beta-Alanine metabolism; map00480 Glutathione metabolism; map01100 Metabolic pathways; map04976 Bile secretion	Non-significant	525513	444736	458052	782032	571636	247497	443489	536624	482280	36430.7	8.31923e+06	77893	29942.7	23785.1	3.6415e+06	28707.6	29606.3	26875.4	36440.8	57402.3	28658.7	30093	31975.6	30618.8	27277.2
0.706_211.09743	95.7186	0.0180834	0.524401	PAF:PCF	NA	NA	NA	NA	unidentified	NA	NA	NA	level5	NA	NA	NA	NA	NA	NA	NA	NA	NA	NA	Up	1.57157e+07	1.51616e+07	1.26317e+07	1.59966e+07	1.11386e+07	1.60036e+07	1.59594e+07	1.50981e+07	1.72003e+07	7.47529e+06	5.02829e+07	9.14067e+07	1.16034e+07	7.0248e+07	1.25842e+07	299037	869665	389667	5.69367e+06	314325	1.36251e+07	1.24719e+06	2.53798e+06	1.11575e+06	5.64995e+06
3.489_216.09018	85.2075	0.251882	0.529485	PAF:PCF	NA	NA	NA	NA	unidentified	NA	NA	NA	level5	NA	NA	NA	NA	NA	NA	NA	NA	NA	NA	Non-significant	396532	397955	396194	412060	382072	381893	416413	382221	381797	18505.8	4.10144e+06	116746	16801.7	18112.2	2.89056e+06	18109.4	16239.1	15373.5	221698	17969.3	17452.4	17521.1	16497.3	17124.1	14878.5
3.125_324.14219	82.5188	0.00602392	0.524401	PAF:PCF	NA	NA	NA	NA	unidentified	NA	NA	NA	level5	NA	NA	NA	NA	NA	NA	NA	NA	NA	NA	Up	1.20486e+06	1.20655e+06	1.24414e+06	1.1518e+06	1.17575e+06	1.18595e+06	1.2051e+06	1.1985e+06	1.23421e+06	1.17316e+06	3.11536e+06	9.24318e+06	555697	1.4343e+06	226735	31375.3	29283.6	103324	597263	19058.8	2.99585e+06	141548	206429	332491	581174
3.99_346.12389	75.027	0.0106813	0.524401	PAF:PCF	NA	NA	NA	NA	unidentified	NA	NA	NA	level5	NA	NA	NA	NA	NA	NA	NA	NA	NA	NA	Up	307488	298247	281732	286331	339488	262662	251287	288528	252463	354093	1.06577e+06	2.42923e+06	119916	388680	35244.2	14614	12324.7	24364.1	99390.5	14654.7	906870	28597.3	61172.7	78734.9	130797
1.437_319.08356	71.7709	0.0363781	0.524401	PAF:PCF	NA	NA	NA	NA	unidentified	NA	NA	NA	level5	NA	NA	NA	NA	NA	NA	NA	NA	NA	NA	Up	4.4631e+06	4.46336e+06	4.32276e+06	4.19844e+06	4.22322e+06	4.68411e+06	4.3506e+06	4.57444e+06	4.37768e+06	514735	1.39171e+07	4.55385e+06	141012	358174	5.84745e+07	188727	40627.6	35177.1	1.61398e+07	1.64431e+06	360571	89554.3	53894.3	39746.9	57309.7
3.991_341.16850	66.4576	0.0215656	0.524401	PAF:PCF	NA	NA	NA	NA	unidentified	NA	NA	NA	level5	NA	NA	NA	NA	NA	NA	NA	NA	NA	NA	Up	180695	188645	182810	189730	160557	184793	176279	200828	176506	216798	667685	1.66546e+06	67147.5	247125	12978.1	14089.3	11882.2	12398	69769.8	14128.5	560651	12083.2	15491.5	34080.3	90431.9
3.381_279.11067	60.3418	0.100717	0.524401	PAF:PCF	NA	NA	NA	NA	unidentified	NA	NA	NA	level5	NA	NA	NA	NA	NA	NA	NA	NA	NA	NA	Non-significant	165967	188775	180257	157987	169769	181410	152470	163019	168431	72450.8	2.36121e+06	164684	44404	14360.9	1.03234e+06	15324.6	13844.6	13891.2	14278.6	13920.9	14865.8	13611.4	13645.8	14142.1	13660.2
4.085_260.14601	57.8432	0.00995447	0.524401	PAF:PCF	NA	NA	NA	NA	unidentified	NA	NA	NA	level5	NA	NA	NA	NA	NA	NA	NA	NA	NA	NA	Up	276282	288904	280216	285034	299752	326631	338868	308642	366996	737923	4.63517e+06	790578	422769	216362	2.43826e+06	83352.4	11214.8	11991.1	13512.3	15061.6	57192.4	27378.5	194769	12757.1	12410
3.004_331.08373	55.5484	0.358172	0.592241	PAF:PCF	NA	NA	NA	NA	unidentified	NA	NA	NA	level5	NA	NA	NA	NA	NA	NA	NA	NA	NA	NA	Non-significant	253042	228369	252919	229963	251436	267383	240513	263653	276394	15145.2	3.05963e+06	44088.8	20335.7	15721.6	2.69713e+06	16336.1	20534.2	19276.3	132931	14200.5	13824.3	16103.9	15459.7	15624.5	13282.8
3.927_346.12392	54.6207	0.024773	0.524401	PAF:PCF	NA	NA	NA	NA	unidentified	NA	NA	NA	level5	NA	NA	NA	NA	NA	NA	NA	NA	NA	NA	Up	204498	198982	201160	220643	198274	197986	202503	165246	191017	258428	534421	1.99698e+06	120898	259094	41254.7	15135.1	18903.2	17038	143748	16741.4	400363	28597.3	37570.7	78734.9	154091
2.59_393.12053	50.5937	0.042666	0.524401	PAF:PCF	POS	2.59	393.12053	C14 H23 N3 O8 S	gamma-Glutamyl-gamma-glutamyl-S-methylcysteine	-5.92833207520016e-05	-0.150801873484568	NA	level4	ChemSpider	NA	NA	NA	NA	NA	NA	NA	NA	NA	Up	845033	736153	881839	741789	831781	853869	866579	789119	923991	667622	8.44636e+06	5.34506e+06	75403.8	712996	4.62512e+06	89612.6	120433	75741.3	99129	98719.2	242335	60898.4	92439	85916.4	71520.4
2.786_248.14527	50.4286	0.371993	0.603065	PAF:PCF	NA	NA	NA	NA	unidentified	NA	NA	NA	level5	NA	NA	NA	NA	NA	NA	NA	NA	NA	NA	Non-significant	196743	236617	213108	183450	225831	152136	181858	205202	140679	23335.3	3.8557e+06	46452.4	27449.9	21268.4	867786	26194.9	26553.7	25093.8	19865.6	21181.1	17883.2	23741.4	17853.8	19587.8	51991
2.121_379.10510	49.736	0.0119723	0.524401	PAF:PCF	NA	NA	NA	NA	unidentified	NA	NA	NA	level5	NA	NA	NA	NA	NA	NA	NA	NA	NA	NA	Up	718128	673719	715291	651518	674429	674118	660557	703841	652287	1.38737e+06	7.66317e+06	3.1315e+06	319050	628544	3.28156e+06	200507	22119.1	22308.6	296539	474325	256819	23113.3	123837	23291	49816.2
6.76_283.12087	49.5889	0.405845	0.625362	PAF:PCF	NA	NA	NA	NA	unidentified	NA	NA	NA	level5	NA	NA	NA	NA	NA	NA	NA	NA	NA	NA	Non-significant	172888	179503	183264	160136	193493	167607	179155	199787	178879	32346.5	4.59974e+06	34727.6	30962.6	31898.8	33998.4	36541.1	27372.5	30196.6	33320.8	36063.2	36185	31029.8	31299.8	32041.6	31997.5
2.299_361.09433	49.1075	0.015039	0.524401	PAF:PCF	NA	NA	NA	NA	unidentified	NA	NA	NA	level5	NA	NA	NA	NA	NA	NA	NA	NA	NA	NA	Up	265010	267710	282724	266561	275036	275787	290311	286615	273804	272685	2.77272e+06	1.90536e+06	22091	302427	1.56491e+06	74577.7	13698.1	12538.9	13569.2	22478.8	75310.9	14387.5	15952.5	14071.6	13678.2
3.395_220.15051	45.3994	0.0278574	0.524401	PAF:PCF	NA	NA	NA	NA	unidentified	NA	NA	NA	level5	NA	NA	NA	NA	NA	NA	NA	NA	NA	NA	Up	140415	155053	182417	152328	162352	172168	201372	184558	192638	428390	2.58504e+06	454901	270946	64059.4	992585	25324.7	26752.2	24319	23039.2	22230.6	21139.1	23887.3	108443	20204.5	22268.5
0.808_200.00891	44.4979	0.075418	0.524401	PAF:PCF	NA	NA	NA	NA	unidentified	NA	NA	NA	level5	NA	NA	NA	NA	NA	NA	NA	NA	NA	NA	Non-significant	1.98e+06	2.26399e+06	2.16363e+06	2.0733e+06	2.07912e+06	2.25266e+06	2.07206e+06	1.97498e+06	2.10683e+06	756262	1.24291e+07	1.08199e+06	722867	87934.7	1.89974e+07	98403.4	108517	113709	6.57975e+06	90480.8	85534.5	305594	118148	108680	86986.7
0.578_465.10518	44.1437	0.0206982	0.524401	PAF:PCF	NA	NA	NA	NA	unidentified	NA	NA	NA	level5	NA	NA	NA	NA	NA	NA	NA	NA	NA	NA	Up	2.68266e+06	2.72541e+06	2.60767e+06	2.73644e+06	2.70678e+06	2.63272e+06	2.58181e+06	2.62114e+06	2.62609e+06	701449	2.97064e+06	4.50599e+06	408570	88223.4	4.68319e+06	49027.8	62979.8	73252.8	1.69022e+07	2.24798e+06	1.45433e+06	229340	1.40352e+06	56365.6	53142.2
2.654_326.15913	41.9424	0.0262111	0.524401	PAF:PCF	NA	NA	NA	NA	unidentified	NA	NA	NA	level5	NA	NA	NA	NA	NA	NA	NA	NA	NA	NA	Up	321800	338348	365050	321968	500603	385445	345132	391664	447532	634449	5.10372e+06	1.00337e+06	45386.7	668233	1.44707e+06	143853	8781.6	8098.63	465743	774649	289421	8345.05	8567.47	8555.44	7525.04
1.789_421.11598	38.6988	0.23295	0.52595	PAF:PCF	POS	1.789	421.11598	C18 H20 Cl N5 O5	sonedenoson	0.000687568046828346	1.63273111394777	NA	level4	ChemSpider	NA	NA	NA	NA	NA	NA	NA	NA	NA	Non-significant	163673	140686	157980	139523	140075	172334	150827	153413	163232	26221.1	2.84178e+06	247827	30274.2	25531.9	1.12641e+06	27550	26217.2	26747.8	30326.2	33962.8	25921.4	24234.6	32113.8	26594.9	24805.8
1.2_233.09011	38.6187	0.0118622	0.524401	PAF:PCF	POS	1.2	233.09011	C10 H19 N O S2	8-(Methylsulfinyl)octyl isothiocyanate	-0.000700121136077314	-3.00364115334897	NA	level4	ChemSpider	NA	NA	NA	NA	NA	NA	NA	NA	NA	Up	718338	877630	909281	862598	879522	603042	974320	619814	460081	2.08494e+06	7.63566e+06	3.03293e+06	4.7727e+06	181824	3.38077e+06	111448	107228	111567	64640.4	58916.9	483984	92549.7	1.78395e+06	72811.4	90516
1.029_262.06219	37.6933	0.0545145	0.524401	PAF:PCF	NA	NA	NA	NA	unidentified	NA	NA	NA	level5	NA	NA	NA	NA	NA	NA	NA	NA	NA	NA	Non-significant	2.7046e+06	2.88519e+06	2.43431e+06	2.66605e+06	2.65362e+06	2.7095e+06	2.87135e+06	2.61827e+06	2.78879e+06	969606	1.33039e+07	3.04882e+06	1.99257e+06	259136	2.03931e+07	155190	142268	162101	5.54354e+06	207618	216407	1.89749e+06	135594	98562	103986
3.927_341.16854	36.9405	0.0346233	0.524401	PAF:PCF	NA	NA	NA	NA	unidentified	NA	NA	NA	level5	NA	NA	NA	NA	NA	NA	NA	NA	NA	NA	Up	120867	135808	130833	146047	127161	184793	133659	144794	151612	153162	370944	1.33504e+06	54416.6	177728	13986.6	14913.4	18626.3	16788.3	106918	16496.1	337578	13552.4	15953.2	34080.3	44002.9
6.987_636.31835	36.8256	0.38746	0.612924	PAF:PCF	NA	NA	NA	NA	unidentified	NA	NA	NA	level5	NA	NA	NA	NA	NA	NA	NA	NA	NA	NA	Non-significant	71458.3	88056.9	95235.1	95474.6	118582	84780.8	85338.7	79726.8	86559.6	30244.5	2.76875e+06	28807.6	23905.3	30279.3	261278	28304.1	24048.9	24436	25900.6	32624.4	29229.2	28218.8	26683.8	25715.4	25694.4
0.789_197.03612	34.7043	0.00499498	0.524401	PAF:PCF	NA	NA	NA	NA	unidentified	NA	NA	NA	level5	NA	NA	NA	NA	NA	NA	NA	NA	NA	NA	Up	1.99663e+06	1.95675e+06	2.03603e+06	1.99688e+06	1.93811e+06	2.23877e+06	2.16044e+06	2.15042e+06	2.03896e+06	4.12392e+06	1.60205e+07	5.61204e+06	6.33255e+06	1.81779e+06	5.98151e+06	483762	163724	94684.7	94890.9	340978	339934	334950	2.79218e+06	90497.3	305180
3.905_260.14598	33.1349	0.00876674	0.524401	PAF:PCF	NA	NA	NA	NA	unidentified	NA	NA	NA	level5	NA	NA	NA	NA	NA	NA	NA	NA	NA	NA	Up	175235	173137	188417	189872	171907	202447	266853	236970	224925	445811	2.34897e+06	519024	314375	164583	840493	67935	16625.7	15448.7	13555.1	17149.3	16304.5	26419.4	157253	15553.8	15423.5
0.825_304.03991	32.9286	0.031776	0.524401	PAF:PCF	POS	0.825	304.03991	C9 H21 O3 P S3	IPSP	0.000867974511209013	2.8548126666856	NA	level4	ChemSpider	NA	NA	NA	NA	NA	NA	NA	NA	NA	Up	630855	691542	631831	688604	656060	758951	770164	723054	750451	1.24981e+06	7.81987e+06	1.5831e+06	1.51381e+06	538289	2.29095e+06	102567	108475	112469	96222	84847.8	89218	126362	638509	102352	97259.5
2_379.10513	32.3851	0.00977908	0.524401	PAF:PCF	NA	NA	NA	NA	unidentified	NA	NA	NA	level5	NA	NA	NA	NA	NA	NA	NA	NA	NA	NA	Up	707629	745388	769667	746029	780449	812352	920948	747098	813487	1.38528e+06	7.72395e+06	3.28814e+06	146697	834061	4.66875e+06	283568	46289.5	52953.4	505635	952822	166165	35883	107598	39133.2	39484.7
0.714_275.13689	28.3817	0.442763	0.644865	PAF:PCF	POS	0.714	275.13689	C12 H21 N O6	GLUTARYLCARNITINE	NA	1.17906250807209e-06	0.00428536689479393	level3	BMDB	NA	HMDB0013130	Lipids and lipid-like molecules	Fatty acid esters	Fatty Acyls	Fatty acyls[FA]	NA	NA	NA	Non-significant	1.19063e+06	1.22836e+06	1.52e+06	1.25677e+06	1.2456e+06	1.26388e+06	1.38281e+06	1.32637e+06	1.08632e+06	276502	2.48496e+07	271430	318667	301159	299767	245038	314745	335074	283836	270289	256465	310554	316742	2.87405e+06	245534
6.751_636.32026	28.007	0.0684834	0.524401	PAF:PCF	NA	NA	NA	NA	unidentified	NA	NA	NA	level5	NA	NA	NA	NA	NA	NA	NA	NA	NA	NA	Non-significant	144301	144962	146015	151421	143266	141064	143295	143903	141842	73309.8	1.89508e+06	188924	4547.69	132337	349258	67620.9	4687.3	4719.27	105561	99209.8	125613	4966.29	4781.91	5040.47	4465.97
2.437_349.09427	26.667	0.0360036	0.524401	PAF:PCF	POS	2.437	349.09427	C12 H19 N3 O7 S	S-(Formylmethyl)glutathione	-9.81911983899408e-05	-0.281274081440334	NA	level4	ChemSpider	NA	NA	NA	NA	NA	NA	NA	NA	NA	Up	484165	402359	485134	451242	401376	422957	489232	445737	446713	687629	3.54719e+06	3.62813e+06	37380.7	1.45365e+06	650798	267983	13542.7	13331	140931	119038	138444	14661.4	13100.6	14499	25306.3
0.712_211.05165	26.3175	0.00606077	0.524401	PAF:PCF	NA	NA	NA	NA	unidentified	NA	NA	NA	level5	NA	NA	NA	NA	NA	NA	NA	NA	NA	NA	Up	2.21267e+06	2.17334e+06	1.89747e+06	2.03698e+06	2.0829e+06	2.37903e+06	2.54903e+06	2.89972e+06	2.50277e+06	6.35252e+06	2.07475e+07	7.54264e+06	4.63549e+06	2.18854e+06	8.3976e+06	587060	353229	376044	320986	303337	395275	348526	2.11869e+06	300211	275556
1.661_211.05148	26.3103	0.0103477	0.524401	PAF:PCF	NA	NA	NA	NA	unidentified	NA	NA	NA	level5	NA	NA	NA	NA	NA	NA	NA	NA	NA	NA	Up	5.20811e+06	5.55904e+06	6.69319e+06	5.21093e+06	6.23622e+06	6.25333e+06	5.54254e+06	6.04631e+06	5.30807e+06	1.01077e+07	4.73047e+07	1.08651e+07	8.64605e+06	3.22782e+06	1.4448e+07	1.65781e+06	645606	291669	4.28968e+06	5.13624e+06	2.54516e+06	594977	3.95563e+06	186614	740752
2.172_391.10497	23.8537	0.0804574	0.524401	PAF:PCF	NA	NA	NA	NA	unidentified	NA	NA	NA	level5	NA	NA	NA	NA	NA	NA	NA	NA	NA	NA	Non-significant	371723	366040	385312	408949	382488	342760	371391	360810	388882	73073.8	1.01798e+06	160073	21422.9	16584.9	6.09725e+06	19258.1	17029.4	16162.7	638331	61463.9	17087.9	39300.2	16106.4	17664.4	16628.4
0.698_149.01473	23.3214	0.045167	0.524401	PAF:PCF	NA	NA	NA	NA	unidentified	NA	NA	NA	level5	NA	NA	NA	NA	NA	NA	NA	NA	NA	NA	Up	2.42852e+06	2.82497e+06	2.07955e+06	2.42585e+06	2.06685e+06	2.38888e+06	2.25001e+06	1.93198e+06	2.67001e+06	816968	4.2176e+06	7.40698e+06	4.50747e+06	172804	1.33083e+06	134877	177769	220838	5.62592e+06	560899	148876	3.36355e+06	182145	142960	139918
2.659_465.10569	22.83	0.0543313	0.524401	PAF:PCF	NA	NA	NA	NA	unidentified	NA	NA	NA	level5	NA	NA	NA	NA	NA	NA	NA	NA	NA	NA	Non-significant	3.33821e+06	7.00491e+06	7.01265e+06	7.41551e+06	7.04943e+06	6.86651e+06	6.25303e+06	6.33224e+06	6.03467e+06	1.65539e+06	1.14407e+07	1.58898e+07	1.2417e+06	437206	1.23288e+07	392275	535442	341925	430287	439987	355146	664838	7.03353e+06	377776	324336
0.679_486.10956	22.7491	0.00202456	0.524401	PAF:PCF	NA	NA	NA	NA	unidentified	NA	NA	NA	level5	NA	NA	NA	NA	NA	NA	NA	NA	NA	NA	Up	824088	1.45868e+06	1.21378e+06	1.26129e+06	1.04279e+06	1.21647e+06	635594	648044	919952	8.00953e+06	1.22875e+07	1.47074e+07	620810	620585	1.35576e+07	562268	488164	488288	595890	618298	681819	492479	714742	599958	533016
0.95_211.05167	22.6688	0.0098783	0.524401	PAF:PCF	NA	NA	NA	NA	unidentified	NA	NA	NA	level5	NA	NA	NA	NA	NA	NA	NA	NA	NA	NA	Up	501326	436670	511160	448554	455703	573143	674857	776289	633964	1.65597e+06	6.38676e+06	2.10176e+06	1.57443e+06	533387	1.90746e+06	101687	171806	174015	144335	117961	108358	148062	562489	124074	94042.1
4.085_251.11585	21.141	0.0259718	0.524401	PAF:PCF	POS	4.085	251.11585	C13 H17 N O4	ATEE	9.58714413172856e-05	0.381781860745059	NA	level4	ChemSpider	NA	NA	NA	NA	NA	NA	NA	NA	NA	Up	262722	253146	239512	269463	269311	295785	300718	308239	309410	724945	2.46055e+06	958950	456874	365461	2.46665e+06	134173	50540.3	11324.5	12761.1	24970.9	78965	18955.9	348521	12047.8	38794.2
2.022_454.08318	20.4189	0.00522819	0.524401	PAF:PCF	NA	NA	NA	NA	unidentified	NA	NA	NA	level5	NA	NA	NA	NA	NA	NA	NA	NA	NA	NA	Up	1.16947e+07	1.08982e+07	1.09292e+07	1.07099e+07	1.09751e+07	1.10858e+07	1.09456e+07	1.11845e+07	1.09854e+07	9.93553e+06	1.29381e+07	8.50553e+06	3.18779e+07	512183	2.1371e+06	857944	386613	292210	8.50559e+06	1.12899e+06	339218	2.63795e+07	1.70385e+06	155577	1.63343e+06
0.585_479.12073	19.9437	0.0249896	0.524401	PAF:PCF	NEG	0.585	479.12073	C22 H23 O12	Petunidin-3-O-beta-glucopyranoside	0.00177817115888956	3.71133547438788	NA	level4	ChemSpider	NA	NA	NA	NA	NA	NA	NA	NA	NA	Up	936898	959213	912363	977401	873864	937892	872302	859295	900858	550905	893396	3.06518e+06	80213	108220	4.80267e+06	59849.3	99346	66915	5.99964e+06	4.14665e+06	1.13247e+06	67044.2	176637	51488.8	68785.4
1.348_211.05148	19.4859	0.0032685	0.524401	PAF:PCF	NA	NA	NA	NA	unidentified	NA	NA	NA	level5	NA	NA	NA	NA	NA	NA	NA	NA	NA	NA	Up	5.03059e+06	4.45635e+06	5.20175e+06	5.44124e+06	4.65763e+06	4.59982e+06	4.3055e+06	5.57174e+06	4.43697e+06	7.94527e+06	2.12849e+07	1.41008e+07	8.60923e+06	3.77159e+06	1.13049e+07	1.16573e+06	717377	340604	3.77025e+06	5.49177e+06	2.23839e+06	794909	3.37839e+06	102984	472764
1.168_211.05145	19.1837	0.0074986	0.524401	PAF:PCF	NA	NA	NA	NA	unidentified	NA	NA	NA	level5	NA	NA	NA	NA	NA	NA	NA	NA	NA	NA	Up	5.13498e+06	5.28926e+06	5.09517e+06	5.64037e+06	5.66602e+06	5.56932e+06	5.21731e+06	5.00293e+06	5.31716e+06	7.01802e+06	2.22603e+07	1.82997e+07	1.05958e+07	4.04086e+06	1.00147e+07	1.39454e+06	793620	291974	3.28589e+06	6.01547e+06	2.20387e+06	795457	3.53665e+06	185420	713347
9.759_498.33171	18.8258	0.390563	0.61499	PAF:PCF	NEG	9.759	498.33171	C24 H51 O8 P	(2S)-2,3-Dihydroxypropyl (2R)-2-hydroxy-3-(octadecyloxy)propyl hydrogen phosphate	-0.000445826953182404	-0.894638142173452	NA	level4	ChemSpider	NA	NA	NA	NA	NA	NA	NA	NA	NA	Non-significant	99265.1	114126	48843.6	80336.6	123510	91681.4	96877.2	102000	82269.3	24484.3	1.21904e+06	21003.3	23806.8	17228.4	22379.1	13015.5	16720	37434.4	11462.5	17779.1	14216.9	23391.9	23485.7	26071.3	19839.7
7.565_601.30382	18.2116	0.0351524	0.524401	PAF:PCF	NA	NA	NA	NA	unidentified	NA	NA	NA	level5	NA	NA	NA	NA	NA	NA	NA	NA	NA	NA	Up	281123	278248	324052	292495	283130	283462	314211	301673	287415	578963	268314	2.64858e+06	27108.2	332705	415187	133657	25138.4	33162	27915.7	909985	573111	26512.2	29122.3	54909.5	60224
4.094_244.17854	18.1325	0.0661444	0.524401	PAF:PCF	NA	NA	NA	NA	unidentified	NA	NA	NA	level5	NA	NA	NA	NA	NA	NA	NA	NA	NA	NA	Non-significant	320049	321770	330888	326318	336839	337978	339143	356408	334094	126712	237881	1.80689e+06	140802	404802	1.29101e+06	96556.4	5757.49	17442.9	319598	309642	527864	5919.56	460644	38521.1	37792.4
3.863_244.17880	17.9577	0.0671523	0.524401	PAF:PCF	POS	3.863	244.1788	C12 H24 N2 O3	Leu-Leu	0.00010786458972234	0.441744480688071	NA	level4	ChemSpider	NA	NA	NA	NA	NA	NA	NA	NA	NA	Non-significant	1.1278e+06	1.15519e+06	1.16579e+06	1.16208e+06	1.13515e+06	1.17013e+06	1.11178e+06	1.14933e+06	1.11726e+06	530872	977461	7.11433e+06	384925	1.51786e+06	4.97237e+06	427339	36815.1	16011.5	1.40512e+06	1.3251e+06	2.33776e+06	37738.7	1.83766e+06	195037	140641
0.826_92.00463	17.4683	0.515034	0.691731	PAF:PCF	NA	NA	NA	NA	unidentified	NA	NA	NA	level5	NA	NA	NA	NA	NA	NA	NA	NA	NA	NA	Non-significant	220586	286833	287076	283706	268681	221536	195326	162354	169850	42688.6	3.22558e+06	49900.8	73802.5	72118.2	67952.3	50008.5	68648.7	71296.5	74777.7	65938.3	60164.2	72020.3	62081.2	79541.8	51004
0.573_202.21595	17.4592	0.419671	0.631625	PAF:PCF	NA	NA	NA	NA	unidentified	NA	NA	NA	level5	NA	NA	NA	NA	NA	NA	NA	NA	NA	NA	Non-significant	525513	444736	458052	782032	571636	452651	443489	536624	482280	119784	5.90097e+06	112382	103428	139784	5.20669e+06	151286	102580	97418.4	111471	123238	150476	123993	99129.5	114586	130660
7.024_643.31413	17.1314	0.00740657	0.524401	PAF:PCF	POS	7.024	643.31413	C30 H49 N3 O10 S	S-(PGA1)-glutathione	0.000269332812536049	0.418664709589116	NA	level4	ChemSpider	NA	NA	NA	NA	NA	NA	NA	NA	NA	Up	272174	306001	277521	261312	278005	314029	328101	273891	254760	634430	674664	1.12699e+06	26692.6	718302	378987	87547.8	28308	26344.3	73153.2	144849	2.46471e+06	27267.9	28695.1	31263.1	38488.4
0.853_206.03641	16.0541	0.0153016	0.524401	PAF:PCF	NA	NA	NA	NA	unidentified	NA	NA	NA	level5	NA	NA	NA	NA	NA	NA	NA	NA	NA	NA	Up	1.10267e+06	976051	952246	1.11359e+06	944435	1.22538e+06	1.17542e+06	1.22046e+06	1.50747e+06	781449	3.22538e+06	897607	397892	65618.8	2.04998e+06	216179	43855.9	45460.1	3.05304e+06	211329	161685	148558	36558.7	140917	169143
7.687_474.28282	15.8885	0.0942191	0.524401	PAF:PCF	NA	NA	NA	NA	unidentified	NA	NA	NA	level5	NA	NA	NA	NA	NA	NA	NA	NA	NA	NA	Non-significant	1.34016e+06	1.0154e+06	1.36208e+06	1.35428e+06	1.37513e+06	1.40786e+06	1.42414e+06	1.46598e+06	1.44247e+06	6.92306e+06	451326	846777	23133.2	1.52728e+06	9.9983e+06	496449	14824.5	6154.53	3.59789e+06	213495	4.74823e+06	6654.16	14200.4	1.50596e+06	29502.2
4.651_279.11064	15.3982	0.281972	0.545297	PAF:PCF	NA	NA	NA	NA	unidentified	NA	NA	NA	level5	NA	NA	NA	NA	NA	NA	NA	NA	NA	NA	Non-significant	229640	202504	194339	223025	209847	200476	215179	170230	206724	17715.6	813592	3.03e+06	15660.9	90830.7	21512	223238	13967.7	13557.7	18777	76137.1	20019.6	16239.7	17641.8	15969.6	124731
3.839_279.11058	15.096	0.403617	0.62407	PAF:PCF	NA	NA	NA	NA	unidentified	NA	NA	NA	level5	NA	NA	NA	NA	NA	NA	NA	NA	NA	NA	Non-significant	263965	254542	259414	266696	270467	262777	260892	250151	259992	6979.39	818931	3.18427e+06	23158	107305	30400.1	237963	18383.1	9299.73	6670.93	67384.2	6921.28	6431.95	6701.41	6340.42	129611
9.727_466.30605	14.2157	0.0542483	0.524401	PAF:PCF	NEG	9.727	466.30605	C23 H47 O7 P	1-arachidoyl-sn-glycero-3-phosphate	0.000111393439624408	0.238884882311665	NA	level4	ChemSpider	NA	NA	NA	NA	NA	NA	NA	NA	NA	Non-significant	2.19897e+06	2.1875e+06	2.00269e+06	2.17167e+06	2.16671e+06	2.4448e+06	2.54463e+06	2.41018e+06	2.02394e+06	979899	5.37091e+06	523594	637708	1.98204e+06	71312.8	116208	42036.4	325334	99931.1	47521.4	153052	481900	240983	159806	923205
4.082_255.14694	13.7683	2.95005e-05	0.112485	PAF:PCF	NEG	4.082	255.14694	C13 H21 N O4	(6R,7S)-6,7-Dihydroxy-8-methyl-8-azabicyclo[3.2.1]oct-3-yl (2E)-2-methyl-2-butenoate	-0.000117703710969863	-0.461317139529877	NA	level4	ChemSpider	NA	NA	NA	NA	NA	NA	NA	NA	NA	Up	53190.3	54876.4	46974.3	51647.7	54447.5	55163.7	64214.9	55088.7	53730.8	69741.2	83151.3	87568.8	5620.82	12882.2	478626	6287.79	5728.91	5448.12	109209	2.83255e+06	69152	7831.21	7536.21	6017.35	5288.48
7.854_348.23003	13.7363	0.0245939	0.524401	PAF:PCF	NA	NA	NA	NA	unidentified	NA	NA	NA	level5	NA	NA	NA	NA	NA	NA	NA	NA	NA	NA	Up	176675	190983	157125	149077	171300	165779	168003	189230	202801	1.35753e+06	326473	529832	63195.5	266280	130960	48391.6	50225.2	62550	133816	256742	168014	59196.5	70616.3	59365.7	59132.5
5.196_461.18321	13.4189	0.0262091	0.524401	PAF:PCF	NA	NA	NA	NA	unidentified	NA	NA	NA	level5	NA	NA	NA	NA	NA	NA	NA	NA	NA	NA	Up	194320	180736	185107	188804	193523	197891	183577	185249	185535	102187	314168	349795	63296.1	82526.3	884430	43389	5116.8	8589.21	89844.4	1.57143e+06	267049	7294.94	107905	5841.61	7708.08
9.295_306.25582	12.685	0.0786641	0.524401	PAF:PCF	NA	NA	NA	NA	unidentified	NA	NA	NA	level5	NA	NA	NA	NA	NA	NA	NA	NA	NA	NA	Non-significant	314333	271135	370402	409975	293581	390476	321961	238692	262934	218709	2.2388e+06	754518	262225	375135	205167	68945.6	109520	74748.5	70526.2	74995.2	70126.5	105222	95668.4	64376	246074
9.755_511.32689	12.501	0.0597187	0.524401	PAF:PCF	NEG	9.755	511.32689	C24 H50 N O8 P	phosphatidylserine O-18:0/0:0	-0.00051657429696661	-1.01026131814492	NA	level4	ChemSpider	NA	NA	NA	NA	NA	NA	NA	NA	NA	Non-significant	1.36057e+06	1.27589e+06	1.31198e+06	1.42228e+06	1.43757e+06	1.45059e+06	1.40342e+06	1.37279e+06	1.36434e+06	402684	4.73772e+06	1.30679e+06	36311.8	1.33134e+06	832431	391879	66757.7	57097.7	280493	1.01156e+06	527972	35679.1	64979.9	277057	245179
12.219_714.55943	12.3988	0.09325	0.524401	PAF:PCF	NEG	12.219	714.55943	C41 H79 O7 P	(2R)-1-(Hexadecyloxy)-3-(phosphonooxy)-2-propanyl (13Z,16Z)-13,16-docosadienoate	0.00308973638675525	4.32399267793016	NA	level4	ChemSpider	NA	NA	NA	NA	NA	NA	NA	NA	NA	Non-significant	888888	913730	916079	884590	899832	894318	906760	942086	888562	326618	2.304e+06	4.51092e+06	39445.6	4.39443e+06	347665	528661	9175.3	38150.2	119078	415057	641969	8815.9	11409.6	120279	1.13354e+06
0.725_211.05151	12.2261	0.0157368	0.524401	PAF:PCF	NA	NA	NA	NA	unidentified	NA	NA	NA	level5	NA	NA	NA	NA	NA	NA	NA	NA	NA	NA	Up	1.22092e+06	1.29057e+06	1.28705e+06	1.32519e+06	1.21201e+06	1.26469e+06	1.40781e+06	1.36963e+06	1.33772e+06	1.90468e+06	5.10556e+06	2.10248e+06	1.99454e+06	911569	2.88331e+06	263870	247347	234134	1.55019e+06	251230	542388	219690	787990	214432	209869
0.562_305.07485	11.9243	0.0144331	0.524401	PAF:PCF	NEG	0.562	305.07485	C17 H17 Cl2 N	Sertraline	0.00104034447173262	3.41014028405204	NA	level4	ChemSpider	NA	NA	NA	NA	NA	NA	NA	NA	NA	Up	306480	312434	291130	315017	254134	241383	293907	221866	273901	81872.8	76065.6	172444	426177	23661.7	240932	18205.7	3848.04	5652.97	3.41166e+06	133013	108801	555870	2.13163e+06	40569	9090.53
2.503_154.02689	11.784	0.0137382	0.524401	PAF:PCF	NA	NA	NA	NA	unidentified	NA	NA	NA	level5	NA	NA	NA	NA	NA	NA	NA	NA	NA	NA	Up	600209	594609	610781	624691	608449	652666	676033	672850	669900	203846	360461	841971	349790	22293.2	1.51759e+06	29560.7	59924.8	29852.7	33148.3	32184.8	136355	159638	1.47845e+06	33222.4	44837.3
6.054_565.25775	11.7379	0.107966	0.524401	PAF:PCF	NA	NA	NA	NA	unidentified	NA	NA	NA	level5	NA	NA	NA	NA	NA	NA	NA	NA	NA	NA	Non-significant	691167	645348	657469	678302	696624	681348	703028	661172	663443	333641	400791	3.44812e+06	99888.3	2.62997e+06	764409	347105	4572.12	4650.26	236845	6.9224e+06	2.25893e+06	4997.85	434064	18964.5	21531.5
5.293_463.19917	11.6964	0.0542468	0.524401	PAF:PCF	NA	NA	NA	NA	unidentified	NA	NA	NA	level5	NA	NA	NA	NA	NA	NA	NA	NA	NA	NA	Non-significant	271131	269738	283835	256423	245469	266893	264547	255009	262800	96274.8	667610	268917	29311.6	66607.4	2.48045e+06	36424.9	24731.5	27144.6	532234	962281	277783	27244.9	32911.4	29518.2	27476.8
3.368_307.08378	11.6055	0.084126	0.524401	PAF:PCF	NA	NA	NA	NA	unidentified	NA	NA	NA	level5	NA	NA	NA	NA	NA	NA	NA	NA	NA	NA	Non-significant	929629	1.40208e+06	972897	1.29108e+06	696011	840037	1.40815e+06	1.4263e+06	709177	896464	5.51744e+06	2.54944e+06	35445	351101	5.0179e+06	705580	53718.1	13040.3	3.19023e+06	1.34591e+06	1.12178e+06	56382.7	74029.4	53579.2	99104.7
0.547_273.13252	11.1529	0.143287	0.524401	PAF:PCF	NA	NA	NA	NA	unidentified	NA	NA	NA	level5	NA	NA	NA	NA	NA	NA	NA	NA	NA	NA	Non-significant	199329	204133	226243	181300	230352	192376	169675	180948	247824	617892	3.20988e+06	122703	60377.3	91804.4	591883	281326	46680.6	26204.1	32188.5	37097.9	39556.8	29700.2	27588.1	26131.7	28010
12.019_688.54426	11.0682	0.0608031	0.524401	PAF:PCF	NA	NA	NA	NA	unidentified	NA	NA	NA	level5	NA	NA	NA	NA	NA	NA	NA	NA	NA	NA	Non-significant	222879	228371	219170	214807	211884	215500	231571	213915	216694	129776	212315	842942	24856.5	2.21592e+06	39721.8	93436	6797.53	6833.44	21118	41006	181725	6714.38	6997.49	21329.7	259114
0.934_190.04128	10.9263	0.0250933	0.524401	PAF:PCF	NA	NA	NA	NA	unidentified	NA	NA	NA	level5	NA	NA	NA	NA	NA	NA	NA	NA	NA	NA	Up	8.06758e+06	7.30181e+06	6.08424e+06	7.85521e+06	8.48474e+06	6.61073e+06	6.03606e+06	6.60131e+06	5.5099e+06	1.91718e+06	8.13553e+06	5.87714e+06	3.42138e+06	404372	5.6594e+06	610416	355182	492337	9.53295e+06	790838	518058	1.07812e+06	609842	689348	1.41106e+06
5.611_461.18352	10.6689	0.0613924	0.524401	PAF:PCF	NA	NA	NA	NA	unidentified	NA	NA	NA	level5	NA	NA	NA	NA	NA	NA	NA	NA	NA	NA	Non-significant	177605	165125	173293	187054	174069	157774	187837	178971	156041	51205.7	318482	249711	79397.3	42124.9	1.03342e+06	23626.5	17367	17062.8	109583	1.40019e+06	268167	17321.5	83348.9	20677.1	19788.7
7.588_367.27223	10.5818	0.0540182	0.524401	PAF:PCF	POS	7.588	367.27223	C21 H34 O4	Carbaprostacyclin	NA	17.0265242868269	48613.0845319565	level2	mzCloud	NA	NA	NA	NA	NA	NA	NA	NA	NA	Non-significant	411479	486749	472884	496596	501814	456683	426916	496351	527999	1.19681e+06	1.33451e+06	186019	23857.7	108336	5.39288e+06	206783	23833.7	26176.7	585632	275030	574354	91998	77200.7	136509	31010.7
8.53_496.26563	10.2636	0.192714	0.524401	PAF:PCF	NA	NA	NA	NA	unidentified	NA	NA	NA	level5	NA	NA	NA	NA	NA	NA	NA	NA	NA	NA	Non-significant	289680	352882	329390	279306	417973	315204	267293	261957	347387	1.73666e+06	108588	202016	61142.6	363088	2.19671e+06	72145.1	63575.4	63748.9	1.05529e+06	69194.9	1.15357e+06	68853.4	66054.8	381132	58882.3
1.243_289.12737	10.1697	0.00236063	0.524401	PAF:PCF	POS	1.243	289.12737	C11 H19 N3 O6	Ophthalmic acid	NA	-1.26260711681425e-05	-0.0436695789322021	level3	BMDB	C21016	HMDB0005765	Organic acids and derivatives	Amino acids, peptides, and analogues	Carboxylic acids and derivatives	Amino acids, peptides, and analogues	Amino acid metabolism	Cysteine and methionine metabolism	map00270 Cysteine and methionine metabolism; map01100 Metabolic pathways	Up	6.26608e+06	6.7946e+06	6.50951e+06	6.64738e+06	6.6994e+06	6.39968e+06	5.73027e+06	6.59782e+06	6.35231e+06	1.38478e+07	1.7588e+07	2.39471e+07	4.23423e+06	1.67062e+06	6.99209e+06	1.77755e+06	1.99405e+06	1.67427e+06	1.78297e+07	1.80789e+07	8.73351e+06	2.50651e+06	537961	4.69191e+06	1.22537e+06
8.029_395.30367	10.1309	0.0453172	0.524401	PAF:PCF	POS	8.029	395.30367	C23 H41 N O4	9,12-Hexadecadienoylcarnitine	0.000114497676179326	0.289644941664931	NA	level4	ChemSpider	NA	NA	NA	NA	NA	NA	NA	NA	NA	Up	898920	988706	881512	936225	907800	880354	958247	915179	918008	2.70605e+06	2.88268e+06	633826	126913	269239	9.95014e+06	482442	43294.9	88477.9	1.66838e+06	1.64698e+06	1.37699e+06	217094	193714	280798	102545
0.71_190.04129	10.1291	0.0194266	0.524401	PAF:PCF	NA	NA	NA	NA	unidentified	NA	NA	NA	level5	NA	NA	NA	NA	NA	NA	NA	NA	NA	NA	Up	5.5025e+06	6.19675e+06	6.04319e+06	5.84203e+06	5.46723e+06	6.06582e+06	6.21054e+06	6.29288e+06	6.3288e+06	1.8631e+06	8.88699e+06	4.48814e+06	3.37437e+06	454502	6.024e+06	836036	370157	298203	1.09987e+07	1.03968e+06	431371	796282	279892	661793	894877
0.969_126.00844	9.82296	0.0904096	0.524401	PAF:PCF	NA	NA	NA	NA	unidentified	NA	NA	NA	level5	NA	NA	NA	NA	NA	NA	NA	NA	NA	NA	Non-significant	963518	870959	948168	770172	899856	1.03182e+06	952096	865953	966634	373676	3.11149e+06	2.71441e+06	1.7778e+06	2.74586e+06	186313	225376	133878	271877	167067	125406	288065	635904	261735	91167.7	1.60431e+06
7.586_472.26716	9.51296	0.104831	0.524401	PAF:PCF	NA	NA	NA	NA	unidentified	NA	NA	NA	level5	NA	NA	NA	NA	NA	NA	NA	NA	NA	NA	Non-significant	527061	519402	536365	539954	516511	533537	517745	537815	517166	397505	1.73562e+06	3.21682e+06	12618.4	1.51235e+06	684509	544346	11828.1	6211.12	386568	659081	733067	6707.95	6171	53913.5	364392
2.687_479.12155	9.09215	0.110733	0.524401	PAF:PCF	NA	NA	NA	NA	unidentified	NA	NA	NA	level5	NA	NA	NA	NA	NA	NA	NA	NA	NA	NA	Non-significant	2.56665e+06	2.34665e+06	2.23535e+06	2.23301e+06	2.25054e+06	2.04089e+06	1.83652e+06	1.72481e+06	1.85589e+06	944866	3.30203e+06	9.90585e+06	408484	536018	1.40182e+07	480932	656456	419203	527536	539428	435412	346664	556325	463156	397638
9.141_332.23273	8.94492	0.00255457	0.524401	PAF:PCF	NA	NA	NA	NA	unidentified	NA	NA	NA	level5	NA	NA	NA	NA	NA	NA	NA	NA	NA	NA	Up	592549	590531	611211	580873	661202	795772	620330	616310	580079	2.33724e+06	1.90127e+06	1.06751e+06	201275	660318	428327	260294	183187	149707	141903	570316	202221	134827	891228	1.51683e+06	800032
9.221_481.31729	8.92854	0.421899	0.633049	PAF:PCF	NA	NA	NA	NA	unidentified	NA	NA	NA	level5	NA	NA	NA	NA	NA	NA	NA	NA	NA	NA	Non-significant	491066	451784	529005	473603	497889	426504	457290	346347	488737	7.50672e+06	246849	336287	256160	401435	270562	246973	210015	449079	142893	186436	408524	249130	367461	184806	215689
0.698_295.07243	8.89717	0.0155918	0.524401	PAF:PCF	NA	NA	NA	NA	unidentified	NA	NA	NA	level5	NA	NA	NA	NA	NA	NA	NA	NA	NA	NA	Up	1.47562e+06	1.39097e+06	1.55028e+06	1.31028e+06	1.3469e+06	1.34167e+06	1.21427e+06	1.32993e+06	1.32869e+06	2.34746e+06	3.0532e+06	2.15042e+06	1.25489e+06	181812	1.08167e+06	496325	187035	165346	419619	566319	191573	154100	163803	150412	184452
6.24_643.31587	8.87123	0.0955419	0.524401	PAF:PCF	NA	NA	NA	NA	unidentified	NA	NA	NA	level5	NA	NA	NA	NA	NA	NA	NA	NA	NA	NA	Non-significant	256174	235661	246423	257111	250117	247911	252984	228465	264718	632739	448505	1.07542e+06	7931.51	858583	331050	230050	5606.49	7450.71	188418	229462	2.48671e+06	5994.39	16681.9	16214.4	33653.6
4.464_255.14696	8.84722	0.000182799	0.348506	PAF:PCF	NA	NA	NA	NA	unidentified	NA	NA	NA	level5	NA	NA	NA	NA	NA	NA	NA	NA	NA	NA	Up	28205.7	18688	27057.6	25334.3	30487.5	29046.6	31437.2	28167.5	27417.2	36631.9	47405	50131.8	5027.69	8826.18	246498	5622.8	4899.98	4642.29	61604.7	1.91824e+06	37653.8	4978.77	7793.76	5068.42	4723.11
2.502_172.03752	8.81775	0.0191909	0.524401	PAF:PCF	POS	2.502	172.03752	C7 H8 O5	(-)-3-dehydroshikimic acid	0.000349934687505993	2.03406438803675	NA	level4	ChemSpider	NA	NA	NA	NA	NA	NA	NA	NA	NA	Up	350199	381573	350921	373646	335332	379906	405716	403435	400628	142854	255485	479641	260972	41254.4	849631	61886.2	24811.8	12871.6	37690	62006.6	93413.4	164529	844796	54385.9	16309.4
3.78_216.09018	8.61007	0.233174	0.52595	PAF:PCF	POS	3.78	216.09018	C12 H12 N2 O2	1,2,3,4-Tetrahydro-Î²-carboline-3-carboxylic acid	0.000299946503332649	1.38806364610654	NA	level4	ChemSpider	NA	NA	NA	NA	NA	NA	NA	NA	NA	Non-significant	1.19354e+06	1.13175e+06	1.14319e+06	1.10919e+06	1.09086e+06	1.13398e+06	1.13698e+06	1.14259e+06	1.12303e+06	265484	4.70626e+06	564509	494049	180237	7.45291e+06	195881	275695	171422	2.10936e+06	704417	141972	243763	195119	74167.2	136454
0.705_152.08565	8.57112	0.0365945	0.524401	PAF:PCF	NA	NA	NA	NA	unidentified	NA	NA	NA	level5	NA	NA	NA	NA	NA	NA	NA	NA	NA	NA	Up	4.01733e+07	4.44551e+07	4.12026e+07	3.80436e+07	3.94164e+07	3.96e+07	4.33328e+07	4.20244e+07	4.34054e+07	1.59194e+07	7.92004e+07	3.17584e+07	2.26889e+07	4.86288e+06	5.60948e+07	6.85404e+06	4.32567e+06	3.62328e+06	9.83913e+07	6.23782e+06	4.10157e+06	8.03934e+06	5.07741e+06	5.8055e+06	1.0884e+07
0.705_190.04154	8.57112	0.0365945	0.524401	PAF:PCF	NA	NA	NA	NA	unidentified	NA	NA	NA	level5	NA	NA	NA	NA	NA	NA	NA	NA	NA	NA	Up	4.01733e+07	4.44551e+07	4.12026e+07	3.80436e+07	3.94164e+07	3.96e+07	4.33328e+07	4.20244e+07	4.34054e+07	1.59194e+07	7.92004e+07	3.17584e+07	2.26889e+07	4.86288e+06	5.60948e+07	6.85404e+06	4.32567e+06	3.62328e+06	9.83913e+07	6.23782e+06	4.10157e+06	8.03934e+06	5.07741e+06	5.8055e+06	1.0884e+07
6.103_447.20408	8.52387	0.112673	0.524401	PAF:PCF	NA	NA	NA	NA	unidentified	NA	NA	NA	level5	NA	NA	NA	NA	NA	NA	NA	NA	NA	NA	Non-significant	218512	224177	240346	245287	238276	257396	260267	260200	266284	594180	2.73902e+06	4.31006e+06	14972.4	2.05016e+06	2.96928e+06	875816	10376.9	10495.8	1.4529e+06	1.41594e+06	2.24113e+06	11050.7	10225.2	11400.5	44138.5
9.436_438.27483	8.377	0.0886718	0.524401	PAF:PCF	NEG	9.436	438.27483	C21 H43 O7 P	1-Stearoyl lysophosphatidic acid	0.000188690196011976	0.430529578476822	NA	level4	ChemSpider	NA	NA	NA	NA	NA	NA	NA	NA	NA	Non-significant	1.64618e+06	2.01686e+06	1.89354e+06	1.96864e+06	1.66941e+06	1.69301e+06	1.76863e+06	1.8819e+06	1.66557e+06	2.09501e+06	5.5843e+06	584083	573869	2.03696e+06	83076	230846	55030	700563	175281	41386.9	362672	738472	268484	163278	868439
9.145_292.24022	8.33596	0.00260785	0.524401	PAF:PCF	POS	9.145	292.24022	C19 H32 O2	3β-Androstanediol	-6.94222006814016e-06	-0.0237551827287411	NA	level4	ChemSpider	NA	NA	NA	NA	NA	NA	NA	NA	NA	Up	1.40587e+06	1.60194e+06	1.45266e+06	1.3776e+06	1.68737e+06	1.57206e+06	1.55438e+06	1.4384e+06	1.65901e+06	5.23504e+06	4.18733e+06	2.5028e+06	734253	1.47506e+06	1.28054e+06	686028	435143	309397	398304	1.33971e+06	933072	388420	1.45811e+06	3.01483e+06	2.23655e+06
0.508_145.15816	8.22634	0.289389	0.548661	PAF:PCF	POS	0.508	145.15816	C7 H19 N3	Spermidine	NA	0.000263558681496079	1.81566890887891	level3	BMDB	C00315	HMDB0001257	Organic nitrogen compounds	Amines	Organonitrogen compounds	Amines	Amino acid metabolism	Arginine and proline metabolism	map00330 Arginine and proline metabolism; map00410 beta-Alanine metabolism; map00480 Glutathione metabolism; map00940 Phenylpropanoid biosynthesis; map01100 Metabolic pathways; map02010 ABC transporters; map04976 Bile secretion	Non-significant	3.89696e+06	4.02319e+06	4.0571e+06	4.06706e+06	4.15956e+06	3.9597e+06	4.12152e+06	4.18636e+06	4.27548e+06	1.53033e+06	3.26559e+07	3.3934e+06	3.79471e+06	1.25484e+06	2.2127e+07	1.24768e+06	1.89534e+06	1.42518e+06	5.43185e+06	1.79559e+06	787108	3.12246e+06	2.58352e+06	2.05597e+06	5.2243e+06
0.505_128.13157	8.22634	0.289389	0.548661	PAF:PCF	NA	NA	NA	NA	unidentified	NA	NA	NA	level5	NA	NA	NA	NA	NA	NA	NA	NA	NA	NA	Non-significant	3.89696e+06	4.02319e+06	4.0571e+06	4.06706e+06	4.15956e+06	3.9597e+06	4.12152e+06	4.18636e+06	4.27548e+06	1.53033e+06	3.26559e+07	3.3934e+06	3.79471e+06	1.25484e+06	2.2127e+07	1.24768e+06	1.89534e+06	1.42518e+06	5.43185e+06	1.79559e+06	787108	3.12246e+06	2.58352e+06	2.05597e+06	5.2243e+06
7.83_369.28786	8.21358	0.0266281	0.524401	PAF:PCF	NA	NA	NA	NA	unidentified	NA	NA	NA	level5	NA	NA	NA	NA	NA	NA	NA	NA	NA	NA	Up	1.0404e+06	947860	1.03261e+06	973943	1.02903e+06	1.01095e+06	1.03821e+06	1.12515e+06	1.01885e+06	1.3696e+06	2.04965e+06	851060	444490	172543	1.22877e+07	351671	66406.1	101831	1.08961e+06	1.24289e+06	1.58609e+06	325623	313756	84885.3	383219
0.793_191.07969	8.21105	0.00851052	0.524401	PAF:PCF	POS	0.793	191.07969	C7 H13 N O5	2-amino-2,3,7-trideoxy-D-lyxo-hept-6-ulosonic acid	0.00031548130746728	1.65104848064589	NA	level4	ChemSpider	NA	NA	NA	NA	NA	NA	NA	NA	NA	Up	1.63787e+06	1.48802e+06	1.94676e+06	1.58082e+06	1.51276e+06	1.70486e+06	1.57812e+06	1.4952e+06	1.61008e+06	2.43924e+06	6.25609e+06	2.34843e+06	7.6816e+06	1.46656e+06	3.05555e+06	664560	365973	314455	102459	97796.9	283940	802748	4.78989e+06	111043	702611
2.302_307.08385	8.20066	0.0962115	0.524401	PAF:PCF	POS	2.302	307.08385	C10 H17 N3 O6 S	Reduced Glutathione	4.30482812703303e-05	0.140184146659187	NA	level4	ChemSpider	NA	NA	NA	NA	NA	NA	NA	NA	NA	Non-significant	6.83411e+06	5.94959e+06	4.41904e+06	5.87952e+06	5.5722e+06	7.66071e+06	3.07487e+06	6.8957e+06	7.07088e+06	8.91163e+06	2.14545e+07	3.42674e+07	2.11317e+06	1.99488e+07	1.40453e+07	7.37047e+06	336548	174475	1.46521e+07	1.64711e+07	1.43646e+07	816092	464098	288796	5.33557e+06
3.867_279.07427	8.16055	0.366887	0.598861	PAF:PCF	POS	3.867	279.07427	C13 H13 N O6	N-COUMAROYL-L-ASPARTIC ACID	-2.06512499971723e-05	-0.0739991140707	NA	level4	ChemSpider	NA	NA	NA	NA	NA	NA	NA	NA	NA	Non-significant	150887	132985	133836	138470	132037	122337	136988	118439	123426	16954.6	2.02187e+06	261582	14407.2	201617	16219.3	254546	13763.5	13585.1	15394.3	98596.7	16241.9	14223.2	89873.4	14556.4	87476
1.122_190.04124	7.97696	0.0325803	0.524401	PAF:PCF	NA	NA	NA	NA	unidentified	NA	NA	NA	level5	NA	NA	NA	NA	NA	NA	NA	NA	NA	NA	Up	1.11863e+07	1.12432e+07	1.08344e+07	1.10434e+07	1.13019e+07	1.10546e+07	1.12894e+07	1.13397e+07	1.21031e+07	3.1017e+06	1.57664e+07	8.63171e+06	5.1822e+06	888872	1.16829e+07	1.69955e+06	1.1574e+06	590458	2.05971e+07	1.69204e+06	854824	1.56907e+06	985258	1.34505e+06	1.65546e+06
11.411_719.54619	7.9273	0.384935	0.611247	PAF:PCF	POS	11.411	719.54619	C39 H78 N O8 P	MFCD00042876	-0.000314473124944925	-0.437043502980062	NA	level4	ChemSpider	NA	NA	NA	NA	NA	NA	NA	NA	NA	Non-significant	184409	226778	200278	237758	163897	119467	158165	242384	272009	2.22796e+06	179809	66882.3	86407.1	250241	285253	142330	47559.4	122279	98255.6	300597	219660	82539.7	228765	159520	87903.4
0.619_132.04228	7.80501	0.191445	0.524401	PAF:PCF	NA	NA	NA	NA	unidentified	NA	NA	NA	level5	NA	NA	NA	NA	NA	NA	NA	NA	NA	NA	Non-significant	1.89962e+06	1.96817e+06	1.84914e+06	1.65991e+06	1.88239e+06	2.13563e+06	1.88023e+06	1.77736e+06	1.95661e+06	1.47989e+06	1.43035e+07	1.21053e+06	6.53663e+06	3.22018e+06	1.18204e+06	1.14994e+06	619297	408079	763955	1.39294e+06	1.15146e+06	730434	168522	1.71941e+06	9.33906e+06
7.993_334.21458	7.79472	0.0453955	0.524401	PAF:PCF	NA	NA	NA	NA	unidentified	NA	NA	NA	level5	NA	NA	NA	NA	NA	NA	NA	NA	NA	NA	Up	777920	745995	765264	788957	796699	747878	749677	778904	794347	720718	1.01248e+06	3.01133e+06	77498.8	559322	769056	462486	72970.3	73229	1.03867e+06	928517	690801	95375.4	35843.2	227593	173073
8.529_420.25130	7.78036	0.395393	0.618135	PAF:PCF	POS	8.529	420.2513	C24 H36 O6	Dimethyl (2E)-3-methoxy-4-oxo-5-[(8E,11E)-8,11,14-pentadecatrien-1-yl]-2-hexenedioate	0.000110129453219088	0.262056256318993	NA	level4	ChemSpider	NA	NA	NA	NA	NA	NA	NA	NA	NA	Non-significant	213694	198337	212914	207572	255387	227934	193319	175902	170926	1.4102e+06	75341.5	67860.7	61200	162226	1.5227e+06	72212.8	63635.1	63808.8	749589	69259.9	686656	68918.1	66116.8	319704	58937.6
1.437_190.04144	7.77148	0.0556915	0.524401	PAF:PCF	NA	NA	NA	NA	unidentified	NA	NA	NA	level5	NA	NA	NA	NA	NA	NA	NA	NA	NA	NA	Non-significant	657207	546400	673342	683608	700288	377085	672796	538005	598558	228278	1.57817e+06	590790	56026.9	223885	6.37954e+06	219666	47287.8	41511.9	1.84314e+06	209619	190105	49156.6	67767.9	52031.3	66704.8
5.006_515.33143	7.72926	0.0534575	0.524401	PAF:PCF	NA	NA	NA	NA	unidentified	NA	NA	NA	level5	NA	NA	NA	NA	NA	NA	NA	NA	NA	NA	Non-significant	413486	425643	414487	434931	432839	465717	468837	453459	473374	111321	491543	117604	28190.6	107305	115155	67228.4	8301.93	17682.9	34055.2	165926	71220.1	50956.3	5.93676e+06	29923.2	60654.3
8.142_371.30351	7.71187	0.0746436	0.524401	PAF:PCF	POS	8.142	371.30351	C21 H41 N O4	4149853	-5.32233142962468e-05	-0.1433417834524	NA	level4	ChemSpider	NA	NA	NA	NA	NA	NA	NA	NA	NA	Non-significant	3.76516e+06	4.29185e+06	4.29703e+06	4.0249e+06	4.52954e+06	4.00038e+06	4.11523e+06	4.15333e+06	4.09255e+06	8.55889e+06	1.17137e+07	6.2645e+06	2.28398e+06	1.97487e+06	2.33993e+07	2.89512e+06	201626	344325	4.27099e+06	1.08336e+07	1.05561e+07	835969	1.8977e+06	2.4858e+06	844878
4.828_463.19885	7.68203	0.10419	0.524401	PAF:PCF	NA	NA	NA	NA	unidentified	NA	NA	NA	level5	NA	NA	NA	NA	NA	NA	NA	NA	NA	NA	Non-significant	683957	706297	653942	660135	653474	635650	718500	702633	696147	556224	1.79572e+06	1.41386e+06	95957.7	749296	9.28269e+06	465532	15316.6	9360.69	1.71132e+06	3.99563e+06	1.2713e+06	31453.1	219452	10316	27593.1
6.978_302.20939	7.65831	0.113722	0.524401	PAF:PCF	NEG	6.978	302.20939	C17 H26 N4 O	Emedastine	-0.00126683007817974	-4.19187752144463	NA	level4	ChemSpider	NA	NA	NA	NA	NA	NA	NA	NA	NA	Non-significant	595781	595180	563173	618878	574654	630819	629816	617959	605829	556811	1.73143e+06	3.98691e+06	45784.1	582126	1.32192e+06	788444	18874.4	12072.8	923734	849792	452916	30511.4	35388.6	220984	86921.6
0.709_430.13359	7.52991	0.00478596	0.524401	PAF:PCF	NA	NA	NA	NA	unidentified	NA	NA	NA	level5	NA	NA	NA	NA	NA	NA	NA	NA	NA	NA	Up	1.35885e+06	1.29919e+06	1.44497e+06	1.30343e+06	1.28843e+06	1.3963e+06	1.13885e+06	1.25329e+06	1.39384e+06	1.59939e+06	3.13323e+06	2.66789e+06	5.46307e+06	280774	1.24626e+06	278648	341068	363098	672279	1.52059e+06	2.20978e+06	336527	1.24219e+06	289875	280365
7.32_525.25182	7.52229	0.0698227	0.524401	PAF:PCF	NA	NA	NA	NA	unidentified	NA	NA	NA	level5	NA	NA	NA	NA	NA	NA	NA	NA	NA	NA	Non-significant	339329	311340	329374	324158	325900	299965	260024	300944	306024	237915	627900	1.82441e+06	64788	701582	319353	209217	72358.2	76058.9	342965	398874	1.10213e+06	83710.7	78757.3	198923	92303.5
5.005_488.31285	7.51981	0.0691716	0.524401	PAF:PCF	NEG	5.005	488.31285	C29 H44 O6	(2beta,3alpha,22S)-3,20,22-Trihydroxy-6-oxocholesta-4,7-dien-2-yl acetate	-0.000939780234375576	-1.92454166910601	NA	level4	ChemSpider	NA	NA	NA	NA	NA	NA	NA	NA	NA	Non-significant	124734	111803	114011	113619	131228	110633	130379	121322	124886	28133.6	138352	22695	6787.07	27912	28088.3	14142	5363.57	5652.09	8309.8	39748.3	14937	15408.2	1.57721e+06	7870.3	17640.9
7.134_326.20946	7.48953	0.215189	0.524401	PAF:PCF	NEG	7.134	326.20946	C18 H30 O5	2,3-Dinor prostaglandin E1	NA	0.000131510303219784	0.403146978072395	level3	mzCloud	NA	NA	NA	NA	NA	NA	NA	NA	NA	Non-significant	591830	600525	627080	626085	544821	661792	617376	686920	689585	141596	3.62375e+06	2.28296e+06	108187	650105	919371	634110	85452.6	88006.3	608232	2.55127e+06	353140	69031.4	109294	154508	120122
8.519_399.33483	7.47241	0.0380012	0.524401	PAF:PCF	POS	8.519	399.33483	C23 H45 N O4	PALMITOYLCARNITINE	NA	-3.06017174125373e-05	-0.0766317208277957	level3	BMDB	C02990	HMDB0000846	NA	NA	NA	NA	Lipid metabolism	Fatty acid degradation	map00071 Fatty acid degradation; map01212 Fatty acid metabolism	Up	1.20973e+07	1.14542e+07	1.18986e+07	1.1317e+07	1.1318e+07	1.1984e+07	1.15534e+07	1.14107e+07	1.11214e+07	2.3164e+07	3.83188e+07	2.44716e+07	1.37377e+07	5.48367e+06	5.75257e+07	7.24629e+06	1.25529e+06	3.00133e+06	9.97861e+06	2.91889e+07	3.07021e+07	3.25475e+06	7.45244e+06	9.52447e+06	3.41938e+06
1.145_298.96193	7.46976	0.060246	0.524401	PAF:PCF	NA	NA	NA	NA	unidentified	NA	NA	NA	level5	NA	NA	NA	NA	NA	NA	NA	NA	NA	NA	Non-significant	573364	595732	585833	544432	568033	539622	585728	607207	656266	418633	1.39788e+06	2.89822e+06	639016	3.07259e+06	55394.9	288588	83368.5	259219	195171	100840	353302	348176	220714	86222.1	486023
4.128_309.08489	7.27926	0.414992	0.627805	PAF:PCF	POS	4.128	309.08489	C14 H15 N O7	3-Indolyl-Î²-D-glucuronide	3.48059375028242e-05	0.112609651741321	NA	level4	ChemSpider	NA	NA	NA	NA	NA	NA	NA	NA	NA	Non-significant	185941	175778	169530	163877	151745	159808	165828	171597	144969	15814.4	2.42297e+06	301363	23201.4	139616	78845.4	345454	14977.3	15999.9	15068.2	148352	16257.1	16019.7	103847	15243.8	95197.1
0.572_239.99391	7.2578	0.00406265	0.524401	PAF:PCF	NA	NA	NA	NA	unidentified	NA	NA	NA	level5	NA	NA	NA	NA	NA	NA	NA	NA	NA	NA	Up	392119	416616	403139	429329	438119	434437	451926	433659	432892	85157.4	83088.3	124299	630752	9619.78	1.03928e+06	13274.1	13242.1	13791.5	271126	86966	56604.5	822210	1.59062e+06	25264.4	19711.2
7.64_343.27219	7.24277	0.0791044	0.524401	PAF:PCF	POS	7.64	343.27219	C19 H37 N O4	Lauroylcarnitine	NA	-7.31299611516079e-05	-0.213037783679445	level3	BMDB	NA	HMDB0002250	Lipids and lipid-like molecules	Fatty acid esters	Fatty Acyls	Fatty acyls[FA]	NA	NA	NA	Non-significant	1.02757e+06	1.00811e+06	1.02866e+06	972428	995857	912238	980293	1.07019e+06	969309	2.17614e+06	2.58518e+06	1.02804e+06	291592	562615	8.50369e+06	691116	42822.6	65390.9	844827	2.28725e+06	2.26925e+06	308968	311638	364270	189076
1.148_126.00845	7.11396	0.0658844	0.524401	PAF:PCF	POS	1.148	126.00845	C2 H7 O4 P	TC2700000	0.000252668013573043	2.00517127757027	NA	level4	ChemSpider	NA	NA	NA	NA	NA	NA	NA	NA	NA	Non-significant	2.04338e+06	1.94747e+06	2.04896e+06	1.99472e+06	1.94812e+06	1.93722e+06	2.01698e+06	2.03731e+06	1.9909e+06	1.47642e+06	4.54246e+06	1.03646e+07	2.2056e+06	9.74644e+06	322103	898032	264150	1.14083e+06	737656	482348	1.01882e+06	1.41802e+06	1.12854e+06	464068	1.89355e+06
9.638_555.35438	7.07025	0.350027	0.5842	PAF:PCF	NEG	9.638	555.35438	C26 H54 N O9 P	O-(Hydroxy{(2R)-2-hydroxy-3-[(2-methoxynonadecyl)oxy]propoxy}phosphoryl)-L-serine	0.000765043593673909	1.37757920028094	NA	level4	ChemSpider	NA	NA	NA	NA	NA	NA	NA	NA	NA	Non-significant	279181	274970	294539	282240	266013	282586	293945	275253	267259	1.78688e+06	120939	102804	103406	131889	136216	74449.3	80148.5	129780	68531.7	73721.9	101373	99267.4	132323	127978	132122
5.313_512.17906	7.04253	0.425814	0.634478	PAF:PCF	NEG	5.313	512.17906	C26 H28 N2 O9	Pumiloside	-0.000420162734371843	-0.82034277159046	NA	level4	ChemSpider	NA	NA	NA	NA	NA	NA	NA	NA	NA	Non-significant	149791	152611	150301	151350	140010	144973	146560	146714	141311	5276.6	196800	1.70583e+06	9523.66	219247	31332.8	261688	4710.06	4513.33	21927.8	153492	5135.59	4708.62	4670.66	4819.92	79061.8
0.581_307.08381	7.0175	0.0311686	0.524401	PAF:PCF	NA	NA	NA	NA	unidentified	NA	NA	NA	level5	NA	NA	NA	NA	NA	NA	NA	NA	NA	NA	Up	1.75367e+06	1.70506e+06	1.69194e+06	1.72859e+06	1.87022e+06	1.77417e+06	1.7251e+06	1.58425e+06	1.68364e+06	905098	2.52298e+06	2.93406e+06	217756	649243	4.21178e+06	622803	130677	153129	7.38157e+06	2.5073e+06	1.29675e+06	88188.4	660114	135686	152432
3.311_156.07653	7.01243	0.0109473	0.524401	PAF:PCF	NA	NA	NA	NA	unidentified	NA	NA	NA	level5	NA	NA	NA	NA	NA	NA	NA	NA	NA	NA	Up	4.25019e+06	4.28464e+06	4.34272e+06	4.27238e+06	4.05282e+06	3.98936e+06	4.17474e+06	4.21482e+06	4.17232e+06	4.88739e+06	1.40607e+07	1.08421e+07	1.90744e+06	6.7345e+06	6.27834e+06	2.16877e+06	796349	1.28309e+06	9.38484e+06	4.77666e+06	7.92038e+06	2.60246e+06	1.81514e+06	3.50759e+06	2.48345e+06
6.445_336.14754	7.00434	0.5686	0.725818	PAF:PCF	NA	NA	NA	NA	unidentified	NA	NA	NA	level5	NA	NA	NA	NA	NA	NA	NA	NA	NA	NA	Non-significant	448536	455599	455644	461483	450452	443586	434920	466378	445707	5523.06	316198	5.15274e+06	29864.4	316321	39295.1	753691	5017.99	22872.2	30753.6	94587.2	8211.41	5206.73	4916.07	5184.99	441617
1.52_149.01495	6.95205	0.0884793	0.524401	PAF:PCF	NA	NA	NA	NA	unidentified	NA	NA	NA	level5	NA	NA	NA	NA	NA	NA	NA	NA	NA	NA	Non-significant	1.69671e+06	1.68147e+06	2.13024e+06	1.72725e+06	1.61752e+06	1.66172e+06	1.74551e+06	1.79616e+06	2.31692e+06	456421	3.30992e+06	2.64933e+06	3.06362e+06	229938	714573	67186.7	205221	650439	3.90524e+06	116832	115973	5.30027e+06	135183	240352	367682
1.519_131.00441	6.9475	0.0883296	0.524401	PAF:PCF	NA	NA	NA	NA	unidentified	NA	NA	NA	level5	NA	NA	NA	NA	NA	NA	NA	NA	NA	NA	Non-significant	1.69671e+06	1.68147e+06	2.13024e+06	1.72725e+06	1.61752e+06	1.66172e+06	1.74551e+06	1.79616e+06	2.31692e+06	456421	3.30992e+06	2.64933e+06	3.06362e+06	229938	714573	67790.6	205221	650439	3.90524e+06	116832	115973	5.30027e+06	135183	240352	367682
6.997_641.29802	6.83182	0.135319	0.524401	PAF:PCF	NA	NA	NA	NA	unidentified	NA	NA	NA	level5	NA	NA	NA	NA	NA	NA	NA	NA	NA	NA	Non-significant	4.67126e+06	4.68253e+06	4.43547e+06	4.53471e+06	4.60534e+06	4.76226e+06	4.19319e+06	4.31779e+06	4.42192e+06	2.05588e+07	1.33319e+07	2.38605e+07	141070	1.53935e+07	7.78938e+06	8.39693e+06	28512.9	27827.8	1.39294e+06	2.93125e+06	6.23874e+06	32135.7	154744	66191.5	839654
0.619_161.06883	6.81413	0.0446029	0.524401	PAF:PCF	NEG	0.619	161.06883	C6 H11 N O4	.alpha.-Aminoadipic acid	1.85322064680804e-05	0.115057699434555	NA	level4	ChemSpider	NA	NA	NA	NA	NA	NA	NA	NA	NA	Up	2.35946e+06	2.34835e+06	2.69199e+06	2.48444e+06	2.26343e+06	2.44798e+06	2.52125e+06	2.59409e+06	2.30305e+06	6.67571e+06	8.96482e+06	8.24745e+06	885377	1.77954e+06	2.58968e+06	372656	1.40091e+06	1.73209e+06	4.80698e+06	2.67393e+06	2.04003e+06	4.3022e+06	375192	500000	1.69554e+06
3.84_448.19606	6.72014	0.0991428	0.524401	PAF:PCF	POS	3.84	448.19606	C24 H37 As O3	(5Z,8Z,11Z,14Z,17Z,20Z)-22-(Dimethylarsoryl)-5,8,11,14,17,20-docosahexaenoic acid	0.00019818349869638	0.442180558977544	NA	level4	ChemSpider	NA	NA	NA	NA	NA	NA	NA	NA	NA	Non-significant	844945	795557	789722	840775	811787	792372	782928	883585	776749	782750	527433	1.12842e+06	1.48537e+06	3.53493e+06	891063	331480	16430.1	14970.7	1.30617e+06	402958	1.05252e+06	16087.8	1.76476e+06	206035	491945
1.112_265.06212	6.71128	0.710184	0.829516	PAF:PCF	NA	NA	NA	NA	unidentified	NA	NA	NA	level5	NA	NA	NA	NA	NA	NA	NA	NA	NA	NA	Non-significant	122196	116772	95627.9	89596.2	86460.7	103117	39293.2	122683	69918.5	2.39145e+06	37173.1	49902.6	57358.4	42996.2	35464.8	47059.1	59538.3	262709	40161	40673	38244.4	71299.9	66519.3	67735.4	189478
2.482_167.98267	6.63391	0.0780513	0.524401	PAF:PCF	NA	NA	NA	NA	unidentified	NA	NA	NA	level5	NA	NA	NA	NA	NA	NA	NA	NA	NA	NA	Non-significant	1.77599e+07	1.77455e+07	1.73676e+07	1.74669e+07	1.7364e+07	2.03213e+07	1.7056e+07	1.69523e+07	1.77705e+07	2.3453e+07	3.76474e+07	5.24906e+07	987733	3.2996e+07	3.94793e+06	1.39597e+07	2.14942e+06	1.01365e+06	9.22349e+06	6.01166e+07	3.55774e+07	1.97451e+07	2.81941e+06	1.07259e+07	2.25789e+07
0.937_156.05353	6.57603	0.0274617	0.524401	PAF:PCF	NA	NA	NA	NA	unidentified	NA	NA	NA	level5	NA	NA	NA	NA	NA	NA	NA	NA	NA	NA	Up	2.76198e+06	1.95958e+06	2.49699e+06	2.75377e+06	2.73513e+06	2.26382e+06	1.91873e+06	2.57215e+06	2.626e+06	767509	3.087e+06	1.96084e+06	1.33808e+06	298517	2.36184e+06	402571	344568	137187	4.12062e+06	475432	354871	475061	273377	448742	486854
0.639_390.10369	6.57238	0.0570017	0.524401	PAF:PCF	NA	NA	NA	NA	unidentified	NA	NA	NA	level5	NA	NA	NA	NA	NA	NA	NA	NA	NA	NA	Non-significant	961690	1.41882e+06	1.33261e+06	1.3713e+06	1.58232e+06	1.04688e+06	1.86648e+06	1.05029e+06	1.18163e+06	7.30105e+06	1.26849e+07	5.11262e+06	2.46432e+06	663645	2.27318e+06	2.84581e+06	642138	330846	312228	268606	279252	287488	884879	604087	779455
3.128_156.07652	6.54193	0.0144856	0.524401	PAF:PCF	NA	NA	NA	NA	unidentified	NA	NA	NA	level5	NA	NA	NA	NA	NA	NA	NA	NA	NA	NA	Up	1.14788e+06	1.17135e+06	1.19757e+06	1.16153e+06	1.20561e+06	1.17843e+06	1.13659e+06	1.14807e+06	1.15014e+06	1.29539e+06	3.97434e+06	3.09002e+06	564287	1.94024e+06	1.84359e+06	672443	266748	338681	2.59482e+06	1.32856e+06	2.47973e+06	732836	514120	983147	693802
6.408_336.14730	6.46918	0.514412	0.691585	PAF:PCF	POS	6.408	336.1473	C20 H20 N2 O3	10-Acetyl-9-hydroxy-7,7-dimethyl-2,6,6a,7,11a,11b-hexahydro-11H-pyrrolo[1',2':2,3]isoindolo[4,5,6-cd]indol-11-one	-8.98504992505877e-05	-0.267294946449175	NA	level4	ChemSpider	NA	NA	NA	NA	NA	NA	NA	NA	NA	Non-significant	709542	768438	766317	707726	706230	725432	692463	735531	741205	29823.4	591431	1.00364e+07	58126.8	625903	53371.3	1.57498e+06	23884.9	48585.8	55205.3	160960	28638.4	25602.2	26759.5	26387.1	940888
3.767_448.19588	6.41404	0.114638	0.524401	PAF:PCF	NA	NA	NA	NA	unidentified	NA	NA	NA	level5	NA	NA	NA	NA	NA	NA	NA	NA	NA	NA	Non-significant	618952	611901	601883	610847	608715	609667	586046	614238	625150	504673	288365	848805	877870	2.52721e+06	613171	243374	6334.63	6267.59	756810	290330	724676	6500.44	1.18034e+06	123336	271420
0.553_351.02627	6.37803	0.657388	0.791481	PAF:PCF	NA	NA	NA	NA	unidentified	NA	NA	NA	level5	NA	NA	NA	NA	NA	NA	NA	NA	NA	NA	Non-significant	415306	391394	422444	419662	424335	389788	383470	411875	438251	9107.96	2945.11	212142	621964	2870.43	2882.24	3672.8	22879	8599.38	11860	7582.8	9330.46	455245	2.12767e+06	13373	10699.9
4.289_260.10463	6.27662	0.304884	0.558269	PAF:PCF	NEG	4.289	260.10463	C15 H16 O4	8-[(3,3-Dimethyl-2-oxiranyl)methyl]-7-methoxy-2H-chromen-2-one	-0.000231175781266302	-0.888779172606519	NA	level4	ChemSpider	NA	NA	NA	NA	NA	NA	NA	NA	NA	Non-significant	458392	476399	464763	459357	473663	448686	463767	446140	473045	95994.4	1.04532e+06	3.88756e+06	56308.5	227009	644909	638269	122087	40850.9	383758	586192	234764	7824.65	52495.2	36995	175073
6.18_641.30007	6.27298	0.147335	0.524401	PAF:PCF	NEG	6.18	641.30007	C30 H47 N3 O10 S	lipoxin C4	0.00185097444273197	2.88629283400465	NA	level4	ChemSpider	NA	NA	NA	NA	NA	NA	NA	NA	NA	Non-significant	5.56407e+06	5.53979e+06	5.46904e+06	5.49577e+06	5.45185e+06	5.56645e+06	5.46523e+06	5.5776e+06	5.38787e+06	2.29756e+07	1.09576e+07	2.72755e+07	158471	1.67372e+07	7.83648e+06	9.72506e+06	23838.7	8611.99	3.76002e+06	8.94343e+06	1.28025e+07	41164.2	164601	136143	978286
0.701_379.10559	6.26234	0.29443	0.554127	PAF:PCF	NA	NA	NA	NA	unidentified	NA	NA	NA	level5	NA	NA	NA	NA	NA	NA	NA	NA	NA	NA	Non-significant	155558	159629	157312	158477	153362	154258	154237	153719	152095	146750	2.70925e+06	496544	181655	220479	2.11453e+06	153696	202572	179082	182236	222730	169648	166901	177410	162907	159440
9.095_440.36568	6.24648	0.520197	0.694506	PAF:PCF	POS	9.095	440.36568	C30 H48 O2	b-Amyrenonol	0.000248052265703791	0.56328732558159	NA	level4	ChemSpider	NA	NA	NA	NA	NA	NA	NA	NA	NA	Non-significant	207291	150487	180738	184030	198495	176966	198666	113400	219418	1.60328e+06	136975	36544.7	37209.3	95490.6	43424	103729	39906.2	140812	36380.9	45678.7	41088.3	38736.5	36225.4	1.7664e+06	34605.6
1.147_200.04531	6.24564	0.0766211	0.524401	PAF:PCF	NA	NA	NA	NA	unidentified	NA	NA	NA	level5	NA	NA	NA	NA	NA	NA	NA	NA	NA	NA	Non-significant	7.99884e+06	8.03772e+06	7.67732e+06	7.92042e+06	7.66617e+06	7.72565e+06	7.71826e+06	8.02665e+06	8.05818e+06	5.55631e+06	1.64403e+07	3.81978e+07	9.49349e+06	3.84795e+07	1.49496e+06	3.74845e+06	1.37701e+06	4.51236e+06	2.61841e+06	1.88745e+06	3.7092e+06	5.70623e+06	4.53283e+06	1.84623e+06	7.80364e+06
9.094_480.35844	6.24412	0.447833	0.647771	PAF:PCF	POS	9.094	480.35844	C32 H48 O3	(1R,3S,5Z)-5-[(2E)-2-{(1R,3aS,7aR)-1-[(2S,3E,5E,7E)-9-Ethyl-9-hydroxy-3,5,7-undecatrien-2-yl]-7a-methyloctahydro-4H-inden-4-ylidene}ethylidene]-4-methylene-1,3-cyclohexanediol	-0.00190329456319205	-3.96222248995411	NA	level4	ChemSpider	NA	NA	NA	NA	NA	NA	NA	NA	NA	Non-significant	117570	114293	160523	140005	140988	154746	118505	129148	156619	1.18378e+06	119459	36314.4	34644.9	69888.2	38804.9	109969	39654.7	64906.4	35765.8	48709.3	40829.3	38492.4	35997.1	1.4731e+06	32623.8
0.707_469.13667	6.2301	0.195817	0.524401	PAF:PCF	NA	NA	NA	NA	unidentified	NA	NA	NA	level5	NA	NA	NA	NA	NA	NA	NA	NA	NA	NA	Non-significant	167676	172064	169567	170823	165309	166275	166253	165694	163943	288106	1.50562e+06	4.2288e+06	195806	441869	1.00021e+06	555296	218353	193033	432645	814199	530495	179903	191230	175597	171861
2.328_216.98019	6.21391	0.164415	0.524401	PAF:PCF	NA	NA	NA	NA	unidentified	NA	NA	NA	level5	NA	NA	NA	NA	NA	NA	NA	NA	NA	NA	Non-significant	475717	750538	909087	765399	973300	913814	836138	600255	942218	914884	4.80312e+06	465526	508204	1.40102e+06	1.18237e+06	287560	518650	188902	1.00486e+06	659079	577460	163801	551530	788281	3.1083e+06
7.499_352.22520	6.20067	0.0679693	0.524401	PAF:PCF	NEG	7.499	352.2252	C20 H32 O5	Prostaglandin K1	NA	0.000228516335766926	0.648779480573431	level3	mzCloud	NA	NA	NA	NA	NA	NA	NA	NA	NA	Non-significant	597451	625000	640950	602359	628126	628400	640850	632936	639470	1.8091e+06	869455	1.36871e+06	281485	867896	1.55173e+06	507509	54597.9	90607.7	338792	969341	1.29675e+06	102983	502683	318026	381622
4.742_280.08809	6.18849	0.017831	0.524401	PAF:PCF	POS	4.742	280.08809	C13 H16 N2 O3 S	5-{4-[2-(Methylamino)ethoxy]benzyl}-1,3-thiazolidine-2,4-dione	-7.21783593462533e-05	-0.257698713784657	NA	level4	ChemSpider	NA	NA	NA	NA	NA	NA	NA	NA	NA	Up	205839	177899	205933	190380	218629	210848	201921	199379	185317	107764	230542	211244	113986	41852.2	959804	53874	16814.7	18113.4	644841	37512.4	82317.5	18908.4	108946	20207.3	20516.8
0.696_345.03980	6.12664	0.133076	0.524401	PAF:PCF	NA	NA	NA	NA	unidentified	NA	NA	NA	level5	NA	NA	NA	NA	NA	NA	NA	NA	NA	NA	Non-significant	3.39276e+06	3.90988e+06	3.54502e+06	3.36673e+06	3.71448e+06	3.6406e+06	3.36778e+06	3.62073e+06	3.6995e+06	5.3227e+06	1.31273e+07	4.21694e+07	173524	2.4716e+07	2.28252e+07	9.52982e+06	193505	171066	2.47922e+07	1.598e+07	1.45006e+07	159430	170892	155615	615260
0.695_307.08382	6.09356	0.152018	0.524401	PAF:PCF	NA	NA	NA	NA	unidentified	NA	NA	NA	level5	NA	NA	NA	NA	NA	NA	NA	NA	NA	NA	Non-significant	3.20458e+07	3.2508e+07	3.10642e+07	3.10922e+07	3.18732e+07	3.0929e+07	3.18829e+07	3.06513e+07	3.09743e+07	5.68907e+07	1.52722e+08	4.30185e+08	1.95012e+06	2.25119e+08	2.72479e+08	1.04545e+08	271761	179404	2.30174e+08	1.68575e+08	1.40778e+08	627090	863438	1.208e+06	1.88242e+06
8.265_397.31921	6.08295	0.0514825	0.524401	PAF:PCF	POS	8.265	397.31921	C23 H43 N O4	(2E)-hexadecenoylcarnitine	-3.46969403608455e-06	-0.00873276187054853	NA	level4	ChemSpider	NA	NA	NA	NA	NA	NA	NA	NA	NA	Non-significant	5.60268e+06	5.44943e+06	5.5787e+06	5.44789e+06	5.67932e+06	5.81391e+06	5.79418e+06	5.98568e+06	5.69309e+06	9.51963e+06	1.32185e+07	5.61254e+06	1.84665e+06	2.13353e+06	5.36122e+07	3.28858e+06	467594	904500	6.31569e+06	1.02809e+07	1.12065e+07	2.27444e+06	2.51343e+06	1.86093e+06	777203
8.265_415.32977	6.08295	0.0514825	0.524401	PAF:PCF	POS	8.265	415.32977	C23 H45 N O5	3-hydroxyhexadecanoylcarnitine	-1.23084106462557e-06	-0.00296352716227818	NA	level4	ChemSpider	NA	NA	NA	NA	NA	NA	NA	NA	NA	Non-significant	5.60268e+06	5.44943e+06	5.5787e+06	5.44789e+06	5.67932e+06	5.81391e+06	5.79418e+06	5.98568e+06	5.69309e+06	9.51963e+06	1.32185e+07	5.61254e+06	1.84665e+06	2.13353e+06	5.36122e+07	3.28858e+06	467594	904500	6.31569e+06	1.02809e+07	1.12065e+07	2.27444e+06	2.51343e+06	1.86093e+06	777203
11.303_243.18344	6.07586	0.3884	0.613481	PAF:PCF	NEG	11.303	243.18344	C13 H25 N O3	N-Undecanoylglycine	-4.20027342329377e-06	-0.0172720369527548	NA	level4	ChemSpider	NA	NA	NA	NA	NA	NA	NA	NA	NA	Non-significant	2.72281e+06	2.67553e+06	2.801e+06	3.07038e+06	2.2759e+06	2.55386e+06	2.65977e+06	2.75384e+06	2.71809e+06	3.93599e+06	5.66704e+07	3.56241e+06	3.07777e+06	3.806e+06	3.802e+06	4.40524e+06	3.57719e+06	2.57882e+06	4.18314e+06	3.76714e+06	4.05865e+06	3.58704e+06	3.34539e+06	2.5259e+06	2.39423e+06
9.962_555.39088	6.04731	0.0250266	0.524401	PAF:PCF	NA	NA	NA	NA	unidentified	NA	NA	NA	level5	NA	NA	NA	NA	NA	NA	NA	NA	NA	NA	Up	1.68584e+06	1.71307e+06	1.68586e+06	1.71457e+06	1.70567e+06	1.69113e+06	1.70313e+06	1.69808e+06	1.66527e+06	2.43513e+06	3.63152e+06	2.8033e+06	537513	1.86163e+06	1.96774e+06	877897	300083	288781	926396	1.97318e+06	1.03328e+06	185491	921509	1.01336e+06	992109
1.451_348.11035	6.00817	0.142764	0.524401	PAF:PCF	POS	1.451	348.11035	C20 H16 N2 O4	Camptothecin	-0.000659271617053037	-1.89385455795225	NA	level4	ChemSpider	NA	NA	NA	NA	NA	NA	NA	NA	NA	Non-significant	986487	927469	1.00137e+06	985872	905907	940447	818867	966724	889506	577964	1.77806e+06	6.54286e+06	42035.9	2.07271e+06	2.97903e+06	1.41431e+06	35677.9	31145.6	2.08685e+06	4.15883e+06	2.82094e+06	36881.2	50845	39038.1	50047.3
2.571_258.06749	5.98717	0.383055	0.610601	PAF:PCF	POS	2.571	258.06749	C10 H14 N2 O4 S	Northienamycin	6.39164062476993e-05	0.247673280049052	NA	level4	ChemSpider	NA	NA	NA	NA	NA	NA	NA	NA	NA	Non-significant	380915	406538	371841	381843	343481	428996	400863	385755	396704	319822	59329	1.77488e+06	70725	354963	317673	193542	102860	63373.8	426322	3.88764e+06	1.07239e+06	52553.6	81099.1	74842	77335.2
0.696_432.09861	5.91431	0.138827	0.524401	PAF:PCF	NA	NA	NA	NA	unidentified	NA	NA	NA	level5	NA	NA	NA	NA	NA	NA	NA	NA	NA	NA	Non-significant	703721	687932	612543	641811	609514	553574	640465	717547	569531	1.0225e+06	2.27465e+06	1.09258e+07	158443	6.98057e+06	5.02076e+06	2.07195e+06	176687	156198	4.55241e+06	3.7955e+06	3.32601e+06	145574	154740	142090	139066
5.777_260.10491	5.85934	0.272214	0.54057	PAF:PCF	NA	NA	NA	NA	unidentified	NA	NA	NA	level5	NA	NA	NA	NA	NA	NA	NA	NA	NA	NA	Non-significant	369678	353132	371716	350150	368678	347694	344169	364935	380781	119348	1.04493e+06	3.19101e+06	50077.2	250505	530402	546163	149161	47984.3	384685	575496	222330	17912.3	70535.7	24470.2	151184
9.341_576.36681	5.8497	0.0115351	0.524401	PAF:PCF	NEG	9.341	576.36681	C33 H52 O8	Disogluside	0.000595916453448808	1.03391981428828	NA	level4	ChemSpider	NA	NA	NA	NA	NA	NA	NA	NA	NA	Up	683152	671072	639659	659536	721113	673102	713597	683561	710632	854180	719651	1.5123e+06	188725	1.39565e+06	983745	289536	136502	101534	673541	1.35355e+06	720211	21591.6	66940.5	271477	195735
0.958_337.09441	5.83315	0.145656	0.524401	PAF:PCF	POS	0.958	337.09441	C11 H19 N3 O7 S	S-hydroxymethylglutathione	3.74703125203268e-05	0.111156743638534	NA	level4	ChemSpider	NA	NA	NA	NA	NA	NA	NA	NA	NA	Non-significant	300265	296391	200275	278059	271856	336190	173805	338910	116127	204934	1.90575e+06	1.181e+06	117621	730834	2.71012e+06	301770	127138	135399	987610	456301	658179	115205	122110	96540	98781.2
9.916_509.38531	5.82454	0.0119537	0.524401	PAF:PCF	POS	9.916	509.38531	C26 H56 N O6 P	Lyso-PAF C-18	0.000785766075125593	1.54257940102315	NA	level4	ChemSpider	NA	NA	NA	NA	NA	NA	NA	NA	NA	Up	9.03337e+06	8.17531e+06	8.61479e+06	8.63031e+06	8.08539e+06	9.15225e+06	7.47986e+06	7.98336e+06	7.77582e+06	1.48862e+07	3.85231e+07	2.26108e+07	5.69619e+06	1.15465e+07	8.53684e+06	5.62211e+06	3.57111e+06	3.85848e+06	8.47421e+06	2.6677e+07	6.38997e+06	3.06781e+06	8.11379e+06	5.25164e+06	4.71405e+06
0.797_190.04152	5.75804	0.0887524	0.524401	PAF:PCF	NA	NA	NA	NA	unidentified	NA	NA	NA	level5	NA	NA	NA	NA	NA	NA	NA	NA	NA	NA	Non-significant	1.33408e+07	1.22132e+07	1.29936e+07	1.37107e+07	1.33192e+07	1.4251e+07	1.17128e+07	1.09851e+07	1.17715e+07	3.45229e+06	2.51259e+07	1.1358e+07	7.42499e+06	939402	1.47441e+07	1.32364e+06	1.28889e+06	4.32321e+06	3.16754e+07	1.36444e+06	867625	2.21583e+06	1.1552e+06	1.21966e+06	2.26878e+06
0.68_133.11034	5.75184	0.120294	0.524401	PAF:PCF	POS	0.68	133.11034	C6 H15 N O2	2,2'-Iminodipropan-1-ol	6.23014247480569e-05	0.468043680622683	NA	level4	ChemSpider	NA	NA	NA	NA	NA	NA	NA	NA	NA	Non-significant	7.04527e+07	6.73879e+07	7.16162e+07	7.08113e+07	7.07103e+07	7.06005e+07	7.19223e+07	7.47125e+07	6.97153e+07	8.57541e+07	9.14202e+07	3.16213e+08	2.8718e+07	1.67511e+08	3.32427e+07	7.77298e+07	2.18557e+06	5.86375e+06	3.22279e+07	2.5947e+08	1.70738e+08	3.36956e+07	1.68433e+07	2.24803e+07	2.75387e+07
0.657_119.09484	5.73056	0.11912	0.524401	PAF:PCF	NA	NA	NA	NA	unidentified	NA	NA	NA	level5	NA	NA	NA	NA	NA	NA	NA	NA	NA	NA	Non-significant	2.60117e+07	2.36555e+07	2.48053e+07	2.36727e+07	2.53995e+07	2.27653e+07	2.56108e+07	2.56327e+07	2.56291e+07	3.30611e+07	3.49822e+07	9.99927e+07	1.0793e+07	5.5975e+07	1.26867e+07	2.61423e+07	743041	2.43742e+06	1.1684e+07	9.48325e+07	6.02033e+07	1.2108e+07	7.04915e+06	9.00741e+06	9.96051e+06
9.877_562.25792	5.66316	0.482253	0.668331	PAF:PCF	POS	9.877	562.25792	C34 H34 N4 O4	Protoporphyrin IX	-8.42960937461612e-05	-0.149924221502534	NA	level4	ChemSpider	NA	NA	NA	NA	NA	NA	NA	NA	NA	Non-significant	110594	114544	95987.3	108729	99321	146528	102430	93147.5	108718	103407	1.6742e+06	86227.9	96752.4	96456.2	174681	90570.9	103191	135353	100608	177539	96189	111895	91706.8	84780.4	82959.6
7.341_374.20702	5.65683	0.112552	0.524401	PAF:PCF	NA	NA	NA	NA	unidentified	NA	NA	NA	level5	NA	NA	NA	NA	NA	NA	NA	NA	NA	NA	Non-significant	3.84676e+06	4.11797e+06	4.11849e+06	4.15056e+06	4.2587e+06	3.9567e+06	4.10861e+06	4.80704e+06	4.14274e+06	1.62775e+07	2.58242e+06	8.94558e+06	1.23696e+06	3.81884e+06	5.15664e+06	4.21997e+06	492299	203121	6.05217e+06	8.88705e+06	1.34359e+07	922703	2.15214e+06	3.92024e+06	3.66674e+06
1.095_307.08383	5.64467	0.139554	0.524401	PAF:PCF	NA	NA	NA	NA	unidentified	NA	NA	NA	level5	NA	NA	NA	NA	NA	NA	NA	NA	NA	NA	Non-significant	1.55434e+06	1.39326e+06	1.07646e+06	1.54189e+06	1.63974e+06	1.42225e+06	1.07138e+06	1.42067e+06	1.49222e+06	2.16757e+06	5.93693e+06	1.66452e+07	75132.1	9.61906e+06	1.00853e+07	4.23939e+06	71712.5	73513.1	9.33729e+06	7.31386e+06	5.64608e+06	64329.9	73161.3	144931	384709
9.77_451.30644	5.62642	0.300682	0.557095	PAF:PCF	NA	NA	NA	NA	unidentified	NA	NA	NA	level5	NA	NA	NA	NA	NA	NA	NA	NA	NA	NA	Non-significant	310477	279114	251332	275166	330229	295299	304313	303238	274710	1.42722e+06	72154.4	147964	151040	138996	105008	60358.4	21044.1	211385	48038	48550.1	104960	49920.9	95633.3	197830	121072
1.293_307.08385	5.62406	0.126886	0.524401	PAF:PCF	NA	NA	NA	NA	unidentified	NA	NA	NA	level5	NA	NA	NA	NA	NA	NA	NA	NA	NA	NA	Non-significant	6.5043e+06	6.46464e+06	6.33152e+06	6.48271e+06	6.26267e+06	6.5473e+06	6.23298e+06	6.41146e+06	6.42666e+06	5.49199e+06	1.70916e+07	2.6804e+07	266498	1.43111e+07	1.9301e+07	8.26605e+06	164688	350743	1.69463e+07	1.15662e+07	1.2306e+07	125355	345443	237393	1.51848e+06
2.594_463.12657	5.59296	0.27031	0.539628	PAF:PCF	NA	NA	NA	NA	unidentified	NA	NA	NA	level5	NA	NA	NA	NA	NA	NA	NA	NA	NA	NA	Non-significant	304527	164536	182313	254911	284897	156697	168055	160885	169968	2.7646e+06	178611	686304	188574	210723	738581	210713	268656	169574	216432	223940	1.05486e+06	144279	209714	184959	162915
6.564_313.22524	5.57879	0.091408	0.524401	PAF:PCF	POS	6.564	313.22524	C17 H31 N O4	cis-4-Decenoyl carnitine	-7.15322655651107e-05	-0.228373198661673	NA	level4	ChemSpider	NA	NA	NA	NA	NA	NA	NA	NA	NA	Non-significant	322224	276905	298878	305182	266063	288659	292139	246873	279781	903518	654754	196716	43404.2	146732	2.15456e+06	261699	20087.7	32795.3	555445	145905	314107	171648	97190.6	202923	79782.8
0.695_97.05291	5.56929	0.0465066	0.524401	PAF:PCF	POS	0.695	97.05291	C5 H7 N O	Kahweofuran	0.000150587602789187	1.55160550691779	NA	level4	ChemSpider	NA	NA	NA	NA	NA	NA	NA	NA	NA	Up	772945	674067	902156	453577	623958	919131	1.04499e+06	954071	816593	2.5708e+06	2.82385e+06	3.702e+06	607487	281377	591944	295164	250715	1.08748e+06	1.35456e+06	532908	1.02979e+06	1.65149e+06	590551	770961	879269
9.588_509.34895	5.5365	0.343508	0.579522	PAF:PCF	POS	9.588	509.34895	C25 H52 N O7 P	1-heptadecanoyl-sn-glycero-3-phosphocholine	0.000808559878691995	1.58744052715438	NA	level4	ChemSpider	NA	NA	NA	NA	NA	NA	NA	NA	NA	Non-significant	1.31225e+06	1.30753e+06	1.39692e+06	1.72943e+06	1.28196e+06	1.2857e+06	1.55645e+06	1.30458e+06	1.65107e+06	1.60529e+07	1.1571e+06	1.19968e+06	870992	850220	882475	520065	835016	1.97007e+06	498752	771834	664568	1.11333e+06	1.11556e+06	1.01751e+06	802257
1.123_156.05351	5.52219	0.0373088	0.524401	PAF:PCF	NEG	1.123	156.05351	C6 H8 N2 O3	Imidazolelactic acid	NA	1.30371895181725e-05	0.0835430809005794	level3	mzCloud	NA	HMDB0002320	Organoheterocyclic compounds	Imidazoles	Azoles	Imidazoles	NA	NA	NA	Up	3.92718e+06	3.90565e+06	3.97211e+06	3.68602e+06	4.1756e+06	3.85375e+06	3.90122e+06	3.82794e+06	3.78811e+06	1.47822e+06	5.66002e+06	3.06772e+06	2.00867e+06	818286	4.04951e+06	1.01286e+06	254298	581015	7.00974e+06	743720	938324	836476	819880	595960	753570
7.887_369.28785	5.51711	0.124856	0.524401	PAF:PCF	POS	7.887	369.28785	C21 H39 N O4	N-Oleoyl-L-Serine	-5.46752775676396e-05	-0.148055964733207	NA	level4	ChemSpider	NA	NA	NA	NA	NA	NA	NA	NA	NA	Non-significant	2.99372e+06	3.05344e+06	3.02911e+06	2.95798e+06	3.16761e+06	3.21584e+06	2.95549e+06	3.08769e+06	3.02327e+06	5.99244e+06	8.48529e+06	2.86659e+06	444490	1.35344e+06	2.58051e+07	2.97654e+06	65359.4	101831	5.21838e+06	7.24264e+06	6.68056e+06	328345	679508	921069	383219
2.103_296.16646	5.5165	0.028002	0.524401	PAF:PCF	NA	NA	NA	NA	unidentified	NA	NA	NA	level5	NA	NA	NA	NA	NA	NA	NA	NA	NA	NA	Up	3.24991e+06	3.18956e+06	1.65522e+06	1.57285e+06	3.12926e+06	3.14339e+06	1.63077e+06	3.16752e+06	3.18045e+06	1.01027e+07	2.33552e+07	9.89069e+06	7.29644e+06	3.90048e+06	4.58864e+06	4.92855e+06	1.64842e+06	1.28102e+06	249128	176080	221137	212886	640610	232169	1.72142e+06
7.34_298.19329	5.51432	0.111901	0.524401	PAF:PCF	POS	7.34	298.19329	C20 H26 O2	Norethindrone	1.35453935854457e-05	0.0454248787442635	NA	level4	ChemSpider	NA	NA	NA	NA	NA	NA	NA	NA	NA	Non-significant	2.29018e+06	2.64275e+06	2.88276e+06	2.65089e+06	2.32692e+06	2.84341e+06	2.43781e+06	2.97791e+06	2.93469e+06	1.13311e+07	1.60857e+06	5.74392e+06	629112	2.1347e+06	3.47106e+06	2.91157e+06	286545	190072	3.58244e+06	6.29914e+06	7.53423e+06	671763	1.3955e+06	2.83304e+06	2.67776e+06
9.534_408.26427	5.46007	0.23361	0.52595	PAF:PCF	NA	NA	NA	NA	unidentified	NA	NA	NA	level5	NA	NA	NA	NA	NA	NA	NA	NA	NA	NA	Non-significant	866992	988701	951953	1.09889e+06	1.03549e+06	1.08296e+06	845660	1.08464e+06	780972	2.39269e+06	310335	188483	258037	152724	105930	159498	32251.6	337824	57411.5	57567.7	277779	88085.1	390106	535913	735466
12.345_769.59713	5.41554	0.0467563	0.524401	PAF:PCF	NA	NA	NA	NA	unidentified	NA	NA	NA	level5	NA	NA	NA	NA	NA	NA	NA	NA	NA	NA	Up	1.30094e+06	1.22262e+06	1.41693e+06	1.13681e+06	1.26394e+06	1.33592e+06	1.37072e+06	1.98344e+06	1.14598e+06	1.21919e+06	4.19455e+06	1.97482e+06	492417	944524	3.54341e+06	476682	477161	410483	1.71929e+06	4.47701e+06	1.21589e+06	457623	1.47481e+06	780011	801651
7.119_359.26720	5.39969	0.0745268	0.524401	PAF:PCF	POS	7.119	359.2672	C19 H37 N O5	3-hydroxydodecanoylcarnitine	2.53576562272428e-05	0.0705816120291037	NA	level4	ChemSpider	NA	NA	NA	NA	NA	NA	NA	NA	NA	Non-significant	373210	337950	330109	366689	393871	416761	333993	350913	315936	600557	978785	435485	235667	244918	1.27816e+06	285829	31492.8	55815.8	575489	614227	549073	267353	182548	395013	273864
2.287_430.13369	5.35594	0.00792798	0.524401	PAF:PCF	NA	NA	NA	NA	unidentified	NA	NA	NA	level5	NA	NA	NA	NA	NA	NA	NA	NA	NA	NA	Up	1.65336e+06	1.65059e+06	1.59568e+06	1.5818e+06	1.55971e+06	1.4644e+06	1.7112e+06	1.64014e+06	1.53015e+06	1.81574e+06	3.98202e+06	3.79547e+06	9.26184e+06	595752	1.3458e+06	750148	648183	392810	1.28483e+06	1.64933e+06	3.13096e+06	326902	1.64202e+06	93235.2	792512
6.801_316.20407	5.34541	0.111393	0.524401	PAF:PCF	NA	NA	NA	NA	unidentified	NA	NA	NA	level5	NA	NA	NA	NA	NA	NA	NA	NA	NA	NA	Non-significant	678406	670043	662705	663639	684785	670265	680293	685882	652699	3.30307e+06	483936	1.80766e+06	246167	505373	1.25653e+06	849380	133929	63319.3	894249	1.96146e+06	2.10916e+06	196136	372180	684432	655085
0.699_200.04499	5.34278	0.111025	0.524401	PAF:PCF	NA	NA	NA	NA	unidentified	NA	NA	NA	level5	NA	NA	NA	NA	NA	NA	NA	NA	NA	NA	Non-significant	7.8706e+06	6.51564e+06	7.73451e+06	7.33674e+06	7.45197e+06	7.53195e+06	6.99673e+06	6.18921e+06	7.63731e+06	3.64432e+06	1.23204e+07	2.75054e+07	8.08911e+06	3.12513e+07	1.08754e+06	3.11025e+06	1.19461e+06	3.83137e+06	1.75053e+06	1.69925e+06	2.51568e+06	4.21436e+06	3.8507e+06	1.18787e+06	5.68254e+06
7.81_334.21458	5.32686	0.203976	0.524401	PAF:PCF	NA	NA	NA	NA	unidentified	NA	NA	NA	level5	NA	NA	NA	NA	NA	NA	NA	NA	NA	NA	Non-significant	467963	442179	482366	442287	489344	463016	495919	507974	646035	2.51571e+06	92632	1.10759e+06	48457	350974	854601	669311	6828.28	21444.4	595167	812029	1.23432e+06	16382.7	111994	203453	121884
7.412_354.24084	5.3242	0.0788373	0.524401	PAF:PCF	NEG	7.412	354.24084	C20 H34 O5	13,14-Dihydro-15-keto prostaglandin F2α	NA	0.000219501861749904	0.619640568451319	level3	mzCloud	NA	NA	NA	NA	NA	NA	NA	NA	NA	Non-significant	1.01225e+06	1.03336e+06	1.05002e+06	1.12611e+06	1.07426e+06	1.11327e+06	1.2237e+06	1.23813e+06	1.17257e+06	664448	878416	2.17273e+06	2.42988e+06	1.9719e+06	1.07095e+06	421192	50153	226524	933094	2.18691e+06	948918	370625	1.4606e+06	173193	1.1327e+06
1.221_469.13698	5.28257	0.101223	0.524401	PAF:PCF	POS	1.221	469.13698	C18 H24 N5 O8 P	Bucladesine	0.00073461082445192	1.5658794774151	NA	level4	ChemSpider	NA	NA	NA	NA	NA	NA	NA	NA	NA	Non-significant	7.78207e+06	8.10239e+06	7.78845e+06	7.83886e+06	8.03698e+06	7.7499e+06	6.76547e+06	7.26477e+06	7.11792e+06	7.61438e+06	2.80383e+07	5.51218e+07	1.29637e+06	9.97975e+06	1.64599e+07	1.11532e+07	3.7973e+06	2.23326e+06	9.81235e+06	4.85822e+06	2.95743e+06	452464	450499	774040	1.74582e+06
1.023_178.04153	5.23214	0.133786	0.524401	PAF:PCF	POS	1.023	178.04153	C5 H10 N2 O3 S	Cysteinylglycine	NA	0.000316857156406058	1.77968432849685	level3	mzCloud	NA	NA	NA	NA	NA	NA	NA	NA	NA	Non-significant	3.50415e+07	3.418e+07	3.38578e+07	3.56091e+07	3.53434e+07	3.46458e+07	3.44431e+07	3.45274e+07	3.53273e+07	2.57967e+07	7.09815e+07	1.51824e+08	1.16937e+06	9.0879e+07	9.30255e+07	4.50839e+07	1.18799e+06	1.24259e+06	1.04767e+08	7.15263e+07	6.96597e+07	687023	559531	1.61395e+06	6.9427e+06
1.021_161.01479	5.23214	0.133786	0.524401	PAF:PCF	NA	NA	NA	NA	unidentified	NA	NA	NA	level5	NA	NA	NA	NA	NA	NA	NA	NA	NA	NA	Non-significant	3.50415e+07	3.418e+07	3.38578e+07	3.56091e+07	3.53434e+07	3.46458e+07	3.44431e+07	3.45274e+07	3.53273e+07	2.57967e+07	7.09815e+07	1.51824e+08	1.16937e+06	9.0879e+07	9.30255e+07	4.50839e+07	1.18799e+06	1.24259e+06	1.04767e+08	7.15263e+07	6.96597e+07	687023	559531	1.61395e+06	6.9427e+06
1.022_307.08355	5.22771	0.132098	0.524401	PAF:PCF	POS	1.022	307.08355	C10 H17 N3 O6 S	L-Glutathione reduced	NA	-0.000254219136365919	-0.827849373871607	level3	BMDB	C00051	HMDB0000125	Organic acids and derivatives	Amino acids, peptides, and analogues	Carboxylic acids and derivatives	Amino acids, peptides, and analogues	Amino acid metabolism	Cysteine and methionine metabolism	map00270 Cysteine and methionine metabolism; map00480 Glutathione metabolism; map01100 Metabolic pathways; map02010 ABC transporters; map04216 Ferroptosis; map04918 Thyroid hormone synthesis; map04976 Bile secretion	Non-significant	1.25245e+09	1.23573e+09	1.21357e+09	1.26384e+09	1.27919e+09	1.23517e+09	1.25227e+09	1.24059e+09	1.27169e+09	9.14401e+08	2.49794e+09	5.41032e+09	4.7635e+07	3.21146e+09	3.3081e+09	1.59171e+09	4.69961e+07	4.89663e+07	3.75044e+09	2.52123e+09	2.46793e+09	2.66107e+07	2.97373e+07	5.6282e+07	2.39553e+08
6.183_663.28178	5.18369	0.145445	0.524401	PAF:PCF	NA	NA	NA	NA	unidentified	NA	NA	NA	level5	NA	NA	NA	NA	NA	NA	NA	NA	NA	NA	Non-significant	980007	976943	955163	1.00004e+06	934648	958723	974655	981019	956670	3.27556e+06	1.98535e+06	2.90885e+06	27297	2.13068e+06	1.34915e+06	1.55571e+06	8483.43	11858.9	804296	1.13954e+06	1.71196e+06	8973.02	20367.4	23903.5	202757
4.348_274.04104	5.14987	0.0639332	0.524401	PAF:PCF	NEG	4.348	274.04104	C13 H10 N2 O3 S	Ensulizole	-0.000170480346923796	-0.62209747644131	NA	level4	ChemSpider	NA	NA	NA	NA	NA	NA	NA	NA	NA	Non-significant	759698	772592	745073	754020	771811	753609	753361	763430	744981	1.34294e+06	735120	742858	251544	334995	3.8368e+06	399009	86672	62084.7	114663	871620	1.64451e+06	401595	152391	1.21817e+06	622805
7.342_352.22503	5.12511	0.102266	0.524401	PAF:PCF	POS	7.342	352.22503	C20 H30 O4	15-Deoxy-Δ12,14-prostaglandin D2	NA	18.0106168066753	53889.4084075285	level3	mzCloud	NA	NA	NA	NA	NA	NA	NA	NA	NA	Non-significant	9.46566e+06	9.64664e+06	1.00091e+07	1.00654e+07	1.00365e+07	9.15894e+06	9.5574e+06	9.92239e+06	1.04013e+07	3.48796e+07	7.41102e+06	1.79046e+07	3.40763e+06	8.04951e+06	1.30006e+07	9.76493e+06	1.28194e+06	698295	1.52099e+07	2.29061e+07	3.40593e+07	2.51887e+06	5.13934e+06	8.24724e+06	8.66504e+06
7.341_334.21448	5.12511	0.102266	0.524401	PAF:PCF	NA	NA	NA	NA	unidentified	NA	NA	NA	level5	NA	NA	NA	NA	NA	NA	NA	NA	NA	NA	Non-significant	9.46566e+06	9.64664e+06	1.00091e+07	1.00654e+07	1.00365e+07	9.15894e+06	9.5574e+06	9.92239e+06	1.04013e+07	3.48796e+07	7.41102e+06	1.79046e+07	3.40763e+06	8.04951e+06	1.30006e+07	9.76493e+06	1.28194e+06	698295	1.52099e+07	2.29061e+07	3.40593e+07	2.51887e+06	5.13934e+06	8.24724e+06	8.66504e+06
7.461_385.28284	5.10393	0.173795	0.524401	PAF:PCF	POS	7.461	385.28284	C21 H39 N O5	Palmitoyl glutamic acid	1.23557482538672e-05	0.0320692943230833	NA	level4	ChemSpider	NA	NA	NA	NA	NA	NA	NA	NA	NA	Non-significant	1.15198e+06	1.13581e+06	1.18446e+06	1.14213e+06	1.13113e+06	1.11678e+06	1.13188e+06	1.13296e+06	1.05692e+06	2.92962e+06	4.1206e+06	427695	423399	823461	2.97636e+06	641096	669293	154739	2.4545e+06	1.37018e+06	3.90565e+06	482926	670324	2.90934e+06	76685.3
0.714_307.08374	5.05732	0.132756	0.524401	PAF:PCF	NA	NA	NA	NA	unidentified	NA	NA	NA	level5	NA	NA	NA	NA	NA	NA	NA	NA	NA	NA	Non-significant	1.69128e+08	1.83685e+08	1.8729e+08	1.61055e+08	1.61412e+08	1.54329e+08	1.868e+08	1.86216e+08	1.73526e+08	1.29201e+08	3.42082e+08	7.03067e+08	6.58216e+06	3.94132e+08	5.37023e+08	2.18337e+08	7.2585e+06	6.61234e+06	5.09193e+08	3.55708e+08	3.19787e+08	3.8257e+06	4.53726e+06	8.59145e+06	3.64799e+07
6.8_352.22518	5.03417	0.114174	0.524401	PAF:PCF	NEG	6.8	352.22518	C20 H32 O5	15(R)-Prostaglandin E2	NA	0.000208982279332304	0.59332044765741	level3	mzCloud	NA	NA	NA	NA	NA	NA	NA	NA	NA	Non-significant	1.01466e+07	1.0282e+07	9.95462e+06	9.96843e+06	1.01144e+07	1.02478e+07	1.02128e+07	1.0298e+07	1.03807e+07	4.6247e+07	7.04935e+06	2.47061e+07	3.82328e+06	7.40965e+06	1.97947e+07	1.2411e+07	2.06605e+06	1.01755e+06	1.49859e+07	2.92084e+07	3.44945e+07	2.80624e+06	6.17035e+06	9.95284e+06	9.56082e+06
9.856_507.36964	5.00793	0.0453407	0.524401	PAF:PCF	NA	NA	NA	NA	unidentified	NA	NA	NA	level5	NA	NA	NA	NA	NA	NA	NA	NA	NA	NA	Up	789428	983921	969429	748154	994947	737408	898638	860510	863041	2.50861e+06	3.00995e+06	2.11213e+06	1.28778e+06	1.12504e+06	1.50233e+06	851202	200971	471546	912989	1.88425e+06	1.37441e+06	412962	1.92401e+06	356855	550727
8.017_254.22481	4.99466	0.146277	0.524401	PAF:PCF	NA	NA	NA	NA	unidentified	NA	NA	NA	level5	NA	NA	NA	NA	NA	NA	NA	NA	NA	NA	Non-significant	1.12159e+06	969334	994671	880760	849646	868252	733097	870790	856683	2.25131e+06	355661	1.88784e+06	267470	226630	381678	293000	346294	260628	2.01968e+06	756396	1.86258e+06	1.97642e+06	595713	299271	1.67419e+06
1.024_75.01435	4.97745	0.132483	0.524401	PAF:PCF	POS	1.024	75.01435	C2 H5 N S	Thioacetamide	8.21779674851086e-05	1.0954977986113	NA	level4	ChemSpider	NA	NA	NA	NA	NA	NA	NA	NA	NA	Non-significant	4.6493e+06	4.73239e+06	4.66207e+06	5.13099e+06	5.07466e+06	4.9673e+06	4.22812e+06	4.84125e+06	4.69511e+06	3.3914e+06	1.00258e+07	2.2203e+07	274048	1.27831e+07	1.24604e+07	6.45125e+06	247894	457180	1.43892e+07	9.60952e+06	1.03368e+07	172825	148259	854519	1.35416e+06
11.057_674.49214	4.97436	0.168152	0.524401	PAF:PCF	NA	NA	NA	NA	unidentified	NA	NA	NA	level5	NA	NA	NA	NA	NA	NA	NA	NA	NA	NA	Non-significant	464953	453116	479246	463568	455892	455563	453914	462963	478466	278558	284726	1.05419e+06	248009	3.87635e+06	113863	198813	7839.04	118512	88900.7	35638.6	359646	84669.3	81613.9	64299.7	1.10997e+06
4.757_338.13019	4.95193	0.126434	0.524401	PAF:PCF	NA	NA	NA	NA	unidentified	NA	NA	NA	level5	NA	NA	NA	NA	NA	NA	NA	NA	NA	NA	Non-significant	901277	888745	903466	913042	867493	874617	882406	872998	887174	719069	1.25772e+06	2.14929e+06	371450	3.86568e+06	667904	775667	27452.9	30106.9	630994	3.82906e+06	1.16252e+06	50216.9	639071	318850	387642
0.705_156.05355	4.93751	0.0377638	0.524401	PAF:PCF	NEG	0.705	156.05355	C6 H8 N2 O3	pentoxyl	5.47453254000629e-05	0.35081128069874	NA	level4	ChemSpider	NA	NA	NA	NA	NA	NA	NA	NA	NA	Up	1.9834e+06	1.98869e+06	2.02992e+06	2.14628e+06	2.06691e+06	1.92853e+06	1.96573e+06	2.20046e+06	2.2391e+06	847890	2.99047e+06	1.08038e+06	1.03191e+06	210304	2.00589e+06	539926	221498	234774	3.38454e+06	160612	415636	320652	189472	279441	170280
7.147_383.26717	4.93517	0.242186	0.527758	PAF:PCF	POS	7.147	383.26717	C21 H37 N O5	O-[(5Z,8Z)-3-hydroxytetradecadienoyl]carnitine	-6.11585574006313e-06	-0.0159571603548417	NA	level4	ChemSpider	NA	NA	NA	NA	NA	NA	NA	NA	NA	Non-significant	853579	823505	834675	893291	804877	829995	921810	824565	869112	3.04526e+06	835086	214669	123368	308892	400814	278962	458362	92436.7	1.47726e+06	415295	5.41552e+06	225844	418540	659268	264227
8.171_316.20399	4.91603	0.249077	0.527758	PAF:PCF	NEG	8.171	316.20399	C20 H28 O3	15-deoxy-Δ12,14-Prostaglandin A2	NA	0.000148172328863438	0.468597492775479	level3	mzCloud	NA	NA	NA	NA	NA	NA	NA	NA	NA	Non-significant	989908	973992	987751	979301	982337	1.17341e+06	1.13557e+06	1.11359e+06	1.11477e+06	4.52853e+06	180968	1.21913e+06	141991	436361	987722	1.06827e+06	56033.4	81678.9	478613	734085	1.46404e+06	57407.3	351989	751323	326727
0.695_454.08038	4.90925	0.0973248	0.524401	PAF:PCF	NA	NA	NA	NA	unidentified	NA	NA	NA	level5	NA	NA	NA	NA	NA	NA	NA	NA	NA	NA	Non-significant	739986	663843	544340	555419	602064	595343	457958	519784	682710	1.11048e+06	2.9483e+06	5.01349e+06	154986	3.17164e+06	3.97323e+06	1.52237e+06	172832	152790	3.11145e+06	2.78484e+06	2.22396e+06	142398	151364	138990	136032
9.768_382.32359	4.90647	0.0159699	0.524401	PAF:PCF	POS	9.768	382.32359	C27 H42 O	4,6-CHOLESTADIEN-3-ONE	2.90920312409071e-05	0.076092696968515	NA	level4	ChemSpider	NA	NA	NA	NA	NA	NA	NA	NA	NA	Up	359512	373585	447788	386201	370739	426076	446355	310669	415465	715940	709553	1.18379e+06	193636	911818	913474	293767	110990	127047	576409	2.28776e+06	558245	95306.2	104497	248149	152449
6.994_334.21440	4.86351	0.103367	0.524401	PAF:PCF	NA	NA	NA	NA	unidentified	NA	NA	NA	level5	NA	NA	NA	NA	NA	NA	NA	NA	NA	NA	Non-significant	595300	531637	582667	578359	593600	591237	540533	611886	594591	787548	1.39255e+06	924988	383003	502899	1.85393e+06	540522	51266.9	46657.5	469369	1.07464e+06	897739	172913	789532	190813	317903
0.695_273.09602	4.86287	0.107508	0.524401	PAF:PCF	NA	NA	NA	NA	unidentified	NA	NA	NA	level5	NA	NA	NA	NA	NA	NA	NA	NA	NA	NA	Non-significant	140510	304193	232007	157493	375122	250767	219843	221196	232889	670819	1.55171e+06	4.4366e+06	164083	2.13807e+06	2.69322e+06	1.02465e+06	182977	161759	2.26619e+06	1.78342e+06	1.33889e+06	150756	160248	147148	144017
0.788_211.03607	4.82968	0.125176	0.524401	PAF:PCF	POS	0.788	211.03607	C4 H10 N3 O5 P	Phosphocreatine	0.00025848593156752	1.22484395177776	NA	level4	ChemSpider	NA	NA	NA	NA	NA	NA	NA	NA	NA	Non-significant	2.28596e+06	2.29606e+06	2.44988e+06	2.23676e+06	2.27485e+06	2.41372e+06	2.40748e+06	2.15742e+06	2.21606e+06	4.21957e+06	3.41272e+06	4.89876e+06	425188	1.50989e+06	1.51771e+06	2.12925e+06	93996.8	371339	746319	1.00958e+07	6.15758e+06	2.09991e+06	4.60997e+06	3.91532e+06	1.4327e+06
0.706_151.54123	4.80868	0.430573	0.636346	PAF:PCF	NA	NA	NA	NA	unidentified	NA	NA	NA	level5	NA	NA	NA	NA	NA	NA	NA	NA	NA	NA	Non-significant	1.14743e+06	1.08593e+06	1.56065e+06	760017	725904	1.02034e+06	939144	758842	960707	274568	3.69468e+06	305670	312356	253973	293830	252050	308512	328439	280351	264936	786395	304404	322631	262205	253603
0.625_105.07896	4.78718	0.0535841	0.524401	PAF:PCF	POS	0.625	105.07896	C4 H11 N O2	Diethanolamine	NA	-1.56310144490135e-05	-0.148754914329043	level3	BMDB	C06772	HMDB0004437	Organic nitrogen compounds	Amines	Organonitrogen compounds	Amines	Lipid metabolism	Glycerophospholipid metabolism	map00564 Glycerophospholipid metabolism	Non-significant	3.55678e+07	3.45589e+07	3.74549e+07	3.65689e+07	3.86317e+07	3.66651e+07	3.69086e+07	3.829e+07	3.61196e+07	2.2614e+07	6.82835e+07	7.48496e+07	6.60767e+07	1.26102e+08	1.19171e+07	1.03691e+07	9.9728e+06	1.42812e+07	1.7375e+07	1.23164e+07	7.10253e+07	5.08526e+07	3.6217e+07	7.89431e+06	7.8304e+07
9.869_509.28636	4.74752	0.0237575	0.524401	PAF:PCF	NA	NA	NA	NA	unidentified	NA	NA	NA	level5	NA	NA	NA	NA	NA	NA	NA	NA	NA	NA	Up	498985	520382	426044	572094	411229	331626	390453	355252	396387	1.31493e+06	865124	947534	339846	532049	407531	359862	120130	178792	613591	721753	752375	293201	390257	295265	346272
0.695_329.06581	4.74594	0.152119	0.524401	PAF:PCF	NA	NA	NA	NA	unidentified	NA	NA	NA	level5	NA	NA	NA	NA	NA	NA	NA	NA	NA	NA	Non-significant	5.31873e+06	5.29286e+06	4.98954e+06	4.77204e+06	5.32789e+06	5.34596e+06	4.72437e+06	5.06395e+06	4.92825e+06	1.2444e+07	3.26585e+07	5.60964e+07	197961	2.77751e+07	5.6097e+07	2.0962e+07	191739	169505	4.14517e+07	3.09815e+07	2.4411e+07	157975	169332	154194	754273
8.526_449.35097	4.74441	0.0273583	0.524401	PAF:PCF	NA	NA	NA	NA	unidentified	NA	NA	NA	level5	NA	NA	NA	NA	NA	NA	NA	NA	NA	NA	Up	161300	166201	226320	160241	239605	177175	221663	154987	98555.6	508080	272777	163313	65683.8	48393.4	1.24296e+06	112970	42959.8	43077	146872	193600	340393	46526.2	64504.8	47476.5	39788.5
0.698_636.15162	4.73829	0.467958	0.660372	PAF:PCF	NA	NA	NA	NA	unidentified	NA	NA	NA	level5	NA	NA	NA	NA	NA	NA	NA	NA	NA	NA	Non-significant	116978	120040	118298	119174	115327	116001	115985	115595	114374	110355	133191	1.66399e+06	136603	492460	1.15321e+06	115578	152333	134668	810295	221464	212898	125508	133411	122504	119898
7.342_316.20386	4.71337	0.0943298	0.524401	PAF:PCF	POS	7.342	316.20386	C18 H30 O3	9(S)-HOTrE	NA	21.9843616262526	74720.9549758571	level2	mzCloud	C16326	NA	FA Fatty acyls	FA0200 Other Octadecanoids	FA02 Octadecanoids	Fatty acyls[FA]	Lipid metabolism	alpha-Linolenic acid metabolism	map00592 alpha-Linolenic acid metabolism	Non-significant	7.0301e+06	7.16292e+06	7.25352e+06	7.56449e+06	7.42468e+06	7.19184e+06	7.62025e+06	7.87052e+06	7.19658e+06	2.99195e+07	6.15105e+06	1.57797e+07	2.69942e+06	5.77368e+06	9.63831e+06	8.47003e+06	1.53003e+06	1.00061e+06	1.03209e+07	1.73301e+07	2.08769e+07	2.23646e+06	4.13513e+06	7.36707e+06	6.89877e+06
8.808_427.36621	4.70366	0.0174804	0.524401	PAF:PCF	POS	8.808	427.36621	C25 H49 N O4	7309670	5.51175868963583e-05	0.128970405710398	NA	level4	ChemSpider	NA	NA	NA	NA	NA	NA	NA	NA	NA	Up	4.95731e+06	4.62711e+06	4.67868e+06	4.69063e+06	4.94693e+06	4.67777e+06	4.87397e+06	4.93937e+06	4.80655e+06	1.15802e+07	1.47692e+07	6.86485e+06	4.45904e+06	3.41837e+06	1.93501e+07	2.51111e+06	2.10894e+06	2.44131e+06	6.83648e+06	1.27349e+07	7.3043e+06	1.7659e+06	3.71985e+06	6.57851e+06	1.85189e+06
7.341_369.25163	4.68112	0.128482	0.524401	PAF:PCF	POS	7.341	369.25163	C20 H32 O5	8-iso-15-keto Prostaglandin F2α	NA	17.0266600037306	48340.2974060795	level2	mzCloud	NA	NA	NA	NA	NA	NA	NA	NA	NA	Non-significant	1.89105e+06	2.10473e+06	2.11635e+06	1.86708e+06	1.87075e+06	1.85547e+06	1.96575e+06	1.88704e+06	1.84253e+06	8.27522e+06	1.26346e+06	4.12252e+06	401343	1.34513e+06	2.30044e+06	2.53873e+06	201258	178370	2.45638e+06	4.8348e+06	6.76456e+06	372839	934205	1.71268e+06	1.54283e+06
4.757_401.12593	4.66546	0.14731	0.524401	PAF:PCF	NEG	4.757	401.12593	C24 H19 N O5	Oxyphenisatin Acetate	-0.000393672006907764	-0.981416538275332	NA	level4	ChemSpider	NA	NA	NA	NA	NA	NA	NA	NA	NA	Non-significant	266040	266841	264442	273963	240105	263614	263366	251988	255565	186132	291540	809399	84770.3	1.62593e+06	192553	265843	5095.49	4933.5	140277	1.709e+06	429348	5406.51	227940	47840.5	85931
7.106_331.21382	4.66375	0.160058	0.524401	PAF:PCF	POS	7.106	331.21382	C20 H29 N O3	Megastachine	-0.000920446484371951	-2.77900214879632	NA	level4	ChemSpider	NA	NA	NA	NA	NA	NA	NA	NA	NA	Non-significant	532108	587083	545397	558126	552741	572324	559993	601569	583521	1.16982e+06	4.41666e+06	587464	444024	905031	295792	525659	260308	537849	414993	538704	447369	529184	348010	517344	287431
0.692_271.16419	4.66254	0.0564092	0.524401	PAF:PCF	POS	0.692	271.16419	C11 H21 N5 O3	Arg-pro	-0.00025024205876889	-0.922842461551782	NA	level4	ChemSpider	NA	NA	NA	NA	NA	NA	NA	NA	NA	Non-significant	3.98399e+06	3.59333e+06	3.64585e+06	3.42483e+06	3.20042e+06	2.09134e+06	2.98059e+06	3.78601e+06	3.24383e+06	1.37359e+06	4.21808e+06	5.69382e+06	3.72818e+06	6.65001e+06	9.31063e+06	1.29067e+06	570413	559369	1.36699e+07	2.0456e+06	3.17694e+06	579456	3.77698e+06	699336	627152
8.879_302.22453	4.66076	0.0887677	0.524401	PAF:PCF	POS	8.879	302.22453	C20 H30 O2	Methenolone	NA	-5.27072438671894e-05	-0.174397608000116	level3	mzCloud	D08193	HMDB0041928	Lipids and lipid-like molecules	Androstane steroids	Steroids and steroid derivatives	Steroids and derivatives	NA	NA	NA	Non-significant	5.71914e+06	6.00573e+06	6.20645e+06	5.93765e+06	5.82148e+06	4.15975e+06	4.25202e+06	5.89612e+06	6.05416e+06	1.84135e+07	1.01237e+07	1.03431e+07	1.46761e+06	9.10794e+06	1.07196e+07	6.59425e+06	901079	846712	4.92355e+06	1.02776e+07	1.32554e+07	1.04548e+06	6.17424e+06	5.82958e+06	6.62338e+06
0.571_307.03622	4.65998	0.140747	0.524401	PAF:PCF	NA	NA	NA	NA	unidentified	NA	NA	NA	level5	NA	NA	NA	NA	NA	NA	NA	NA	NA	NA	Non-significant	1.0001e+06	1.04042e+06	1.05129e+06	1.04603e+06	955376	1.0216e+06	990398	1.05424e+06	1.04551e+06	14443.5	92848.4	59536.9	577258	10464.3	19705.7	10839	9959	15002.3	570412	32317.8	11458.8	680609	80556	13503.4	21441.7
8.392_447.33509	4.61547	0.00433958	0.524401	PAF:PCF	POS	8.392	447.33509	C27 H45 N O4	N-Stearoyltyrosine	0.000235315561837979	0.526038955460631	NA	level4	ChemSpider	NA	NA	NA	NA	NA	NA	NA	NA	NA	Up	1.0644e+06	1.13426e+06	1.11667e+06	1.1709e+06	1.07064e+06	1.2059e+06	1.05793e+06	1.17847e+06	1.0681e+06	3.63757e+06	2.36224e+06	1.86896e+06	790416	1.70785e+06	2.71388e+06	748071	503003	453797	1.19472e+06	1.59084e+06	2.84835e+06	741117	1.40504e+06	569856	728248
12.282_730.55388	4.60738	0.135175	0.524401	PAF:PCF	NEG	12.282	730.55388	C41 H79 O8 P	1-arachidoyl-2-oleoyl-sn-glycero-3-phosphate	0.00261978436162735	3.58603772328706	NA	level4	ChemSpider	NA	NA	NA	NA	NA	NA	NA	NA	NA	Non-significant	2.3818e+06	2.41457e+06	2.36224e+06	2.35627e+06	2.39206e+06	2.34146e+06	2.4087e+06	2.40682e+06	2.38344e+06	1.23847e+06	2.23643e+06	7.17313e+06	1.5724e+06	1.37942e+07	914761	1.59405e+06	135845	581186	510446	481781	1.67204e+06	561576	380356	796244	5.17342e+06
7.767_387.29845	4.60085	0.0449371	0.524401	PAF:PCF	POS	7.767	387.29845	C21 H41 N O5	3-hydroxytetradecanoylcarnitine	-2.47623437417133e-05	-0.0639360737345535	NA	level4	ChemSpider	NA	NA	NA	NA	NA	NA	NA	NA	NA	Up	386959	419019	368575	399692	350176	381536	362306	408505	370126	701393	970797	460787	391654	275631	1.25995e+06	299898	68428.1	95278.6	535974	966253	478875	397838	241817	619067	288570
3.38_226.16832	4.59133	0.0959704	0.524401	PAF:PCF	POS	3.38	226.16832	C12 H22 N2 O2	nylon cyclic dimer	0.000188615785958746	0.833962715009519	NA	level4	ChemSpider	NA	NA	NA	NA	NA	NA	NA	NA	NA	Non-significant	7.45925e+06	5.8861e+06	5.18522e+06	4.64897e+06	4.21556e+06	3.73533e+06	3.56829e+06	3.39598e+06	3.40027e+06	380227	176607	63677.7	58796.3	115198	70782.6	78788.9	25252.1	31107.6	33250.8	89540.8	39135	20878.6	93988.4	81054.1	31982.3
0.583_353.97546	4.56859	0.156791	0.524401	PAF:PCF	NA	NA	NA	NA	unidentified	NA	NA	NA	level5	NA	NA	NA	NA	NA	NA	NA	NA	NA	NA	Non-significant	6.55495e+06	6.38888e+06	6.29073e+06	6.1721e+06	6.23907e+06	6.21427e+06	6.47254e+06	6.60552e+06	6.82329e+06	8.56323e+06	1.80327e+07	2.70345e+07	41563.9	1.71491e+07	4.53014e+06	1.16235e+07	48698.4	66727.9	4.41498e+06	3.88875e+07	1.53241e+07	4.74222e+06	900765	3.07498e+06	7.39234e+06
11.578_702.52333	4.54953	0.133123	0.524401	PAF:PCF	NEG	11.578	702.52333	C39 H75 O8 P	1-stearoyl-2-oleoyl-sn-glycero-3-phosphate	0.00337827954410841	4.80880225169343	NA	level4	ChemSpider	NA	NA	NA	NA	NA	NA	NA	NA	NA	Non-significant	3.91179e+06	3.9981e+06	3.93356e+06	3.90382e+06	3.88157e+06	3.91794e+06	3.89589e+06	3.91621e+06	3.8454e+06	2.22052e+06	3.82334e+06	1.07386e+07	2.06452e+06	2.20884e+07	1.30555e+06	2.61137e+06	184339	893115	830733	571457	3.03483e+06	820171	666229	1.40866e+06	1.15687e+07
0.564_265.02553	4.54523	0.0614045	0.524401	PAF:PCF	NA	NA	NA	NA	unidentified	NA	NA	NA	level5	NA	NA	NA	NA	NA	NA	NA	NA	NA	NA	Non-significant	456252	466028	442974	410619	354663	355483	400770	396013	473343	156285	262174	483533	518371	25036.1	95000.7	20577.8	77186.6	100684	286187	9056.05	25244.6	721474	148352	68629.7	78002.3
3.398_262.06240	4.53879	0.0843024	0.524401	PAF:PCF	NA	NA	NA	NA	unidentified	NA	NA	NA	level5	NA	NA	NA	NA	NA	NA	NA	NA	NA	NA	Non-significant	406830	398475	402950	436167	409364	392570	441472	396989	401961	499644	1.94331e+06	600227	385164	179202	1.25871e+06	342560	261443	66481.2	161200	20191	20710.9	76498.2	136753	87560.8	367656
6.437_370.23579	4.52774	0.101095	0.524401	PAF:PCF	NA	NA	NA	NA	unidentified	NA	NA	NA	level5	NA	NA	NA	NA	NA	NA	NA	NA	NA	NA	Non-significant	1.04269e+06	898647	1.07211e+06	1.09978e+06	1.05976e+06	1.0776e+06	1.10029e+06	1.02578e+06	889803	1.26083e+06	2.14691e+06	1.58267e+06	628868	1.00886e+06	3.80913e+06	890845	86055.2	125286	748537	2.20178e+06	1.57488e+06	238665	1.88501e+06	331154	554947
1.023_75.01317	4.52685	0.128525	0.524401	PAF:PCF	NA	NA	NA	NA	unidentified	NA	NA	NA	level5	NA	NA	NA	NA	NA	NA	NA	NA	NA	NA	Non-significant	1.46837e+06	1.41668e+06	1.56475e+06	1.60892e+06	1.53556e+06	1.27718e+06	1.51404e+06	1.52996e+06	1.51006e+06	1.17759e+06	2.22819e+06	6.61745e+06	134536	3.95562e+06	4.24564e+06	1.90969e+06	142321	162162	686144	2.99559e+06	2.54122e+06	144012	135645	98599.2	177344
7.339_348.23001	4.52056	0.115827	0.524401	PAF:PCF	POS	7.339	348.23001	C21 H32 O4	17,21-Dihydroxypregnenolone	-4.72087871798976e-05	-0.135567811884652	NA	level4	ChemSpider	NA	NA	NA	NA	NA	NA	NA	NA	NA	Non-significant	344544	549241	361254	679737	496088	448680	680389	513869	710020	2.98105e+06	439123	1.2952e+06	107944	404079	803225	653066	196187	193841	738317	1.53035e+06	2.34363e+06	135466	291168	643808	480347
7.305_341.25646	4.4962	0.0739099	0.524401	PAF:PCF	POS	7.305	341.25646	C19 H35 N O4	trans-2-Dodecenoylcarnitine	-0.000152169843772754	-0.445910320869432	NA	level4	ChemSpider	NA	NA	NA	NA	NA	NA	NA	NA	NA	Non-significant	419620	481624	432409	394676	462118	437895	480819	474964	426627	732622	655233	186093	113148	287867	5.00961e+06	147264	120824	81973	562871	456667	413312	394239	213063	124921	74836.2
8.203_421.31929	4.4925	0.0414721	0.524401	PAF:PCF	POS	8.203	421.31929	C25 H43 N O4	(4S)-4-[(9Z,12Z,15Z)-9,12,15-Octadecatrienoyloxy]-4-(trimethylammonio)butanoate	8.32835156074907e-05	0.197673198586038	NA	level4	ChemSpider	NA	NA	NA	NA	NA	NA	NA	NA	NA	Up	405289	381243	329464	435017	371425	390877	436492	438040	386403	823116	999516	297310	157735	293191	2.83525e+06	168975	78747.4	224163	329809	425464	519092	371210	341480	138843	86876.2
3.716_274.04126	4.48169	0.105285	0.524401	PAF:PCF	NA	NA	NA	NA	unidentified	NA	NA	NA	level5	NA	NA	NA	NA	NA	NA	NA	NA	NA	NA	Non-significant	509044	517724	509314	475650	483252	475246	501292	508011	506675	877841	499822	340947	186478	245842	2.57696e+06	320227	28440.2	34806	54589.7	753902	1.24263e+06	295632	114232	870785	410201
0.687_410.18394	4.4738	0.428718	0.636281	PAF:PCF	NA	NA	NA	NA	unidentified	NA	NA	NA	level5	NA	NA	NA	NA	NA	NA	NA	NA	NA	NA	Non-significant	122118	130823	123495	124410	120394	121097	126142	120674	119399	122826	154711	1.60265e+06	142605	569965	307444	120656	159026	140585	173724	351683	133179	131022	140442	127887	125165
9.464_471.35606	4.45191	0.070339	0.524401	PAF:PCF	NA	NA	NA	NA	unidentified	NA	NA	NA	level5	NA	NA	NA	NA	NA	NA	NA	NA	NA	NA	Non-significant	338992	348430	330200	350429	314737	307254	334885	351381	333247	333066	498658	169503	93812	107973	1.46899e+06	154629	23386.8	46882.9	251855	376191	340260	76623.8	86468	115443	44209.2
0.547_116.13156	4.44918	0.172224	0.524401	PAF:PCF	NA	NA	NA	NA	unidentified	NA	NA	NA	level5	NA	NA	NA	NA	NA	NA	NA	NA	NA	NA	Non-significant	422165	445485	470227	446264	414881	412711	440396	463675	447431	461362	2.10511e+06	327143	391888	199728	328096	280974	183290	186107	262980	284175	502233	181403	491617	298888	612809
1.02_359.99454	4.44827	0.143452	0.524401	PAF:PCF	NA	NA	NA	NA	unidentified	NA	NA	NA	level5	NA	NA	NA	NA	NA	NA	NA	NA	NA	NA	Non-significant	873407	808613	934152	978459	943588	851549	1.06737e+06	785418	1.02239e+06	547943	2.24902e+06	4.41237e+06	139188	2.96685e+06	2.76563e+06	1.30569e+06	147243	167770	3.24631e+06	2.03554e+06	2.14374e+06	148993	140336	102009	121430
2.982_248.08318	4.44031	0.50977	0.688785	PAF:PCF	POS	2.982	248.08318	C12 H13 Cl N4	Pyrimethamine	0.000303381562474669	1.22290409439794	NA	level4	ChemSpider	NA	NA	NA	NA	NA	NA	NA	NA	NA	Non-significant	290770	271137	246568	274975	281188	301497	261086	260426	275445	23076	2.53656e+06	407428	30576.8	25159.5	21992.8	24872.9	39133.6	604204	50307.8	672442	149789	24440.6	183076	77278.2	1.03782e+06
8.126_336.23024	4.43713	0.158379	0.524401	PAF:PCF	NEG	8.126	336.23024	C20 H32 O4	8(S),15(S)-DiHETE	NA	0.000178538841396403	0.531002021808844	level3	mzCloud	NA	NA	NA	NA	NA	NA	NA	NA	NA	Non-significant	1.29611e+06	1.34336e+06	1.31191e+06	1.29387e+06	1.32296e+06	1.28236e+06	1.29888e+06	1.36353e+06	1.30555e+06	1.33576e+06	1.1029e+06	1.35894e+06	1.2625e+06	1.72923e+06	801520	773879	11237.9	70749.3	486214	552574	3.1278e+06	83464.6	2.49107e+06	170147	716413
9.611_410.28557	4.41474	0.486046	0.671483	PAF:PCF	NA	NA	NA	NA	unidentified	NA	NA	NA	level5	NA	NA	NA	NA	NA	NA	NA	NA	NA	NA	Non-significant	1.74679e+06	1.64705e+06	1.59075e+06	1.65923e+06	1.64459e+06	1.65476e+06	1.70522e+06	1.62693e+06	1.76525e+06	372655	3.10661e+06	150768	588102	309431	1.14455e+06	192286	404258	225710	1.00861e+06	4.20632e+06	1.75595e+06	395451	1.16449e+06	853894	214361
8.49_316.20371	4.38568	0.265	0.534938	PAF:PCF	NA	NA	NA	NA	unidentified	NA	NA	NA	level5	NA	NA	NA	NA	NA	NA	NA	NA	NA	NA	Non-significant	563110	632094	526563	577490	442078	668533	729894	569244	677265	3.77102e+06	170751	1.36458e+06	176090	689671	685024	1.04706e+06	106502	56362.9	514123	766498	1.59313e+06	102961	287972	644170	383500
9.725_451.30611	4.36393	0.373769	0.60466	PAF:PCF	POS	9.725	451.30611	C22 H46 N O6 P	(2R)-2-Hydroxy-3-[(1Z)-1-tetradecen-1-yloxy]propyl 2-(trimethylammonio)ethyl phosphate	-0.000166100234366695	-0.368043264096156	NA	level4	ChemSpider	NA	NA	NA	NA	NA	NA	NA	NA	NA	Non-significant	163599	175431	146828	101033	223735	208177	164702	214649	181783	1.68539e+06	110137	271595	254815	182808	86471.9	118940	112176	242568	84483.2	109237	141920	111376	287562	120611	118415
1.598_321.09940	4.35266	0.137329	0.524401	PAF:PCF	POS	1.598	321.0994	C11 H19 N3 O6 S	S-methylglutathione	-5.82980167109781e-05	-0.181557507012969	NA	level4	ChemSpider	NA	NA	NA	NA	NA	NA	NA	NA	NA	Non-significant	1.56258e+06	1.61156e+06	1.50239e+06	1.50455e+06	1.40885e+06	1.47427e+06	1.81482e+06	1.55335e+06	1.5129e+06	2.09812e+06	3.77747e+06	6.01189e+06	146770	4.33872e+06	3.9204e+06	2.47308e+06	79782.2	178220	4.66673e+06	3.17771e+06	1.86926e+06	50705.9	74541.5	49810.3	721326
4.021_443.13649	4.34431	0.149922	0.524401	PAF:PCF	NA	NA	NA	NA	unidentified	NA	NA	NA	level5	NA	NA	NA	NA	NA	NA	NA	NA	NA	NA	Non-significant	642651	689675	719182	657682	651858	658955	652178	617656	678461	954791	453596	1.56546e+06	12218.6	801352	2.57759e+06	660846	11738.8	11953.5	2.66647e+06	1.74576e+06	1.78246e+06	12829.3	12877.6	13187	95017.2
0.686_284.12075	4.34228	0.110104	0.524401	PAF:PCF	NEG	0.686	284.12075	C13 H20 N2 O3 S	Articaine	0.00128338746804957	4.5170698763353	NA	level4	ChemSpider	NA	NA	NA	NA	NA	NA	NA	NA	NA	Non-significant	1.17296e+06	1.20706e+06	1.36664e+06	1.00852e+06	1.10829e+06	1.23297e+06	1.03834e+06	1.13742e+06	1.08849e+06	2.98762e+06	1.86443e+06	2.14781e+06	792400	1.80649e+06	1.55587e+06	1.34262e+06	132703	136704	1.22689e+06	1.73526e+06	2.13969e+06	450313	1.66619e+06	1.46016e+06	862342
9.713_424.30126	4.34044	0.400633	0.622205	PAF:PCF	NA	NA	NA	NA	unidentified	NA	NA	NA	level5	NA	NA	NA	NA	NA	NA	NA	NA	NA	NA	Non-significant	3.20615e+06	3.02729e+06	2.9808e+06	3.30962e+06	3.10049e+06	3.32709e+06	3.15405e+06	3.2939e+06	2.95799e+06	515396	4.8221e+06	380937	841448	693444	2.14274e+06	354518	635889	327072	1.82428e+06	6.68238e+06	3.35184e+06	430281	1.36036e+06	1.69677e+06	418710
5.415_628.41786	4.338	0.0717631	0.524401	PAF:PCF	NA	NA	NA	NA	unidentified	NA	NA	NA	level5	NA	NA	NA	NA	NA	NA	NA	NA	NA	NA	Non-significant	134680	140301	132828	141727	129964	139133	143432	139337	154498	21090.6	82253.9	36327.3	10048.2	33038.4	32118	12454.4	10826.8	8916.16	13636.5	53896.9	16653.9	13443.4	2.82383e+06	8188.66	14893.9
0.623_219.04266	4.27817	0.121172	0.524401	PAF:PCF	NA	NA	NA	NA	unidentified	NA	NA	NA	level5	NA	NA	NA	NA	NA	NA	NA	NA	NA	NA	Non-significant	500365	339011	410224	526048	579264	510531	482333	558710	327317	1.5542e+06	1.40515e+06	1.49623e+06	161267	1.88703e+06	1.40603e+06	700438	281917	59113.3	807434	1.61536e+06	827760	157539	303827	129052	175733
3.532_443.13635	4.26592	0.155852	0.524401	PAF:PCF	NA	NA	NA	NA	unidentified	NA	NA	NA	level5	NA	NA	NA	NA	NA	NA	NA	NA	NA	NA	Non-significant	1.1097e+06	1.11396e+06	1.14318e+06	1.10177e+06	1.08462e+06	1.07558e+06	1.04644e+06	1.07938e+06	1.04723e+06	1.55107e+06	1.1903e+06	2.90233e+06	38167.5	1.56621e+06	4.19663e+06	1.29664e+06	14200.5	12128.8	3.83474e+06	3.08874e+06	2.86004e+06	9678.79	40736.3	41721.2	132868
8.594_425.35060	4.26283	0.0314958	0.524401	PAF:PCF	POS	8.594	425.3506	C25 H47 N O4	MFCD22416941	9.59894955485652e-05	0.225671519277394	NA	level4	ChemSpider	NA	NA	NA	NA	NA	NA	NA	NA	NA	Up	1.91909e+07	2.04982e+07	2.01651e+07	2.18441e+07	1.96548e+07	1.96676e+07	1.97643e+07	1.86449e+07	1.96059e+07	3.611e+07	5.02817e+07	2.06354e+07	1.34268e+07	1.033e+07	1.23135e+08	1.44639e+07	4.20393e+06	6.43921e+06	2.41974e+07	4.67224e+07	3.48353e+07	1.17091e+07	9.84818e+06	1.16456e+07	4.89967e+06
0.701_190.97843	4.24642	0.312504	0.563011	PAF:PCF	NA	NA	NA	NA	unidentified	NA	NA	NA	level5	NA	NA	NA	NA	NA	NA	NA	NA	NA	NA	Non-significant	1.93647e+06	1.85656e+06	1.6903e+06	1.65323e+06	1.41099e+06	1.82934e+06	1.86095e+06	1.94013e+06	1.89711e+06	1.19276e+06	2.83942e+06	200076	700236	172919	1.3687e+06	367118	177887	451660	2.6203e+06	373121	157042	1.59047e+06	155791	1.16256e+06	623494
5.868_297.19401	4.20917	0.049423	0.524401	PAF:PCF	NEG	5.868	297.19401	C16 H27 N O4	3-oxo-C12-HSL	5.48054686078103e-06	0.0184409736043818	NA	level4	ChemSpider	NA	NA	NA	NA	NA	NA	NA	NA	NA	Up	31397.4	31902.4	30797.1	31491.2	38696.3	34261.3	33814.4	40998.2	37244.6	30424.7	47459.8	37571.5	9848.85	11091.3	204711	17338	4992.16	5099.47	63246.8	2.31517e+06	38068.3	19789.4	14985.2	7500.68	8611.46
1.027_83.03585	4.17785	0.133991	0.524401	PAF:PCF	NA	NA	NA	NA	unidentified	NA	NA	NA	level5	NA	NA	NA	NA	NA	NA	NA	NA	NA	NA	Non-significant	1.31744e+06	1.39104e+06	1.30966e+06	1.44033e+06	683125	1.2541e+06	1.49903e+06	1.5134e+06	1.64937e+06	1.00316e+06	1.91087e+06	4.98738e+06	111492	3.56766e+06	943862	1.63893e+06	117944	134387	3.98991e+06	2.83332e+06	2.3535e+06	119346	112412	81711	423513
0.916_329.06562	4.16451	0.114393	0.524401	PAF:PCF	NA	NA	NA	NA	unidentified	NA	NA	NA	level5	NA	NA	NA	NA	NA	NA	NA	NA	NA	NA	Non-significant	1.29627e+06	1.35e+06	2.2894e+06	1.35265e+06	1.41447e+06	2.15163e+06	1.10572e+06	2.26598e+06	2.36672e+06	2.59788e+06	2.94463e+06	4.90168e+06	162285	1.89335e+06	3.79455e+06	2.0946e+06	231308	181996	3.35151e+06	3.3874e+06	2.1404e+06	169447	178842	138464	305712
9.598_467.30159	4.16185	0.360948	0.593559	PAF:PCF	NA	NA	NA	NA	unidentified	NA	NA	NA	level5	NA	NA	NA	NA	NA	NA	NA	NA	NA	NA	Non-significant	164981	366823	308135	311597	331300	221725	237567	289373	257678	2.76311e+06	222597	313652	319065	189073	166511	113922	199831	479010	168897	181533	219312	495202	335390	329415	187848
9.158_330.25577	4.14921	0.123119	0.524401	PAF:PCF	NA	NA	NA	NA	unidentified	NA	NA	NA	level5	NA	NA	NA	NA	NA	NA	NA	NA	NA	NA	Non-significant	521694	569535	680699	602836	764699	695936	641668	704423	803958	1.99777e+06	1.24408e+06	1.38131e+06	374765	1.00466e+06	1.9481e+06	961848	75182.8	77195.7	667892	1.41322e+06	1.46775e+06	98284.3	637528	742947	631236
6.012_641.30009	4.13994	0.164999	0.524401	PAF:PCF	NA	NA	NA	NA	unidentified	NA	NA	NA	level5	NA	NA	NA	NA	NA	NA	NA	NA	NA	NA	Non-significant	1.5903e+06	1.57702e+06	1.5112e+06	1.49873e+06	1.58021e+06	1.51761e+06	1.51206e+06	1.52195e+06	1.51467e+06	3.73503e+06	2.84287e+06	5.61545e+06	69867.9	4.64391e+06	3.54941e+06	2.93429e+06	5631.43	5378.09	1.86671e+06	2.67879e+06	8.66295e+06	5854.79	82811.9	10728.1	277336
3.716_217.09525	4.12988	0.365107	0.597092	PAF:PCF	POS	3.716	217.09525	C10 H19 N S2	1-Isothiocyanato-8-(methylthio)octane	-0.000643796289068632	-2.96549274236423	NA	level4	ChemSpider	NA	NA	NA	NA	NA	NA	NA	NA	NA	Non-significant	327488	326049	325327	277414	329966	322913	288114	335806	294022	219577	3.04375e+06	422959	215438	282497	148655	407826	383407	101356	110211	268587	325281	168746	365605	110726	162502
0.566_351.06256	4.12747	0.11444	0.524401	PAF:PCF	NA	NA	NA	NA	unidentified	NA	NA	NA	level5	NA	NA	NA	NA	NA	NA	NA	NA	NA	NA	Non-significant	549957	531619	435786	474238	511854	482323	426254	344941	517236	71520.1	15863.5	62554.3	1.49585e+06	10618.2	10585.4	10998.4	10105.5	15222.9	234110	39843.8	35238.8	325735	3.04883e+06	18252	11111.7
4.915_437.23176	4.1252	0.549697	0.714869	PAF:PCF	NA	NA	NA	NA	unidentified	NA	NA	NA	level5	NA	NA	NA	NA	NA	NA	NA	NA	NA	NA	Non-significant	483503	477217	490347	498576	491301	480038	484294	467643	486706	26300	3.32852e+06	614520	17520.5	414562	1.31574e+06	867395	31222.1	63601.1	16570.9	97250.2	7088.16	54464.7	6622.25	6766.8	632946
1.146_215.07959	4.12302	0.18736	0.524401	PAF:PCF	POS	1.146	215.07959	C9 H13 N O5	Succinyl proline	0.000219266132802431	1.01946611786108	NA	level4	ChemSpider	NA	NA	NA	NA	NA	NA	NA	NA	NA	Non-significant	402126	444488	434351	430351	425672	442137	356219	456560	412329	1.063e+06	448436	109770	92322.6	72593.5	198807	284931	56487.4	51791.8	44093.5	40501.1	5.50581e+06	95374.2	395578	51841.5	49038.1
0.702_156.07192	4.11337	0.215713	0.524401	PAF:PCF	NA	NA	NA	NA	unidentified	NA	NA	NA	level5	NA	NA	NA	NA	NA	NA	NA	NA	NA	NA	Non-significant	224344	219576	221495	216042	210621	218912	214605	220438	223888	253121	2.08119e+06	1.03684e+06	338491	350855	1.36148e+06	232361	284413	302784	258452	244241	261361	280626	297430	241724	233794
8.294_329.23464	4.08446	0.857199	0.924089	PAF:PCF	POS	8.294	329.23464	C21 H31 N O2	bornaprine	-0.000842918203090903	-2.56022894409285	NA	level4	ChemSpider	NA	NA	NA	NA	NA	NA	NA	NA	NA	Non-significant	114722	124179	126210	115573	126644	88083.2	118352	161353	107247	32238.4	1.55752e+06	34894.9	160313	41628	167453	26706.4	106047	265010	23549	26696.4	25327.5	197934	97497.6	56709.8	26975.3
3.442_305.05684	4.08058	0.707929	0.828524	PAF:PCF	NA	NA	NA	NA	unidentified	NA	NA	NA	level5	NA	NA	NA	NA	NA	NA	NA	NA	NA	NA	Non-significant	410684	401507	449008	395221	418616	383468	385844	419114	403280	1.45581e+06	15819.8	192719	1.23785e+06	137203	15044.4	209113	180766	17993.4	455274	490791	180003	269110	1.38027e+06	459888	203780
6.801_420.21249	4.08012	0.114557	0.524401	PAF:PCF	NA	NA	NA	NA	unidentified	NA	NA	NA	level5	NA	NA	NA	NA	NA	NA	NA	NA	NA	NA	Non-significant	754429	733626	717750	735368	732794	705189	781784	725815	721376	2.68284e+06	588738	1.40766e+06	333941	566929	1.23123e+06	855684	200305	90848.4	1.10993e+06	1.41034e+06	1.86867e+06	264666	457091	836131	745521
9.906_465.32189	4.07767	0.0772532	0.524401	PAF:PCF	NA	NA	NA	NA	unidentified	NA	NA	NA	level5	NA	NA	NA	NA	NA	NA	NA	NA	NA	NA	Non-significant	7.02899e+06	7.30887e+06	7.17444e+06	7.17323e+06	7.01941e+06	6.72111e+06	7.07782e+06	7.14699e+06	7.1076e+06	1.95274e+07	6.23799e+06	1.00026e+07	3.31961e+06	9.23141e+06	8.55196e+06	5.45151e+06	907956	2.41223e+06	4.31244e+06	4.34652e+06	1.11627e+07	1.44192e+06	4.4828e+06	6.30706e+06	7.8195e+06
8.972_328.24021	4.07276	0.0850214	0.524401	PAF:PCF	NA	NA	NA	NA	unidentified	NA	NA	NA	level5	NA	NA	NA	NA	NA	NA	NA	NA	NA	NA	Non-significant	577461	602386	653260	613565	541698	645320	636613	630945	571001	1.52487e+06	1.43094e+06	1.27079e+06	542548	652994	1.05196e+06	731046	181409	125319	749852	1.04648e+06	1.12513e+06	198609	788951	692694	860693
6.886_641.29808	4.06473	0.158407	0.524401	PAF:PCF	NA	NA	NA	NA	unidentified	NA	NA	NA	level5	NA	NA	NA	NA	NA	NA	NA	NA	NA	NA	Non-significant	1.67628e+06	1.64718e+06	1.53045e+06	1.5616e+06	1.58877e+06	1.58274e+06	1.56888e+06	1.49496e+06	1.38032e+06	3.4481e+06	3.27189e+06	5.35363e+06	37714.2	4.65448e+06	3.88231e+06	2.91421e+06	27652.1	28475.1	1.07644e+06	1.82052e+06	6.85654e+06	30705.8	40073.5	34445	221894
6.947_315.24092	4.05559	0.115412	0.524401	PAF:PCF	POS	6.947	315.24092	C17 H33 N O4	Decanoylcarnitine	NA	-3.55571093564322e-05	-0.112793431215378	level3	mzCloud	NA	HMDB0000651	Lipids and lipid-like molecules	Fatty acid esters	Fatty Acyls	Fatty acyls[FA]	NA	NA	NA	Non-significant	302953	315722	355839	311556	355496	316206	275456	308461	308719	511785	613538	161466	77442.2	81057.1	3.25948e+06	226983	22555	67749.7	336837	251688	313871	140716	164710	169994	66646
0.693_368.11067	4.03108	0.107128	0.524401	PAF:PCF	NEG	0.693	368.11067	C17 H20 O9	3-O-feruloyl-D-quinic acid	-5.83189601570666e-05	-0.158427763950839	NA	level4	ChemSpider	NA	NA	NA	NA	NA	NA	NA	NA	NA	Non-significant	1.01731e+06	1.06722e+06	1.02754e+06	923002	795875	976156	1.0811e+06	1.08373e+06	1.05285e+06	1.08304e+06	2.46629e+06	2.26139e+06	129994	3.81187e+06	823493	1.16836e+06	144962	128153	1.59096e+06	1.41531e+06	2.47069e+06	119436	126956	116577	489177
6.799_415.22077	4.0157	0.165273	0.524401	PAF:PCF	NA	NA	NA	NA	unidentified	NA	NA	NA	level5	NA	NA	NA	NA	NA	NA	NA	NA	NA	NA	Non-significant	2.83375e+06	2.8707e+06	2.79341e+06	2.75645e+06	2.84899e+06	2.89738e+06	2.89066e+06	2.97832e+06	2.9742e+06	9.79657e+06	1.53485e+06	7.06946e+06	829709	2.57245e+06	5.47025e+06	4.3128e+06	177660	91776.5	3.13126e+06	9.4169e+06	9.56296e+06	278180	1.9535e+06	1.53963e+06	2.24516e+06
0.662_287.06745	4.01528	0.107353	0.524401	PAF:PCF	NA	NA	NA	NA	unidentified	NA	NA	NA	level5	NA	NA	NA	NA	NA	NA	NA	NA	NA	NA	Non-significant	7.56189e+06	7.56301e+06	7.57968e+06	7.76197e+06	7.43213e+06	7.06654e+06	7.17806e+06	6.93607e+06	6.85815e+06	2.27389e+07	4.2593e+07	2.53505e+07	1.294e+07	1.14839e+07	1.07297e+07	1.81477e+07	2.32512e+06	2.11151e+06	681431	3.50549e+06	5.14176e+06	563175	1.3569e+06	686083	5.50059e+06
1.48_212.00876	4.00438	0.136394	0.524401	PAF:PCF	POS	1.48	212.00876	C5 H9 O7 P	2-phosphinomethylmalic acid	0.00017379693272801	0.819763640578744	NA	level4	ChemSpider	NA	NA	NA	NA	NA	NA	NA	NA	NA	Non-significant	1.64445e+06	1.68306e+06	1.83643e+06	1.69785e+06	1.71052e+06	1.77982e+06	1.76324e+06	826283	1.68712e+06	1.01245e+06	3.20058e+06	6.40406e+06	3.59916e+06	6.24244e+06	263652	321287	880866	1.44922e+06	652936	306593	657970	1.89264e+06	1.31622e+06	270177	3.205e+06
0.628_307.99177	3.98266	0.122962	0.524401	PAF:PCF	NA	NA	NA	NA	unidentified	NA	NA	NA	level5	NA	NA	NA	NA	NA	NA	NA	NA	NA	NA	Non-significant	1.25755e+06	1.17808e+06	1.37718e+06	1.25733e+06	1.08016e+06	1.24509e+06	865810	1.01403e+06	1.26134e+06	3.32312e+06	2.40702e+06	957831	405150	475263	2.23648e+06	1.35991e+06	101996	217365	2.85147e+06	1.16509e+06	1.33288e+06	1.56099e+06	439631	5.12084e+06	989948
0.574_294.02220	3.95885	0.0489407	0.524401	PAF:PCF	NEG	0.574	294.0222	C15 H12 Cl2 O2	Monohydroxymethoxychlor olefin	0.000764765703138437	2.6010542504919	NA	level4	ChemSpider	NA	NA	NA	NA	NA	NA	NA	NA	NA	Up	422612	416832	430868	393557	394764	368611	454250	497430	454240	77333.4	40913.8	58797	562480	8259.12	64757.6	8554.87	7860.3	28305.9	554110	114773	69677.4	833448	1.81631e+06	180090	25330.6
0.697_427.04295	3.93791	0.280553	0.545297	PAF:PCF	NA	NA	NA	NA	unidentified	NA	NA	NA	level5	NA	NA	NA	NA	NA	NA	NA	NA	NA	NA	Non-significant	184125	141424	139371	152965	135871	202241	136647	136782	185838	189204	1.108e+06	2.42864e+06	160938	1.07226e+06	2.00069e+06	608019	179470	158658	1.81759e+06	978839	745655	147866	157177	144328	141256
7.001_352.22517	3.92501	0.176008	0.524401	PAF:PCF	NEG	7.001	352.22517	C20 H32 O5	15-keto Prostaglandin E1	NA	0.000197998757641926	0.562137191225283	level3	mzCloud	C04654	HMDB0001320	Lipids and lipid-like molecules	Eicosanoids	Fatty Acyls	Fatty acyls[FA]	NA	NA	NA	Non-significant	585639	581954	573913	590690	607724	579518	592372	602735	571756	1.90559e+06	243725	1.02927e+06	89865.1	565785	825347	718218	26248.6	65362.5	619691	1.71291e+06	2.77391e+06	41974.3	470265	190755	200062
1.776_139.98776	3.91751	0.166022	0.524401	PAF:PCF	POS	1.776	139.98776	C2 H5 O5 P	Phosphonoacetate	0.000299259542060781	2.13775964510676	NA	level4	ChemSpider	NA	NA	NA	NA	NA	NA	NA	NA	NA	Non-significant	1.47148e+07	1.43239e+07	1.64958e+07	1.7601e+07	1.43766e+07	1.4961e+07	1.31469e+07	1.37996e+07	1.27888e+07	1.65158e+07	3.82622e+07	5.87736e+07	245200	3.38208e+07	8.98094e+06	2.85841e+07	207959	193619	5.3871e+06	6.34522e+07	3.17975e+07	1.06493e+07	1.70568e+06	8.31178e+06	1.93896e+07
0.703_186.02957	3.91678	0.0906543	0.524401	PAF:PCF	NA	NA	NA	NA	unidentified	NA	NA	NA	level5	NA	NA	NA	NA	NA	NA	NA	NA	NA	NA	Non-significant	393194	308152	318855	239114	250052	363930	292171	331017	259534	1.23838e+06	340457	1.01996e+06	205257	502382	290656	232261	228892	202350	205913	454439	817713	188586	309994	217463	180156
7.22_334.21438	3.91234	0.0431161	0.524401	PAF:PCF	POS	7.22	334.21438	C20 H30 O4	1886839	-2.47972866986856e-05	-0.0741957438358886	NA	level4	ChemSpider	NA	NA	NA	NA	NA	NA	NA	NA	NA	Up	1.31278e+06	1.33325e+06	1.31578e+06	1.40636e+06	1.35444e+06	1.32347e+06	1.30918e+06	1.37334e+06	1.38934e+06	4.52424e+06	2.03056e+06	1.9635e+06	633784	1.55557e+06	3.38691e+06	1.31605e+06	489099	372140	942983	2.0889e+06	3.29468e+06	297781	803943	1.64941e+06	1.07093e+06
7.072_332.19899	3.90053	0.237111	0.526597	PAF:PCF	NEG	7.072	332.19899	C20 H30 O5	8-iso-15-keto Prostaglandin E2	NA	-18.0103360189937	-51427.3458211757	level3	mzCloud	NA	NA	NA	NA	NA	NA	NA	NA	NA	Non-significant	265383	248354	304913	268111	261278	280822	282437	266959	263864	484641	29279.3	219351	62542.5	233381	152819	169021	9274.72	9697.09	67412.4	207799	2.18551e+06	5572.72	276818	65183.9	228550
8.757_346.25100	3.87837	0.0917741	0.524401	PAF:PCF	NEG	8.757	346.251	C22 H36 O4	Prostaglandin A1 ethyl ester	NA	-18.0103579260351	-49443.5038170473	level3	mzCloud	NA	NA	NA	NA	NA	NA	NA	NA	NA	Non-significant	996948	992611	1.00914e+06	987899	993684	985003	993067	1.03215e+06	952910	1.93035e+06	1.58984e+06	1.54978e+06	685590	814649	1.3989e+06	942826	204144	160272	869320	1.33092e+06	1.5297e+06	241057	1.0789e+06	958171	1.09158e+06
0.654_156.07181	3.86768	0.289511	0.548661	PAF:PCF	NA	NA	NA	NA	unidentified	NA	NA	NA	level5	NA	NA	NA	NA	NA	NA	NA	NA	NA	NA	Non-significant	215325	210198	276862	206325	218462	221192	222502	210382	222212	242242	2.30152e+06	553672	287043	221966	818540	222581	296574	281696	247544	231864	224069	243538	282923	250913	223306
6.198_331.23583	3.86433	0.1173	0.524401	PAF:PCF	POS	6.198	331.23583	C17 H33 N O5	3-[(3-Hydroxydecanoyl)oxy]-4-(trimethylammonio)butanoate	-4.65926561901142e-05	-0.140663074230251	NA	level4	ChemSpider	NA	NA	NA	NA	NA	NA	NA	NA	NA	Non-significant	452567	426465	443881	474380	430399	472959	460711	494329	405147	756465	1.01095e+06	544687	300192	405226	1.5269e+06	462494	41184.6	94640.2	826739	654023	617991	381500	331464	500891	380730
7.905_278.18815	3.86096	0.0442448	0.524401	PAF:PCF	NEG	7.905	278.18815	C17 H26 O3	Paradol	-4.02644531618535e-05	-0.14473818065013	NA	level4	ChemSpider	NA	NA	NA	NA	NA	NA	NA	NA	NA	Up	619460	633212	661477	628480	664723	648362	676183	634814	657965	629656	278981	256621	286164	224716	1.42738e+06	182943	55063.5	63799.2	156619	247507	1.5116e+06	57859.9	1.23997e+06	194104	148734
0.704_197.03577	3.85414	0.0919822	0.524401	PAF:PCF	NA	NA	NA	NA	unidentified	NA	NA	NA	level5	NA	NA	NA	NA	NA	NA	NA	NA	NA	NA	Non-significant	1.33296e+06	1.51671e+06	1.48376e+06	1.40621e+06	1.15897e+06	1.72036e+06	1.35792e+06	1.75934e+06	1.49584e+06	1.31404e+06	3.92835e+06	2.4357e+06	947983	2.1851e+06	1.77015e+06	1.33079e+06	187937	473442	1.09652e+06	2.87499e+06	3.06173e+06	422250	1.24201e+06	779396	783041
1.049_122.08575	3.83631	0.34223	0.579522	PAF:PCF	NA	NA	NA	NA	unidentified	NA	NA	NA	level5	NA	NA	NA	NA	NA	NA	NA	NA	NA	NA	Non-significant	2.88913e+06	1.54415e+06	1.33e+06	1.60997e+06	1.4585e+06	1.44655e+06	1.72395e+06	2.0098e+06	1.67351e+06	1.83253e+06	646534	7.67832e+06	358185	3.08883e+06	3.81511e+06	898500	645527	1.10367e+06	3.46285e+06	626497	4.93633e+06	734630	473969	1.97876e+06	1.48756e+06
8.634_320.23526	3.8325	0.109386	0.524401	PAF:PCF	NEG	8.634	320.23526	C20 H32 O3	11,12-Epoxy-(5Z,8Z,11Z)-icosatrienoic acid	NA	0.000117775390265251	0.367777841198324	level3	mzCloud	C14770	NA	FA Fatty acyls	FA0305 Hydroxy/hydroperoxyeicosatrienoic acids	FA03 Eicosanoids	Fatty acyls[FA]	Lipid metabolism	Arachidonic acid metabolism	map00590 Arachidonic acid metabolism; map01100 Metabolic pathways; map04270 Vascular smooth muscle contraction; map04726 Serotonergic synapse; map04913 Ovarian steroidogenesis	Non-significant	8.04299e+06	8.13454e+06	7.84726e+06	7.995e+06	7.98245e+06	7.84052e+06	8.12756e+06	8.17061e+06	7.90817e+06	2.28751e+07	7.85102e+06	1.29134e+07	4.11804e+06	9.7626e+06	1.308e+07	9.06496e+06	1.19346e+06	1.12828e+06	5.09401e+06	1.10737e+07	1.54468e+07	1.42466e+06	6.01308e+06	5.35986e+06	6.02046e+06
0.686_364.09792	3.80037	0.141912	0.524401	PAF:PCF	NA	NA	NA	NA	unidentified	NA	NA	NA	level5	NA	NA	NA	NA	NA	NA	NA	NA	NA	NA	Non-significant	2.74459e+06	2.34622e+06	2.60486e+06	2.60191e+06	2.14893e+06	2.23799e+06	2.40363e+06	2.35295e+06	2.56586e+06	2.83342e+06	1.54211e+07	5.30062e+06	3.19798e+06	1.10541e+06	3.21783e+06	4.99412e+06	601926	602079	2.40831e+06	4.0937e+06	4.14915e+06	607246	881305	739772	4.25304e+06
0.706_201.00719	3.79461	0.149569	0.524401	PAF:PCF	NA	NA	NA	NA	unidentified	NA	NA	NA	level5	NA	NA	NA	NA	NA	NA	NA	NA	NA	NA	Non-significant	4.38521e+06	4.55476e+06	3.6626e+06	4.60004e+06	3.81158e+06	3.85395e+06	3.93003e+06	4.69181e+06	4.80977e+06	2.31763e+06	5.66508e+06	1.31733e+06	3.11568e+06	344342	3.12049e+06	1.13626e+06	150988	1.16361e+06	5.14133e+06	1.01273e+06	544879	3.27152e+06	616685	2.84562e+06	1.80288e+06
3.321_429.12070	3.78795	0.155808	0.524401	PAF:PCF	NA	NA	NA	NA	unidentified	NA	NA	NA	level5	NA	NA	NA	NA	NA	NA	NA	NA	NA	NA	Non-significant	346356	348748	336562	382590	371871	345417	345597	346213	332400	533175	228298	832173	12084.7	457510	1.33913e+06	392889	16717.2	11107.8	1.36624e+06	1.09311e+06	949781	11781.8	13263.3	12090.8	33788.4
2.919_160.03095	3.78765	0.392205	0.616438	PAF:PCF	NA	NA	NA	NA	unidentified	NA	NA	NA	level5	NA	NA	NA	NA	NA	NA	NA	NA	NA	NA	Non-significant	68103.4	64670.5	57832.7	68669.2	63040.1	58670.1	76712.2	67898.5	51720.8	127049	15277.4	13803.9	13006.3	13503.1	14692.9	15686.3	13016.1	12518.6	50667.9	13336.5	13783.2	13057	13319.2	13715.1	12204.9
1.897_379.10508	3.77029	0.290733	0.550605	PAF:PCF	POS	1.897	379.10508	C13 H21 N3 O8 S	S-Lactoylglutathione	0.000142389246832408	0.375593229308875	NA	level4	ChemSpider	NA	NA	NA	NA	NA	NA	NA	NA	NA	Non-significant	1.53994e+06	1.43462e+06	1.39887e+06	1.51764e+06	1.42304e+06	1.38848e+06	1.48551e+06	1.4644e+06	1.33659e+06	868720	1.09139e+07	4.59474e+06	121566	3.74478e+06	3.3384e+06	2.01991e+06	212925	2.11096e+06	1.38813e+06	1.80799e+06	892189	498307	102801	1.24453e+06	724802
8.563_308.23520	3.76511	0.131593	0.524401	PAF:PCF	NEG	8.563	308.2352	C19 H32 O3	9-(3-Methyl-5-pentyl-2-furyl)nonanoic acid	5.23880406717581e-05	0.169961283008622	NA	level4	ChemSpider	NA	NA	NA	NA	NA	NA	NA	NA	NA	Non-significant	1.26962e+06	1.29084e+06	1.31373e+06	1.28462e+06	1.32321e+06	1.28843e+06	1.29474e+06	1.31224e+06	1.2945e+06	2.02786e+06	2.49028e+06	1.22982e+06	494793	1.11036e+06	4.67022e+06	1.21268e+06	230399	83557.9	923881	1.27406e+06	1.68097e+06	180288	691504	855388	877427
0.645_205.94879	3.76463	0.0988439	0.524401	PAF:PCF	NA	NA	NA	NA	unidentified	NA	NA	NA	level5	NA	NA	NA	NA	NA	NA	NA	NA	NA	NA	Non-significant	276321	426115	566384	541512	463650	208880	434753	433790	513050	1.25111e+06	1.42344e+06	534768	96209.3	330624	1.08231e+06	647767	111781	92944	840875	706262	783382	452161	99298.5	546167	320153
4.024_441.12078	3.76307	0.158558	0.524401	PAF:PCF	NA	NA	NA	NA	unidentified	NA	NA	NA	level5	NA	NA	NA	NA	NA	NA	NA	NA	NA	NA	Non-significant	351178	400323	366168	427967	363821	399077	414888	442076	454738	560175	317811	1.0407e+06	13212.1	432238	1.57408e+06	484254	12693.3	12925.4	1.85635e+06	1.10956e+06	1.11522e+06	13872.5	13924.6	14259.3	46436.6
4.268_154.11836	3.76174	0.199234	0.524401	PAF:PCF	NA	NA	NA	NA	unidentified	NA	NA	NA	level5	NA	NA	NA	NA	NA	NA	NA	NA	NA	NA	Non-significant	552038	535910	516275	482841	506870	507188	536259	521476	557643	464361	2.86439e+06	587930	781156	420926	460066	174955	419348	446884	812271	327153	84906.3	366371	238617	147201	131979
2.841_336.16193	3.75893	0.0870428	0.524401	PAF:PCF	NA	NA	NA	NA	unidentified	NA	NA	NA	level5	NA	NA	NA	NA	NA	NA	NA	NA	NA	NA	Non-significant	3.46296e+06	3.35813e+06	3.35736e+06	3.30537e+06	3.29102e+06	3.24984e+06	3.30712e+06	3.26934e+06	3.27048e+06	1.00206e+07	2.28626e+07	9.68036e+06	6.9509e+06	4.0601e+06	4.61267e+06	8.2128e+06	1.64257e+06	1.46793e+06	40662.2	46152.3	482598	51731.2	1.21555e+06	402590	1.92914e+06
8.393_423.33496	3.75547	0.103626	0.524401	PAF:PCF	POS	8.393	423.33496	C25 H45 N O4	Linoleyl carnitine	9.75940164948952e-05	0.230536216136478	NA	level4	ChemSpider	NA	NA	NA	NA	NA	NA	NA	NA	NA	Non-significant	6.27912e+06	6.21938e+06	6.46931e+06	6.73198e+06	6.52134e+06	6.85522e+06	6.30829e+06	6.79488e+06	6.485e+06	1.50152e+07	1.87951e+07	4.6491e+06	3.83961e+06	3.13084e+06	5.13061e+07	3.76244e+06	2.65395e+06	3.82453e+06	7.30877e+06	8.08279e+06	7.25148e+06	5.98059e+06	4.15843e+06	4.07464e+06	2.46187e+06
0.776_175.04840	3.75261	0.251271	0.529284	PAF:PCF	NA	NA	NA	NA	unidentified	NA	NA	NA	level5	NA	NA	NA	NA	NA	NA	NA	NA	NA	NA	Non-significant	1.98175e+06	1.80289e+06	1.85206e+06	1.65378e+06	1.92028e+06	1.75332e+06	2.02283e+06	1.81882e+06	1.65e+06	77584.3	491598	562464	1.75438e+06	78996.6	765555	90589.8	104550	106423	90086	81283.9	77411.1	1.36924e+06	1.13808e+07	91753	87738
4.6_437.23157	3.74628	0.434421	0.638815	PAF:PCF	POS	4.6	437.23157	C25 H31 N3 O4	Alpertine	0.000112726191048296	0.257818117649833	NA	level4	ChemSpider	NA	NA	NA	NA	NA	NA	NA	NA	NA	Non-significant	1.05912e+06	1.03064e+06	1.03337e+06	984822	944784	1.01103e+06	1.01303e+06	1.06597e+06	1.01399e+06	119958	7.7946e+06	1.81402e+06	157954	1.30575e+06	3.19282e+06	2.36604e+06	54611.9	176210	50733.8	490147	84326.2	140702	27729	14178.9	1.70309e+06
11.776_633.53282	3.73898	0.0921431	0.524401	PAF:PCF	NA	NA	NA	NA	unidentified	NA	NA	NA	level5	NA	NA	NA	NA	NA	NA	NA	NA	NA	NA	Non-significant	628513	507470	785472	669318	513996	538917	675135	524248	720097	2.21484e+06	3.78532e+06	923253	709047	193861	1.92802e+06	540805	530380	780501	471122	946797	247741	1.14717e+06	305049	1.0758e+06	289059
11.179_700.50770	3.72261	0.159273	0.524401	PAF:PCF	NEG	11.179	700.5077	C39 H73 O8 P	1,2-Dioleoyl-sn-Glycero-3-Phosphate	0.00339556913604611	4.84732086503154	NA	level4	ChemSpider	NA	NA	NA	NA	NA	NA	NA	NA	NA	Non-significant	3.69399e+06	3.66406e+06	3.35822e+06	3.68652e+06	3.38082e+06	3.64449e+06	3.46304e+06	3.71361e+06	3.75594e+06	1.51689e+06	4.33267e+06	6.82306e+06	2.87256e+06	1.36114e+07	879472	1.74902e+06	193744	1.46147e+06	615822	372022	1.9096e+06	1.1451e+06	903881	2.14049e+06	1.42628e+07
0.7_219.01777	3.71575	0.131307	0.524401	PAF:PCF	NA	NA	NA	NA	unidentified	NA	NA	NA	level5	NA	NA	NA	NA	NA	NA	NA	NA	NA	NA	Non-significant	4.38521e+06	4.55476e+06	3.6626e+06	4.60004e+06	3.81158e+06	3.85395e+06	3.93003e+06	4.69181e+06	4.80977e+06	2.31763e+06	5.66508e+06	1.31733e+06	3.11568e+06	344342	3.12049e+06	1.13626e+06	202999	1.16361e+06	5.14133e+06	1.01273e+06	544879	3.27152e+06	616685	2.84562e+06	1.80288e+06
9.87_465.32221	3.70649	0.0196294	0.524401	PAF:PCF	POS	9.87	465.32221	C23 H48 N O6 P	1-[(1Z)-octadec-1-enyl]-sn-glycero-3-phosphoethanolamine	0.000285142676943906	0.612785819679112	NA	level4	ChemSpider	NA	NA	NA	NA	NA	NA	NA	NA	NA	Up	1.46257e+07	1.7608e+07	1.45877e+07	1.62041e+07	1.47157e+07	1.23993e+07	1.37405e+07	1.38396e+07	1.34944e+07	5.02643e+07	2.89341e+07	2.76342e+07	1.5255e+07	1.85047e+07	1.31351e+07	1.25699e+07	5.23988e+06	1.10134e+07	1.64111e+07	2.47193e+07	2.53917e+07	1.13771e+07	1.49536e+07	1.18619e+07	1.25197e+07
0.695_492.03618	3.70513	0.198793	0.524401	PAF:PCF	NA	NA	NA	NA	unidentified	NA	NA	NA	level5	NA	NA	NA	NA	NA	NA	NA	NA	NA	NA	Non-significant	148150	152028	164354	150931	146059	159839	153032	146399	144852	306112	761541	2.40892e+06	173005	1.61615e+06	1.37261e+06	574835	192926	170554	1.13806e+06	1.21547e+06	1.0007e+06	158953	170381	155149	151848
0.614_612.15398	3.70447	0.165571	0.524401	PAF:PCF	NEG	0.614	612.15398	C20 H32 N6 O12 S2	L-Glutathione oxidized	NA	0.00201627870387711	3.29375519371468	level3	mzCloud	C00127	HMDB0003337	Organic acids and derivatives	Amino acids, peptides, and analogues	Carboxylic acids and derivatives	Amino acids, peptides, and analogues	Metabolism of other amino acids	Glutathione metabolism	map00480 Glutathione metabolism; map01100 Metabolic pathways; map04216 Ferroptosis; map04918 Thyroid hormone synthesis	Non-significant	5.95852e+06	7.09358e+06	6.13503e+06	7.14508e+06	6.49266e+06	5.88154e+06	6.93536e+06	7.0106e+06	6.31899e+06	1.23592e+07	1.30895e+07	1.04885e+07	156763	1.49693e+07	1.01987e+07	9.54336e+06	80824.6	76829.1	9.74111e+06	1.00026e+07	1.20626e+07	65412.1	292470	67927.8	1.40368e+06
2.762_361.09432	3.6881	0.157378	0.524401	PAF:PCF	NA	NA	NA	NA	unidentified	NA	NA	NA	level5	NA	NA	NA	NA	NA	NA	NA	NA	NA	NA	Non-significant	371167	403547	381365	378474	355795	376115	374500	372407	374478	203863	280252	858050	35064.7	398968	745620	328681	17007.8	18229	797821	3.47285e+06	749342	18642.9	15759.1	17610.2	41012.1
0.616_306.07654	3.68746	0.164642	0.524401	PAF:PCF	NA	NA	NA	NA	unidentified	NA	NA	NA	level5	NA	NA	NA	NA	NA	NA	NA	NA	NA	NA	Non-significant	5.95852e+06	7.09358e+06	6.13503e+06	7.14508e+06	6.49266e+06	5.88154e+06	6.93536e+06	7.0106e+06	6.31899e+06	1.23592e+07	1.30895e+07	1.04885e+07	156763	1.49693e+07	1.01987e+07	9.54336e+06	103766	98636.4	9.74111e+06	1.00026e+07	1.20626e+07	83978.7	292470	87208.5	1.40368e+06
11.013_721.54648	3.66617	0.0179381	0.524401	PAF:PCF	NA	NA	NA	NA	unidentified	NA	NA	NA	level5	NA	NA	NA	NA	NA	NA	NA	NA	NA	NA	Up	903342	689184	805924	747725	626107	789581	911108	755335	773815	1.27248e+06	2.2723e+06	1.29937e+06	159986	800272	1.44018e+06	677721	365439	278150	842256	3.5083e+06	884854	48983.3	69644.4	558788	470387
1.812_275.13713	3.66029	0.136178	0.524401	PAF:PCF	POS	1.812	275.13713	C13 H17 N5 O2	cipamfylline	-0.00109216031245296	-3.96949683601439	NA	level4	ChemSpider	NA	NA	NA	NA	NA	NA	NA	NA	NA	Non-significant	2.36051e+06	2.46633e+06	2.46534e+06	2.30325e+06	2.44341e+06	2.24873e+06	1.16898e+06	2.36768e+06	1.59007e+06	6.16076e+06	1.32527e+07	8.93897e+06	5.85665e+06	4.74331e+06	3.04668e+06	6.59655e+06	714661	434747	88520.6	104701	298431	73568.1	1.43251e+06	768812	1.06968e+06
0.703_402.17530	3.65584	0.138499	0.524401	PAF:PCF	NA	NA	NA	NA	unidentified	NA	NA	NA	level5	NA	NA	NA	NA	NA	NA	NA	NA	NA	NA	Non-significant	690578	407833	621460	772884	766465	444528	670852	761891	288741	1.71485e+06	5.02192e+06	4.20663e+06	185049	1.60571e+06	1.17914e+06	2.60462e+06	206357	182428	185641	3.25746e+06	2.89777e+06	170019	180725	165950	162419
0.695_420.18586	3.65194	0.138366	0.524401	PAF:PCF	NEG	0.695	420.18586	C28 H24 N2 O2	(M)-murrastifoline-F	0.00208320062142775	4.95783209846901	NA	level4	ChemSpider	NA	NA	NA	NA	NA	NA	NA	NA	NA	Non-significant	690578	407833	621460	772884	766465	444528	670852	761891	288741	1.71485e+06	5.02192e+06	4.20663e+06	186569	1.60571e+06	1.17914e+06	2.60462e+06	208052	183926	197938	3.25746e+06	2.89777e+06	171415	183739	167313	163753
2.902_336.16221	3.64994	0.104032	0.524401	PAF:PCF	NA	NA	NA	NA	unidentified	NA	NA	NA	level5	NA	NA	NA	NA	NA	NA	NA	NA	NA	NA	Non-significant	1.80603e+06	1.82348e+06	1.83113e+06	1.78349e+06	1.79226e+06	1.84455e+06	1.77567e+06	1.87607e+06	1.8136e+06	3.90524e+06	6.38028e+06	3.69851e+06	1.90201e+06	1.24941e+06	2.0196e+06	2.88486e+06	545084	401353	460937	1.86154e+06	2.04745e+06	24154.8	411404	234874	657435
8.971_348.26661	3.63729	0.124993	0.524401	PAF:PCF	NEG	8.971	348.26661	C22 H36 O3	anacardic acid	0.000168559505254962	0.483995824843364	NA	level4	ChemSpider	NA	NA	NA	NA	NA	NA	NA	NA	NA	Non-significant	1.5285e+06	1.55099e+06	1.55666e+06	1.55697e+06	1.52674e+06	1.40703e+06	1.5528e+06	1.54858e+06	1.58904e+06	3.12657e+06	1.62432e+06	2.30373e+06	808626	1.58058e+06	2.70585e+06	1.59521e+06	190106	154213	1.07135e+06	2.14879e+06	2.33976e+06	331369	1.00862e+06	1.21318e+06	1.26979e+06
12.511_771.61325	3.63639	0.0441979	0.524401	PAF:PCF	POS	12.511	771.61325	C44 H86 N O7 P	1-[(1Z)-octadecenyl]-2-[(9Z)-octadecenoyl]-sn-glycero-3-phosphocholine	-0.000944754449960783	-1.22438708600986	NA	level4	ChemSpider	NA	NA	NA	NA	NA	NA	NA	NA	NA	Up	1.56188e+07	1.53112e+07	1.57963e+07	1.46327e+07	1.60008e+07	1.54449e+07	1.33976e+07	1.50779e+07	1.6046e+07	1.69109e+07	4.83227e+07	2.57566e+07	5.10969e+06	1.83996e+07	1.92059e+07	1.38175e+07	6.76161e+06	4.44301e+06	1.77884e+07	5.50948e+07	1.34618e+07	4.41392e+06	8.41616e+06	1.20412e+07	1.1214e+07
0.598_265.95887	3.63552	0.135105	0.524401	PAF:PCF	NEG	0.598	265.95887	C3 H8 O10 P2	2,3-Bisphospho-D-glyceric acid	NA	-0.000398259517908173	-1.49744552484858	level3	mzCloud	C03339	NA	NA	NA	NA	NA	NA	NA	NA	Non-significant	446166	433153	200967	413443	392487	443662	589301	574331	437951	373339	1.30564e+06	2.07624e+06	188676	1.35346e+06	254907	594801	224613	213510	307526	2.70203e+06	988275	456474	199688	288553	587336
0.803_230.01927	3.63065	0.0277509	0.524401	PAF:PCF	NA	NA	NA	NA	unidentified	NA	NA	NA	level5	NA	NA	NA	NA	NA	NA	NA	NA	NA	NA	Up	550068	579574	593215	471393	401805	561258	519416	481053	535460	573365	1.07513e+06	413736	211233	179350	1.18992e+06	133400	198831	235774	1.9121e+06	1.62732e+06	1.0314e+06	219892	574937	657543	334390
8.515_358.21190	3.62929	0.100756	0.524401	PAF:PCF	NA	NA	NA	NA	unidentified	NA	NA	NA	level5	NA	NA	NA	NA	NA	NA	NA	NA	NA	NA	Non-significant	361885	290647	246781	243541	275326	277419	314890	325670	236243	377936	363524	503411	319726	711123	341208	253189	46152	43665.8	106518	50797.8	803685	42172.3	1.03651e+06	45382.8	175079
0.631_381.92442	3.62019	0.0199563	0.524401	PAF:PCF	NA	NA	NA	NA	unidentified	NA	NA	NA	level5	NA	NA	NA	NA	NA	NA	NA	NA	NA	NA	Up	380614	332917	264265	234799	283454	297390	282583	310637	509127	744096	553572	362339	109304	84292.5	564110	233439	93035.3	132068	648634	172664	437602	327195	92325.1	1.15571e+06	124121
5.703_264.13619	3.59316	0.326784	0.572531	PAF:PCF	POS	5.703	264.13619	C15 H20 O4	(±)-(2E)-Abscisic acid	2.7504765625963e-05	0.104131012316125	NA	level4	ChemSpider	NA	NA	NA	NA	NA	NA	NA	NA	NA	Non-significant	256743	284819	294710	324897	277815	275928	279077	295993	265480	135042	752166	1.83882e+06	73647.5	221668	357635	472299	196036	90337.9	309377	176589	223357	81521.9	60778.8	91832.2	181075
2.913_183.05315	3.56902	0.0616433	0.524401	PAF:PCF	NEG	2.913	183.05315	C8 H9 N O4	3,5-Dihydroxyphenylglycine	NA	-9.50584029624224e-06	-0.0519293980577511	level3	mzCloud	NA	NA	NA	NA	NA	NA	NA	NA	NA	Non-significant	4.23845e+06	4.16348e+06	4.11517e+06	4.16951e+06	4.27245e+06	4.27477e+06	4.18319e+06	4.35316e+06	4.27655e+06	5.1267e+06	9.3918e+06	9.04547e+06	1.09735e+06	5.12112e+06	6.60468e+06	3.9774e+06	1.71004e+06	914934	7.30476e+06	4.38861e+06	2.83758e+06	579257	2.76892e+06	974411	5.4008e+06
8.687_451.36637	3.53519	0.173894	0.524401	PAF:PCF	POS	8.687	451.36637	C27 H49 N O4	(11Z,14Z)-eicosadienoylcarnitine	0.000209628017955765	0.464430072650044	NA	level4	ChemSpider	NA	NA	NA	NA	NA	NA	NA	NA	NA	Non-significant	604261	614369	616350	643756	644496	603456	737570	635805	718033	1.64442e+06	972321	265207	671597	350428	5.92021e+06	486432	74424	254360	1.16374e+06	1.09291e+06	820841	88186.1	254999	446687	178818
8.678_469.37705	3.53519	0.173894	0.524401	PAF:PCF	NA	NA	NA	NA	unidentified	NA	NA	NA	level5	NA	NA	NA	NA	NA	NA	NA	NA	NA	NA	Non-significant	604261	614369	616350	643756	644496	603456	737570	635805	718033	1.64442e+06	972321	265207	671597	350428	5.92021e+06	486432	74424	254360	1.16374e+06	1.09291e+06	820841	88186.1	254999	446687	178818
9.908_533.30867	3.531	0.0707982	0.524401	PAF:PCF	NA	NA	NA	NA	unidentified	NA	NA	NA	level5	NA	NA	NA	NA	NA	NA	NA	NA	NA	NA	Non-significant	769991	800390	775935	771197	772558	757910	746876	797099	764969	1.95808e+06	756930	1.15177e+06	449473	995244	1.02651e+06	659357	139953	295786	542456	544498	1.25193e+06	194524	588033	781020	889801
4.267_148.11022	3.52865	0.248998	0.527758	PAF:PCF	POS	4.267	148.11022	C7 H16 O3	(2R,3R)-1,2,3-Heptanetriol	0.000278940806282435	1.88333610979625	NA	level4	ChemSpider	NA	NA	NA	NA	NA	NA	NA	NA	NA	Non-significant	9.62343e+06	9.52159e+06	9.80959e+06	9.48454e+06	9.44835e+06	8.71768e+06	9.11011e+06	9.28034e+06	9.43888e+06	8.10713e+06	5.31316e+07	1.02682e+07	1.39356e+07	6.67615e+06	6.7861e+06	3.98812e+06	8.2131e+06	8.06347e+06	1.61943e+07	5.19347e+06	3.62819e+06	5.01434e+06	4.08678e+06	3.31785e+06	3.93548e+06
7.34_419.15227	3.51998	0.137015	0.524401	PAF:PCF	NA	NA	NA	NA	unidentified	NA	NA	NA	level5	NA	NA	NA	NA	NA	NA	NA	NA	NA	NA	Non-significant	343470	220173	287025	332542	298302	331141	433487	399408	379052	1.74231e+06	346976	735256	92716.1	267313	343602	548343	171525	82561.5	399065	796529	1.26763e+06	108050	228394	322288	414409
0.864_258.05045	3.51044	0.163278	0.524401	PAF:PCF	NA	NA	NA	NA	unidentified	NA	NA	NA	level5	NA	NA	NA	NA	NA	NA	NA	NA	NA	NA	Non-significant	5.09104e+06	4.93406e+06	5.32689e+06	4.83119e+06	4.95476e+06	5.50833e+06	5.29797e+06	4.89086e+06	4.94435e+06	2.57349e+06	8.3659e+06	1.60778e+07	1.028e+07	1.55215e+07	374134	1.20145e+06	2.13848e+06	4.35631e+06	1.82677e+06	591071	2.09138e+06	2.94182e+06	3.66543e+06	948741	8.32449e+06
6.337_306.13677	3.50205	0.488641	0.67336	PAF:PCF	POS	6.337	306.13677	C19 H18 N2 O2	(2E)-3-(4-Hydroxyphenyl)-N-[2-(1H-indol-3-yl)ethyl]acrylamide	-6.14012499795535e-05	-0.200567995797295	NA	level4	ChemSpider	NA	NA	NA	NA	NA	NA	NA	NA	NA	Non-significant	378360	394601	423988	376756	395071	407932	442669	411474	395556	204885	333725	3.78684e+06	137938	443628	201467	915450	222535	97135.1	216732	82691.1	220471	144441	23918.1	212315	395172
9.685_410.28560	3.48823	0.34971	0.584076	PAF:PCF	NA	NA	NA	NA	unidentified	NA	NA	NA	level5	NA	NA	NA	NA	NA	NA	NA	NA	NA	NA	Non-significant	2.00441e+06	2.0662e+06	1.88997e+06	2.0812e+06	1.92774e+06	2.08073e+06	1.92423e+06	2.16629e+06	1.81134e+06	372655	2.3437e+06	285379	645928	440342	1.32749e+06	240766	357341	262424	1.08278e+06	4.15577e+06	2.24077e+06	319909	1.07759e+06	1.02127e+06	355665
11.418_321.94432	3.47739	0.358965	0.592782	PAF:PCF	NA	NA	NA	NA	unidentified	NA	NA	NA	level5	NA	NA	NA	NA	NA	NA	NA	NA	NA	NA	Non-significant	3.37944e+06	3.75349e+06	3.52093e+06	3.83031e+06	3.58376e+06	3.47218e+06	3.26198e+06	3.69442e+06	3.8726e+06	5.14327e+06	3.24163e+07	3.93378e+06	3.7883e+06	4.61752e+06	9.78699e+06	4.28345e+06	3.8756e+06	3.77328e+06	4.33761e+06	4.0492e+06	4.21716e+06	4.10741e+06	3.91349e+06	4.38409e+06	4.0307e+06
0.705_173.01492	3.47518	0.432114	0.637143	PAF:PCF	POS	0.705	173.01492	C6 H7 N O3 S	Sulfanilic acid	0.00025388715764052	1.46743144307164	NA	level4	ChemSpider	NA	NA	NA	NA	NA	NA	NA	NA	NA	Non-significant	695742	625985	771295	721574	756775	538632	695776	916556	621496	206332	1.88561e+06	229705	234730	190856	1.01055e+06	189411	231841	246815	2.15513e+06	199094	213050	228754	242451	197042	190578
0.657_287.06739	3.4702	0.116501	0.524401	PAF:PCF	NEG	0.657	287.06739	C8 H19 N O6 P2	Incadronic acid	-0.00136704060560078	-4.76206677728091	NA	level4	ChemSpider	NA	NA	NA	NA	NA	NA	NA	NA	NA	Non-significant	1.23098e+07	1.26542e+07	1.1954e+07	1.20497e+07	1.21643e+07	1.2023e+07	1.18725e+07	1.19089e+07	1.15193e+07	2.85893e+07	3.44265e+07	3.64587e+07	1.55758e+07	1.27317e+07	1.49474e+07	2.19273e+07	3.69905e+06	3.03897e+06	3.06035e+06	2.41495e+07	2.23365e+07	300594	3.01686e+06	1.56094e+06	7.04484e+06
0.664_434.12068	3.46218	0.0787983	0.524401	PAF:PCF	POS	0.664	434.12068	C21 H22 O10	Prunin	-0.000613084921837981	-1.4122433673604	NA	level4	ChemSpider	NA	NA	NA	NA	NA	NA	NA	NA	NA	Non-significant	2.88514e+06	2.92325e+06	2.8657e+06	3.38384e+06	2.73375e+06	2.54516e+06	3.0428e+06	2.99253e+06	2.34197e+06	7.93613e+06	1.28595e+07	8.39292e+06	7.76457e+06	2.70466e+06	2.57709e+06	5.6422e+06	1.52648e+06	1.262e+06	470990	480553	569211	411142	1.12231e+06	500870	2.18071e+06
4.264_116.08395	3.45779	0.218591	0.524401	PAF:PCF	POS	4.264	116.08395	C6 H12 O2	Butyl acetate	0.000220635688577886	1.90065988932451	NA	level4	ChemSpider	NA	NA	NA	NA	NA	NA	NA	NA	NA	Non-significant	1.36158e+06	1.44637e+06	1.3855e+06	1.3622e+06	1.38479e+06	1.45634e+06	1.15671e+06	1.34488e+06	1.38778e+06	989295	6.28393e+06	1.72762e+06	2.17192e+06	1.21512e+06	928210	632562	993152	977352	1.92789e+06	1.21655e+06	668655	975845	874392	655402	597694
8.327_146.07341	3.43293	0.329066	0.57435	PAF:PCF	POS	8.327	146.07341	C10 H10 O	Benzylideneacetone	0.000246946562498351	1.69056761840827	NA	level4	ChemSpider	NA	NA	NA	NA	NA	NA	NA	NA	NA	Non-significant	225820	266282	245986	274477	279580	231879	230009	272911	307119	289068	1.78138e+06	242916	153902	249795	209456	264415	177843	231617	195225	185586	201232	209110	201418	180757	238206
0.684_380.07189	3.41156	0.129284	0.524401	PAF:PCF	NA	NA	NA	NA	unidentified	NA	NA	NA	level5	NA	NA	NA	NA	NA	NA	NA	NA	NA	NA	Non-significant	2.00345e+06	1.94233e+06	1.73209e+06	1.31875e+06	1.96378e+06	1.80203e+06	1.66571e+06	1.70075e+06	1.49171e+06	1.37085e+06	5.94867e+06	4.22934e+06	4.79927e+06	648207	1.73507e+06	2.37962e+06	646967	358635	1.21563e+06	2.0116e+06	2.43908e+06	371513	539183	448374	3.81454e+06
5.686_373.22123	3.41057	0.177118	0.524401	PAF:PCF	NA	NA	NA	NA	unidentified	NA	NA	NA	level5	NA	NA	NA	NA	NA	NA	NA	NA	NA	NA	Non-significant	707096	713762	745876	713589	709052	743286	726356	737715	734375	842377	825796	1.89405e+06	984232	1.6409e+06	941618	977906	15287.1	51274	1.16065e+06	1.35182e+06	1.24109e+06	65808.8	1.32503e+06	384643	587295
8.042_280.20379	3.39959	0.105906	0.524401	PAF:PCF	NEG	8.042	280.20379	C17 H28 O3	12-HHTrE	-5.03972665342189e-05	-0.179859297073416	NA	level4	ChemSpider	NA	NA	NA	NA	NA	NA	NA	NA	NA	Non-significant	1.50101e+07	1.49126e+07	1.47988e+07	1.45894e+07	1.50968e+07	1.48868e+07	1.51807e+07	1.52816e+07	1.5336e+07	2.00979e+07	1.93045e+07	1.44248e+07	5.27527e+06	1.2193e+07	3.73319e+07	1.15101e+07	2.41961e+06	1.90373e+06	7.48286e+06	1.63445e+07	1.53987e+07	2.37664e+06	1.04325e+07	6.74174e+06	7.8779e+06
6.371_306.13692	3.39823	0.539964	0.706939	PAF:PCF	NA	NA	NA	NA	unidentified	NA	NA	NA	level5	NA	NA	NA	NA	NA	NA	NA	NA	NA	NA	Non-significant	324446	333817	317542	329769	316486	332379	326251	332814	328593	112441	230346	2.39313e+06	108922	291682	135621	586547	132970	85581.8	151636	49156.1	171283	108940	19145.5	168683	289066
9.779_126.95704	3.39809	0.218571	0.524401	PAF:PCF	POS	9.779	126.95704	H N O5 S	MFCD00011495	-0.000502038222649048	-3.95437885653419	NA	level4	ChemSpider	NA	NA	NA	NA	NA	NA	NA	NA	NA	Non-significant	8.45435e+06	8.42791e+06	8.54815e+06	7.898e+06	8.82968e+06	8.48877e+06	9.2189e+06	9.86269e+06	8.73655e+06	1.88938e+07	1.05559e+07	6.45504e+07	6.69954e+07	9.77886e+06	1.06382e+07	1.07151e+07	8.61131e+06	8.3362e+06	5.36682e+07	1.00364e+07	1.06739e+07	1.69001e+07	9.67269e+06	1.01059e+07	6.41341e+07
0.695_258.05047	3.397	0.31303	0.563011	PAF:PCF	NA	NA	NA	NA	unidentified	NA	NA	NA	level5	NA	NA	NA	NA	NA	NA	NA	NA	NA	NA	Non-significant	1.01547e+07	1.00265e+07	9.7166e+06	9.32787e+06	9.94663e+06	9.66259e+06	9.13533e+06	9.80551e+06	9.35349e+06	2.65312e+06	1.75675e+07	2.94456e+07	2.07079e+07	3.08036e+07	1.08828e+06	1.70629e+06	4.25489e+06	8.65945e+06	3.97193e+06	1.42634e+06	3.21673e+06	6.34254e+06	9.42013e+06	2.25166e+06	1.77972e+07
2.76_214.04148	3.37874	0.300529	0.557095	PAF:PCF	NA	NA	NA	NA	unidentified	NA	NA	NA	level5	NA	NA	NA	NA	NA	NA	NA	NA	NA	NA	Non-significant	339936	326487	340945	316917	335720	347286	313090	324997	291632	930405	74598.6	665963	103993	196890	169758	381977	65522.4	47052.9	417208	2.46827e+06	569082	12166	61916.1	166384	251804
0.602_437.99320	3.3786	0.407691	0.625816	PAF:PCF	NA	NA	NA	NA	unidentified	NA	NA	NA	level5	NA	NA	NA	NA	NA	NA	NA	NA	NA	NA	Non-significant	763961	772859	870509	764035	875659	796624	824278	818216	913147	157413	572728	2.20888e+06	363521	2.26249e+06	1.23195e+06	264581	141559	463752	1.73759e+06	1.6592e+06	1.54869e+06	135380	140874	152970	489427
0.696_313.08308	3.37607	0.106473	0.524401	PAF:PCF	NA	NA	NA	NA	unidentified	NA	NA	NA	level5	NA	NA	NA	NA	NA	NA	NA	NA	NA	NA	Non-significant	1.76109e+06	1.84349e+06	1.734e+06	1.61991e+06	1.75199e+06	1.83416e+06	1.75128e+06	1.64339e+06	1.79731e+06	1.08911e+06	1.64915e+06	1.36761e+06	1.95544e+06	129291	1.15769e+06	217021	133005	866142	1.14514e+06	671761	423854	583707	500672	528312	295530
8.519_336.22991	3.37047	0.139055	0.524401	PAF:PCF	POS	8.519	336.22991	C20 H32 O4	Leukotriene B4	-0.000153372812462749	-0.456154374640648	NA	level4	ChemSpider	NA	NA	NA	NA	NA	NA	NA	NA	NA	Non-significant	365916	340915	375034	384097	383366	344063	370602	380626	306353	484629	518847	632219	550342	901441	152853	404792	41369.2	39140.7	77232	45025.9	1.1188e+06	44803.6	1.27339e+06	40679.8	295391
9.512_396.27017	3.36897	0.81492	0.899681	PAF:PCF	NA	NA	NA	NA	unidentified	NA	NA	NA	level5	NA	NA	NA	NA	NA	NA	NA	NA	NA	NA	Non-significant	3.03005e+06	3.22082e+06	3.03361e+06	3.39757e+06	3.01263e+06	3.103e+06	3.34197e+06	3.61936e+06	2.84037e+06	281057	5.8317e+06	304892	1.69102e+06	857416	2.49418e+06	580229	895351	429347	2.20063e+06	8.97665e+06	4.40214e+06	454647	3.68685e+06	2.11773e+06	267643
7.361_334.21466	3.3644	0.0409551	0.524401	PAF:PCF	NEG	7.361	334.21466	C20 H30 O4	Bicyclo prostaglandin E2	NA	0.000248261854039811	0.742822113643715	level3	mzCloud	NA	NA	NA	NA	NA	NA	NA	NA	NA	Up	2.73459e+06	2.65183e+06	2.68973e+06	2.69535e+06	2.84067e+06	2.88721e+06	2.96858e+06	3.05961e+06	2.92542e+06	6.07463e+06	3.85e+06	2.488e+06	2.88488e+06	2.34288e+06	546564	2.08007e+06	720485	888844	326520	857715	1.31068e+06	1.41093e+06	4.40487e+06	1.77187e+06	2.39313e+06
8.814_330.21709	3.35076	0.124835	0.524401	PAF:PCF	NA	NA	NA	NA	unidentified	NA	NA	NA	level5	NA	NA	NA	NA	NA	NA	NA	NA	NA	NA	Non-significant	510455	478209	435675	505913	547830	473872	473484	509876	512842	967869	1.04054e+06	505899	197513	527404	2.04557e+06	544221	147382	58768	401736	532203	712310	93333.2	370522	370898	379373
0.702_124.06394	3.34694	0.257935	0.53215	PAF:PCF	POS	0.702	124.06394	C6 H8 N2 O	3183	0.000273298554688495	2.20288961676843	NA	level4	ChemSpider	NA	NA	NA	NA	NA	NA	NA	NA	NA	Non-significant	286740	280646	283098	276128	269556	279797	274292	281747	341356	503726	3.84103e+06	1.13882e+06	772295	448436	1.64114e+06	470408	780981	386995	5.57124e+06	452100	502433	389690	498779	454442	414824
2.489_214.04147	3.34386	0.260784	0.532852	PAF:PCF	POS	2.489	214.04147	C8 H10 N2 O3 S	sulfacetamide	0.000252565233836322	1.17998412797408	NA	level4	ChemSpider	NA	NA	NA	NA	NA	NA	NA	NA	NA	Non-significant	2.21561e+06	2.22396e+06	2.25849e+06	2.23731e+06	2.18373e+06	2.21427e+06	2.27617e+06	2.23573e+06	2.23749e+06	6.24265e+06	563603	4.74117e+06	695682	1.51355e+06	1.19242e+06	2.87118e+06	311693	270444	3.07859e+06	1.67667e+07	4.02511e+06	71070.6	541049	1.09592e+06	1.72095e+06
11.659_729.54161	3.33061	0.204745	0.524401	PAF:PCF	NA	NA	NA	NA	unidentified	NA	NA	NA	level5	NA	NA	NA	NA	NA	NA	NA	NA	NA	NA	Non-significant	1.08402e+06	1.09681e+06	1.09576e+06	1.03493e+06	1.07681e+06	1.00731e+06	1.07124e+06	995539	1.03831e+06	512937	692975	2.84127e+06	1.08931e+06	5.02012e+06	423015	621364	112726	481055	262995	97479.9	702220	281721	288335	454178	3.44766e+06
8.326_278.18816	3.32125	0.0688239	0.524401	PAF:PCF	NA	NA	NA	NA	unidentified	NA	NA	NA	level5	NA	NA	NA	NA	NA	NA	NA	NA	NA	NA	Non-significant	298754	281887	362334	276280	312652	348730	319972	315787	372671	617205	400838	271966	220585	289563	1.39238e+06	250739	69176.8	68494.3	153510	212623	1.40887e+06	79843.5	896842	160482	193436
0.594_185.99292	3.31793	0.213532	0.524401	PAF:PCF	NEG	0.594	185.99292	C3 H7 O7 P	3-Phosphoglyceric acid	NA	-1.92323679186757e-05	-0.103403752919807	level3	mzCloud	C00597	HMDB0000807	Organic oxygen compounds	Carbohydrates and carbohydrate conjugates	Organooxygen compounds	Carbohydrates	NA	NA	NA	Non-significant	9.86662e+07	9.47496e+07	9.44302e+07	9.51009e+07	9.72853e+07	9.5971e+07	1.01975e+08	1.01168e+08	9.63193e+07	1.05915e+08	1.79064e+08	2.32157e+08	4.44706e+06	1.74535e+08	8.33205e+07	1.43239e+08	739165	1.18823e+07	6.84396e+07	2.51441e+08	1.65509e+08	8.07445e+07	3.89201e+07	6.9352e+07	9.99229e+07
5.929_346.23576	3.31637	0.119529	0.524401	PAF:PCF	NEG	5.929	346.23576	C18 H34 O6	Sorbitan, monododecanoate	0.000223117421853658	0.64440936000661	NA	level4	ChemSpider	NA	NA	NA	NA	NA	NA	NA	NA	NA	Non-significant	653305	661611	555573	745136	677511	876000	803633	887740	710190	794676	1.23923e+06	3.26769e+06	347535	1.34831e+06	667258	1.09052e+06	238065	270027	774319	862808	933716	244953	385360	294242	391112
8.408_302.18576	3.31521	0.107549	0.524401	PAF:PCF	POS	8.408	302.18576	C19 H26 O3	11-Ketotestosterone	NA	-0.00243885792133369	-8.07065915906765	level3	mzCloud	C14256	NA	NA	NA	NA	NA	NA	NA	NA	Non-significant	4.2987e+06	4.45319e+06	4.44701e+06	4.66041e+06	4.62692e+06	4.48911e+06	4.46047e+06	4.52023e+06	4.34071e+06	1.02196e+07	9.99712e+06	7.08561e+06	2.52407e+06	5.62112e+06	1.41667e+07	6.01158e+06	1.13747e+06	1.08642e+06	3.75317e+06	5.61262e+06	7.23377e+06	1.3077e+06	5.06448e+06	3.62387e+06	3.81478e+06
0.617_634.13557	3.30454	0.163732	0.524401	PAF:PCF	NA	NA	NA	NA	unidentified	NA	NA	NA	level5	NA	NA	NA	NA	NA	NA	NA	NA	NA	NA	Non-significant	858584	861689	815637	767613	787956	925251	889004	798395	828598	2.06302e+06	2.22988e+06	1.15431e+06	51483.1	1.67373e+06	1.40802e+06	1.52886e+06	61289.1	58259.3	1.41719e+06	1.58606e+06	1.6321e+06	49601.8	54487.9	51509.4	181018
4.918_373.22154	3.27609	0.187271	0.524401	PAF:PCF	NA	NA	NA	NA	unidentified	NA	NA	NA	level5	NA	NA	NA	NA	NA	NA	NA	NA	NA	NA	Non-significant	1.92033e+06	1.94178e+06	1.88362e+06	1.97106e+06	1.95467e+06	1.94913e+06	1.95591e+06	1.92096e+06	1.94342e+06	1.63831e+06	1.70184e+06	5.49725e+06	1.85308e+06	4.70652e+06	2.27683e+06	2.5913e+06	28779.3	77467.6	2.13393e+06	4.74656e+06	3.60003e+06	111854	3.37334e+06	599167	959913
1.436_178.04135	3.26795	0.166869	0.524401	PAF:PCF	NA	NA	NA	NA	unidentified	NA	NA	NA	level5	NA	NA	NA	NA	NA	NA	NA	NA	NA	NA	Non-significant	842228	778207	756832	832711	843403	1.14942e+06	797521	852661	1.13014e+06	755886	2.15966e+06	1.79735e+06	56587.2	1.51495e+06	4.6108e+06	1.32564e+06	47760.7	68751.6	1.87244e+06	1.44114e+06	648922	200901	184262	458662	412547
0.757_301.04676	3.26394	0.106336	0.524401	PAF:PCF	NA	NA	NA	NA	unidentified	NA	NA	NA	level5	NA	NA	NA	NA	NA	NA	NA	NA	NA	NA	Non-significant	1.39883e+06	960282	1.01964e+06	972605	1.22343e+06	1.5295e+06	1.06491e+06	1.03052e+06	1.45844e+06	3.45998e+06	4.46257e+06	3.46408e+06	595797	6.0567e+06	1.24885e+06	2.49581e+06	504869	487938	310393	266957	297863	458867	511374	508410	1.31921e+06
0.662_412.08200	3.25014	0.0797013	0.524401	PAF:PCF	NA	NA	NA	NA	unidentified	NA	NA	NA	level5	NA	NA	NA	NA	NA	NA	NA	NA	NA	NA	Non-significant	365057	420122	416180	422985	394205	387591	414447	427013	399526	1.08022e+06	3.06399e+06	945614	487734	473070	442927	798892	383522	383619	443232	452232	440097	360180	530742	471351	395839
10.812_698.49202	3.23048	0.135465	0.524401	PAF:PCF	NA	NA	NA	NA	unidentified	NA	NA	NA	level5	NA	NA	NA	NA	NA	NA	NA	NA	NA	NA	Non-significant	515252	521988	466636	466191	515431	456544	446805	461485	535558	174735	387210	742201	494496	1.84136e+06	99457.1	150660	42385.4	210655	142355	31483.5	264202	161704	136438	176640	1.67484e+06
12.194_793.59790	3.22935	0.142527	0.524401	PAF:PCF	NA	NA	NA	NA	unidentified	NA	NA	NA	level5	NA	NA	NA	NA	NA	NA	NA	NA	NA	NA	Non-significant	1.93344e+06	2.90082e+06	2.88112e+06	2.85856e+06	2.65279e+06	2.78447e+06	2.87393e+06	2.74007e+06	2.59295e+06	4.55336e+06	5.38661e+06	4.13299e+06	2.10314e+06	2.90588e+06	5.97892e+06	3.59989e+06	400329	357607	4.89014e+06	6.68038e+06	5.05953e+06	580600	5.05057e+06	1.42108e+06	1.34627e+06
7.444_376.22256	3.22907	0.138468	0.524401	PAF:PCF	POS	7.444	376.22256	C20 H34 O5	5-trans prostaglandin F2β	NA	21.9819313989231	62053.6717050991	level2	mzCloud	NA	NA	NA	NA	NA	NA	NA	NA	NA	Non-significant	1.34896e+06	1.33138e+06	1.26127e+06	1.37656e+06	1.38333e+06	1.22213e+06	1.34889e+06	1.27111e+06	1.30461e+06	3.56341e+06	1.35346e+06	3.88247e+06	340041	1.69291e+06	1.08653e+06	2.17883e+06	321561	224650	1.23316e+06	1.74477e+06	1.80561e+06	446744	558814	2.31796e+06	2.83819e+06
4.233_415.24314	3.22898	0.165596	0.524401	PAF:PCF	NA	NA	NA	NA	unidentified	NA	NA	NA	level5	NA	NA	NA	NA	NA	NA	NA	NA	NA	NA	Non-significant	428730	419404	428617	421110	452481	399194	378705	426389	408794	279227	291619	504500	588930	1.16923e+06	1.38224e+06	307093	13169.3	12767.3	527108	829875	652721	13729.5	1.75473e+06	18539.1	37582
1.458_483.10948	3.22831	0.178486	0.524401	PAF:PCF	NA	NA	NA	NA	unidentified	NA	NA	NA	level5	NA	NA	NA	NA	NA	NA	NA	NA	NA	NA	Non-significant	4.46563e+06	4.8857e+06	4.49813e+06	4.73606e+06	4.41502e+06	4.35948e+06	4.57388e+06	4.54168e+06	4.5616e+06	1.23537e+07	9.84023e+06	1.2632e+07	239083	1.16381e+07	1.07653e+07	1.07073e+07	48278.7	32102.6	7.15264e+06	1.0672e+07	8.44642e+06	85526.2	326014	42500.3	1.90312e+06
4.513_146.03705	3.22397	0.296744	0.556012	PAF:PCF	POS	4.513	146.03705	C9 H6 O2	Coumarin	0.000270772226571125	1.85413720927489	NA	level4	ChemSpider	NA	NA	NA	NA	NA	NA	NA	NA	NA	Non-significant	399491	427757	423256	338886	422737	300454	394800	310029	408523	162106	878682	1.43404e+06	196543	398118	352717	420788	175254	171593	206734	543344	199270	120304	133400	97265.6	1.29274e+06
1.454_268.56004	3.22087	0.175861	0.524401	PAF:PCF	NA	NA	NA	NA	unidentified	NA	NA	NA	level5	NA	NA	NA	NA	NA	NA	NA	NA	NA	NA	Non-significant	1.52029e+06	1.50123e+06	1.49736e+06	1.67218e+06	1.34999e+06	1.3923e+06	1.40334e+06	1.4378e+06	1.39804e+06	3.88167e+06	3.33704e+06	4.34572e+06	60807.2	3.43918e+06	2.45671e+06	3.51884e+06	37666.6	33965.9	1.95583e+06	3.24593e+06	2.47708e+06	38936.9	104948	44967	638417
4.918_436.21710	3.21305	0.199573	0.524401	PAF:PCF	NA	NA	NA	NA	unidentified	NA	NA	NA	level5	NA	NA	NA	NA	NA	NA	NA	NA	NA	NA	Non-significant	767233	764041	743642	786168	773872	806843	792571	787783	817087	540397	505254	2.86371e+06	525706	2.70952e+06	890194	1.20397e+06	5059.62	7685.42	580223	2.90747e+06	1.85194e+06	6185.18	1.76496e+06	112721	262956
1.458_612.15116	3.20632	0.183341	0.524401	PAF:PCF	NA	NA	NA	NA	unidentified	NA	NA	NA	level5	NA	NA	NA	NA	NA	NA	NA	NA	NA	NA	Non-significant	3.41383e+07	3.39757e+07	3.4147e+07	3.30606e+07	3.25521e+07	3.31977e+07	3.23647e+07	3.32967e+07	3.17211e+07	1.00624e+08	7.6004e+07	1.12469e+08	1.46517e+06	9.92615e+07	5.81481e+07	8.96468e+07	401016	117106	5.39979e+07	8.16092e+07	6.5611e+07	301604	1.49475e+06	128353	1.30238e+07
6.953_417.23643	3.20074	0.192091	0.524401	PAF:PCF	NA	NA	NA	NA	unidentified	NA	NA	NA	level5	NA	NA	NA	NA	NA	NA	NA	NA	NA	NA	Non-significant	622163	653902	651241	592615	618645	619082	702330	662592	699773	1.4122e+06	354831	2.29064e+06	114433	996234	551824	1.19814e+06	39276	30309.1	448573	1.25577e+06	937893	60159.7	264304	641614	1.02151e+06
8.408_262.19334	3.20028	0.106878	0.524401	PAF:PCF	POS	8.408	262.19334	C17 H26 O2	11-Phenylundecanoic acid	5.95929915903071e-05	0.227286494889773	NA	level4	ChemSpider	NA	NA	NA	NA	NA	NA	NA	NA	NA	Non-significant	1.23974e+07	1.24299e+07	1.22759e+07	1.32169e+07	1.30427e+07	1.33052e+07	1.24219e+07	1.25969e+07	1.282e+07	2.90803e+07	2.89087e+07	1.96928e+07	7.68291e+06	1.57551e+07	3.93219e+07	1.72841e+07	3.91771e+06	3.07158e+06	9.9973e+06	1.67113e+07	1.93491e+07	3.65161e+06	1.37788e+07	9.96219e+06	1.11869e+07
12.545_871.53557	3.19127	0.144455	0.524401	PAF:PCF	NA	NA	NA	NA	unidentified	NA	NA	NA	level5	NA	NA	NA	NA	NA	NA	NA	NA	NA	NA	Non-significant	146379	173428	123999	121222	119898	133490	103742	104707	115612	148327	597730	473663	133266	120402	149409	133413	120439	128352	201298	1.2549e+06	135475	136879	142192	136813	131559
0.71_168.02862	3.19106	0.132089	0.524401	PAF:PCF	NA	NA	NA	NA	unidentified	NA	NA	NA	level5	NA	NA	NA	NA	NA	NA	NA	NA	NA	NA	Non-significant	3.71169e+07	3.85198e+07	3.78542e+07	3.61081e+07	3.70572e+07	3.51746e+07	3.91761e+07	3.74804e+07	3.81261e+07	1.09434e+08	5.29012e+07	7.40733e+07	1.78524e+07	6.16501e+07	5.05602e+07	5.68957e+07	6.1836e+06	1.10054e+07	5.62897e+07	6.68191e+07	6.84216e+07	1.86339e+07	2.41595e+07	2.32561e+07	3.27307e+07
1.039_378.12074	3.19088	0.186492	0.524401	PAF:PCF	NA	NA	NA	NA	unidentified	NA	NA	NA	level5	NA	NA	NA	NA	NA	NA	NA	NA	NA	NA	Non-significant	8.75998e+06	8.71714e+06	8.42356e+06	8.92921e+06	9.00576e+06	8.50936e+06	8.74714e+06	8.73935e+06	9.16189e+06	1.90441e+07	8.95752e+06	4.13242e+07	180962	2.61347e+07	2.60947e+07	2.13167e+07	191434	218121	6.30286e+06	1.05201e+07	2.36768e+07	193708	182454	428727	2.29548e+06
7.444_318.21943	3.19048	0.139846	0.524401	PAF:PCF	NA	NA	NA	NA	unidentified	NA	NA	NA	level5	NA	NA	NA	NA	NA	NA	NA	NA	NA	NA	Non-significant	2.0789e+06	2.08005e+06	2.26291e+06	2.33361e+06	2.06125e+06	1.9685e+06	2.10154e+06	2.2372e+06	2.12531e+06	5.74628e+06	2.2128e+06	6.44329e+06	584141	2.83671e+06	1.81766e+06	3.58036e+06	563152	370663	2.33295e+06	2.74161e+06	2.66234e+06	728326	822095	3.6807e+06	4.64465e+06
8.851_320.23524	3.18804	0.157017	0.524401	PAF:PCF	NA	NA	NA	NA	unidentified	NA	NA	NA	level5	NA	NA	NA	NA	NA	NA	NA	NA	NA	NA	Non-significant	738469	757727	713804	744271	742054	707270	785307	765895	679792	467434	440170	941094	827560	410258	1.92597e+06	249672	36165.9	294048	588318	2.55178e+06	907965	204649	1.25939e+06	215233	105904
1.022_667.07829	3.18016	0.419583	0.631625	PAF:PCF	NA	NA	NA	NA	unidentified	NA	NA	NA	level5	NA	NA	NA	NA	NA	NA	NA	NA	NA	NA	Non-significant	145735	173884	331546	182648	241423	252269	315782	248146	166045	107670	726069	1.47364e+06	141814	819066	629083	404598	150021	170935	1.15588e+06	792264	409083	151803	142983	103933	109653
0.631_153.89100	3.17547	0.179038	0.524401	PAF:PCF	NA	NA	NA	NA	unidentified	NA	NA	NA	level5	NA	NA	NA	NA	NA	NA	NA	NA	NA	NA	Non-significant	857491	938376	895790	898458	776372	703587	940615	812076	772413	3.837e+06	3.91768e+06	1.01117e+06	331540	573294	3.3237e+06	2.54048e+06	85380.2	134625	1.53047e+06	1.87207e+06	1.83969e+06	736723	124693	1.31408e+06	730036
0.705_243.12183	3.17179	0.157152	0.524401	PAF:PCF	POS	0.705	243.12183	C10 H17 N3 O4	L-Glutaminyl-L-proline	-7.79257421754664e-05	-0.320521270528018	NA	level4	ChemSpider	NA	NA	NA	NA	NA	NA	NA	NA	NA	Non-significant	3.01861e+06	3.07849e+06	2.9804e+06	2.92377e+06	2.95465e+06	2.71121e+06	2.33265e+06	2.73335e+06	3.2668e+06	1.64887e+06	1.88552e+06	4.97942e+06	3.68513e+06	9.24144e+06	3.28546e+06	2.27501e+06	195101	214127	5.56172e+06	2.11195e+06	3.73529e+06	198457	6.46498e+06	965043	2.06186e+06
0.6_370.98434	3.16672	0.265306	0.534938	PAF:PCF	NA	NA	NA	NA	unidentified	NA	NA	NA	level5	NA	NA	NA	NA	NA	NA	NA	NA	NA	NA	Non-significant	5.57849e+06	5.44221e+06	5.24309e+06	5.25029e+06	5.26031e+06	5.28019e+06	5.3009e+06	5.5177e+06	5.29235e+06	6.19267e+06	1.44374e+07	2.38617e+07	109207	1.57082e+07	4.31846e+06	8.8343e+06	162133	5.05335e+06	3.91997e+06	3.14844e+07	1.35084e+07	3.62577e+06	2.56529e+06	3.33877e+06	5.66859e+06
0.706_378.12076	3.1664	0.177025	0.524401	PAF:PCF	NA	NA	NA	NA	unidentified	NA	NA	NA	level5	NA	NA	NA	NA	NA	NA	NA	NA	NA	NA	Non-significant	3.45568e+06	3.46696e+06	3.42854e+06	3.67595e+06	3.25177e+06	3.84107e+06	3.92954e+06	3.75056e+06	3.85065e+06	6.66164e+06	3.13167e+06	1.31638e+07	286759	8.37601e+06	1.07452e+07	6.66549e+06	283230	301523	1.9813e+06	3.53141e+06	7.65845e+06	279458	296192	240718	232821
4.842_395.15184	3.16285	0.171523	0.524401	PAF:PCF	NEG	4.842	395.15184	C20 H26 Cl N O5	Cloricromen	0.00188791757807394	4.77772444556966	NA	level4	ChemSpider	NA	NA	NA	NA	NA	NA	NA	NA	NA	Non-significant	475765	483604	475878	462014	478052	483698	449615	474020	469247	305205	534526	950005	227583	1.70521e+06	682520	497348	47310.3	21203.5	498090	881864	522302	45549.5	433539	448247	342134
8.577_320.23528	3.15684	0.118432	0.524401	PAF:PCF	NA	NA	NA	NA	unidentified	NA	NA	NA	level5	NA	NA	NA	NA	NA	NA	NA	NA	NA	NA	Non-significant	2.63263e+06	2.55589e+06	2.64285e+06	2.70907e+06	2.63519e+06	2.86703e+06	2.55065e+06	2.65546e+06	2.76662e+06	4.19216e+06	2.24765e+06	3.19456e+06	2.09913e+06	2.15656e+06	8.57562e+06	2.19986e+06	307111	544937	1.49794e+06	6.95414e+06	3.12251e+06	625843	3.98928e+06	1.20534e+06	1.24036e+06
6.952_354.24084	3.15619	0.141717	0.524401	PAF:PCF	NEG	6.952	354.24084	C20 H34 O5	15-Keto prostaglandin F1α	NA	0.000212018211925624	0.598514674601311	level3	mzCloud	NA	NA	NA	NA	NA	NA	NA	NA	NA	Non-significant	7.39657e+06	7.42675e+06	7.39013e+06	7.32276e+06	7.29637e+06	7.21484e+06	7.35772e+06	7.38859e+06	7.35761e+06	1.63869e+07	6.69391e+06	1.9459e+07	1.9067e+06	9.00416e+06	5.09578e+06	1.07796e+07	1.58054e+06	1.11811e+06	6.191e+06	8.89743e+06	1.19617e+07	2.15261e+06	2.82167e+06	1.12405e+07	1.35293e+07
0.696_652.12642	3.1429	0.528497	0.699709	PAF:PCF	NA	NA	NA	NA	unidentified	NA	NA	NA	level5	NA	NA	NA	NA	NA	NA	NA	NA	NA	NA	Non-significant	140231	143901	141813	142863	138251	139059	144852	138573	137109	132291	134481	1.25e+06	163757	393480	390163	138552	182613	161437	372456	135570	152933	150457	159930	146856	143731
0.597_853.80247	3.13827	0.242344	0.527758	PAF:PCF	NA	NA	NA	NA	unidentified	NA	NA	NA	level5	NA	NA	NA	NA	NA	NA	NA	NA	NA	NA	Non-significant	439954	383817	464637	417787	451438	437690	324864	456728	377171	3.03899e+06	3.09362e+06	341230	112439	148645	3.18485e+06	1.83345e+06	114436	114983	1.15982e+06	1.4284e+06	956570	283339	115627	1.32804e+06	365220
0.544_111.07985	3.13264	0.338836	0.577137	PAF:PCF	POS	0.544	111.07985	C5 H9 N3	Histamine	NA	0.000205088707403434	1.84632119784218	level3	BMDB	C00388	HMDB0000870	Organic nitrogen compounds	Amines	Organonitrogen compounds	Amines	Amino acid metabolism	Histidine metabolism	map00340 Histidine metabolism; map01065 Biosynthesis of alkaloids derived from histidine and purine; map01100 Metabolic pathways; map01110 Biosynthesis of secondary metabolites; map04080 Neuroactive ligand-receptor interaction; map04664 Fc epsilon RI signaling pathway; map04721 Synaptic vesicle cycle; map04750 Inflammatory mediator regulation of TRP channels; map04971 Gastric acid secretion; map0…	Non-significant	7.83708e+06	7.59957e+06	7.62532e+06	7.52891e+06	7.77077e+06	7.54164e+06	7.75417e+06	7.60307e+06	7.93401e+06	1.38361e+07	3.21672e+07	3.02593e+06	2.52893e+06	5.33844e+06	2.57684e+07	7.78237e+06	7.67158e+06	197130	1.13029e+07	2.83191e+06	1.55009e+07	2.67611e+06	1.5282e+06	6.11528e+06	345730
0.546_94.05330	3.13264	0.338836	0.577137	PAF:PCF	NA	NA	NA	NA	unidentified	NA	NA	NA	level5	NA	NA	NA	NA	NA	NA	NA	NA	NA	NA	Non-significant	7.83708e+06	7.59957e+06	7.62532e+06	7.52891e+06	7.77077e+06	7.54164e+06	7.75417e+06	7.60307e+06	7.93401e+06	1.38361e+07	3.21672e+07	3.02593e+06	2.52893e+06	5.33844e+06	2.57684e+07	7.78237e+06	7.67158e+06	197130	1.13029e+07	2.83191e+06	1.55009e+07	2.67611e+06	1.5282e+06	6.11528e+06	345730
12.751_817.62297	3.12281	0.110414	0.524401	PAF:PCF	NEG	12.751	817.62297	C45 H88 N O9 P	O-(Hydroxy{(2R)-3-(icosyloxy)-2-[(9Z)-9-nonadecenoyloxy]propoxy}phosphoryl)-L-serine	0.00329652700020233	4.03185872724538	NA	level4	ChemSpider	NA	NA	NA	NA	NA	NA	NA	NA	NA	Non-significant	7.91407e+06	8.22032e+06	8.16896e+06	8.06347e+06	7.90798e+06	7.89079e+06	8.06853e+06	7.93838e+06	7.87695e+06	9.01405e+06	1.36674e+07	1.22551e+07	1.59344e+06	7.41093e+06	1.50673e+07	8.00993e+06	1.68725e+06	1.49035e+06	5.37055e+06	1.26414e+07	6.12327e+06	916867	2.47972e+06	7.62502e+06	7.22159e+06
4.74_194.05823	3.11911	0.10921	0.524401	PAF:PCF	POS	4.74	194.05823	C10 H10 O4	Ferulate	NA	0.000322385549708315	1.66128529297253	level3	BMDB	C01494	HMDB0000954	Phenylpropanoids and polyketides	Hydroxycinnamic acids and derivatives	Cinnamic acids and derivatives	Polyketides[PK]	Biosynthesis of other secondary metabolites	Phenylpropanoid biosynthesis	map00940 Phenylpropanoid biosynthesis; map01061 Biosynthesis of phenylpropanoids; map01100 Metabolic pathways; map01110 Biosynthesis of secondary metabolites	Non-significant	573056	576404	593250	604792	550029	563305	586626	566895	543572	650467	1.21117e+06	1.83001e+06	242801	592691	888604	783104	268427	132027	283082	550940	352861	135631	128852	102929	2.91684e+06
7.495_352.22484	3.11698	0.1839	0.524401	PAF:PCF	POS	7.495	352.22484	C20 H32 O5	(-)-Prostaglandin E2	-0.000133890781171431	-0.380128585619928	NA	level4	ChemSpider	NA	NA	NA	NA	NA	NA	NA	NA	NA	Non-significant	297299	257599	312943	243150	274124	275183	297061	209201	272417	617577	109890	308481	51252.4	203928	330660	284343	24250.6	23761.9	354344	545182	1.57636e+06	27196.3	158568	98548.2	51176.7
0.69_342.11649	3.11515	0.342702	0.579522	PAF:PCF	NEG	0.69	342.11649	C12 H22 O11	Sucrose	0.000278564873610776	0.814240496189388	NA	level4	ChemSpider	NA	NA	NA	NA	NA	NA	NA	NA	NA	Non-significant	1.37766e+06	1.5552e+06	1.40529e+06	1.42867e+06	1.34507e+06	1.35921e+06	1.3542e+06	1.45059e+06	1.26483e+06	367533	3.9517e+06	3.79336e+06	4.11015e+06	437994	1.22112e+06	1.90055e+06	395093	308592	849222	1.66823e+06	1.60703e+06	257140	605220	184160	4.23484e+06
8.876_342.21701	3.11142	0.144231	0.524401	PAF:PCF	NA	NA	NA	NA	unidentified	NA	NA	NA	level5	NA	NA	NA	NA	NA	NA	NA	NA	NA	NA	Non-significant	2.34349e+06	2.46561e+06	2.51023e+06	2.44876e+06	2.33313e+06	2.19149e+06	2.28541e+06	2.48007e+06	2.49007e+06	8.88824e+06	3.32546e+06	4.77665e+06	1.91553e+06	3.70897e+06	4.27035e+06	4.43212e+06	550210	478314	1.96498e+06	3.63584e+06	9.79771e+06	671769	2.83334e+06	2.55751e+06	2.98545e+06
1.215_365.08923	3.09806	0.165309	0.524401	PAF:PCF	POS	1.215	365.08923	C12 H19 N3 O8 S	2-S-Glutathionyl acetate	-5.57514893557709e-05	-0.152706451916499	NA	level4	ChemSpider	NA	NA	NA	NA	NA	NA	NA	NA	NA	Non-significant	1.66464e+06	1.53694e+06	1.62049e+06	1.80575e+06	1.53475e+06	1.56241e+06	1.52138e+06	1.52527e+06	1.63491e+06	2.21303e+06	2.81149e+06	3.09411e+06	126161	2.84145e+06	1.1061e+06	2.34705e+06	155450	118053	854927	7.33545e+06	2.80364e+06	196663	160802	39516.3	956155
0.584_149.97175	3.09574	0.167001	0.524401	PAF:PCF	NA	NA	NA	NA	unidentified	NA	NA	NA	level5	NA	NA	NA	NA	NA	NA	NA	NA	NA	NA	Non-significant	1.10167e+06	1.09539e+06	1.15634e+06	1.11935e+06	1.21584e+06	1.16374e+06	1.18031e+06	1.20128e+06	1.12842e+06	1.37604e+06	2.94965e+06	3.57718e+06	96961.5	2.19058e+06	824643	2.29201e+06	120089	140722	611727	4.92188e+06	2.28329e+06	1.02958e+06	304457	489389	1.2034e+06
0.59_320.01460	3.09335	0.153965	0.524401	PAF:PCF	NA	NA	NA	NA	unidentified	NA	NA	NA	level5	NA	NA	NA	NA	NA	NA	NA	NA	NA	NA	Non-significant	518257	344257	506216	472689	466689	559567	594399	566363	474976	573922	951222	1.06089e+06	63579.3	849104	408223	704216	78744.7	53038.8	381692	916488	965073	422922	214628	457516	693051
0.721_197.03581	3.09264	0.156132	0.524401	PAF:PCF	NA	NA	NA	NA	unidentified	NA	NA	NA	level5	NA	NA	NA	NA	NA	NA	NA	NA	NA	NA	Non-significant	2.28282e+06	2.12948e+06	2.34106e+06	2.59178e+06	2.61434e+06	2.64827e+06	2.41186e+06	2.64507e+06	2.91452e+06	9.49882e+06	3.9419e+06	5.07051e+06	870866	4.71161e+06	4.22575e+06	5.05706e+06	381768	546749	3.88217e+06	6.4968e+06	5.69315e+06	791552	1.32678e+06	1.53288e+06	2.21307e+06
0.639_308.08051	3.08736	0.179505	0.524401	PAF:PCF	POS	0.639	308.08051	C17 H12 N2 O4	Flazin	0.000799045508131258	2.59363239641658	NA	level4	ChemSpider	NA	NA	NA	NA	NA	NA	NA	NA	NA	Non-significant	2.55982e+06	2.76083e+06	3.17983e+06	2.49251e+06	2.9152e+06	2.12421e+06	2.63199e+06	2.67159e+06	2.60993e+06	7.64102e+06	7.70047e+06	6.7321e+06	1.04633e+06	5.11393e+06	8.6891e+06	5.96399e+06	950140	235537	4.68209e+06	8.02236e+06	4.09705e+06	673758	1.20744e+06	1.09481e+06	1.52521e+06
11.744_728.53844	3.08033	0.170328	0.524401	PAF:PCF	NEG	11.744	728.53844	C41 H77 O8 P	(2R)-1-(Palmitoyloxy)-3-(phosphonooxy)-2-propanyl (13Z,16Z)-13,16-docosadienoate	0.00283488255308839	3.89120659478922	NA	level4	ChemSpider	NA	NA	NA	NA	NA	NA	NA	NA	NA	Non-significant	4.22089e+06	4.29844e+06	4.31029e+06	4.36891e+06	4.44421e+06	4.43053e+06	4.39667e+06	4.45897e+06	4.40143e+06	1.49267e+06	4.87294e+06	6.6529e+06	4.77454e+06	8.91731e+06	931908	1.78287e+06	390356	2.05311e+06	842330	598306	1.4711e+06	1.99679e+06	1.39628e+06	3.6702e+06	1.67472e+07
1.459_537.12027	3.07533	0.177122	0.524401	PAF:PCF	NA	NA	NA	NA	unidentified	NA	NA	NA	level5	NA	NA	NA	NA	NA	NA	NA	NA	NA	NA	Non-significant	861058	877687	893650	871823	906587	749406	851646	852410	732905	2.16448e+06	1.80928e+06	2.11946e+06	49847	2.08476e+06	1.5156e+06	1.90489e+06	40193.3	36244.4	1.27934e+06	1.85963e+06	1.58356e+06	41548.9	58581.1	47983.5	314817
0.636_295.81093	3.0748	0.163292	0.524401	PAF:PCF	NA	NA	NA	NA	unidentified	NA	NA	NA	level5	NA	NA	NA	NA	NA	NA	NA	NA	NA	NA	Non-significant	329772	260132	279397	445261	298077	365502	329515	289048	385291	1.40968e+06	1.4827e+06	416789	92559.3	183629	1.12219e+06	901464	92262.9	82495.6	509126	705662	611056	216423	75476	522058	275193
0.569_423.09489	3.07302	0.163954	0.524401	PAF:PCF	NA	NA	NA	NA	unidentified	NA	NA	NA	level5	NA	NA	NA	NA	NA	NA	NA	NA	NA	NA	Non-significant	4.91833e+06	4.78886e+06	4.73542e+06	4.8417e+06	4.72802e+06	4.71076e+06	4.72145e+06	4.82565e+06	4.69736e+06	5.75154e+06	8.7556e+06	2.10924e+07	773282	1.29344e+07	9.42772e+06	9.69745e+06	881013	1.00607e+06	5.3539e+06	3.1321e+06	1.30021e+07	636477	424116	1.06815e+06	2.85169e+06
1.458_354.06598	3.06636	0.178132	0.524401	PAF:PCF	NA	NA	NA	NA	unidentified	NA	NA	NA	level5	NA	NA	NA	NA	NA	NA	NA	NA	NA	NA	Non-significant	881529	872827	817786	823520	840645	773933	778432	867602	727949	2.06391e+06	2.05392e+06	2.13734e+06	43845.4	2.17941e+06	1.50151e+06	1.9727e+06	35354	31880.6	1.21909e+06	1.98299e+06	1.39377e+06	36546.4	51527.9	42206.3	336888
0.587_167.98239	3.06161	0.232052	0.52595	PAF:PCF	NEG	0.587	167.98239	C3 H5 O6 P	Phosphoenolpyruvic acid	NA	1.88211301974661e-05	0.11204229172309	level3	mzCloud	C00074	HMDB0000263	Organic acids and derivatives	Phosphate esters	Organic phosphoric acids and derivatives	Organic acids	Carbohydrate metabolism	Glycolysis / Gluconeogenesis	map00010 Glycolysis / Gluconeogenesis; map00020 Citrate cycle (TCA cycle); map00400 Phenylalanine, tyrosine and tryptophan biosynthesis; map00440 Phosphonate and phosphinate metabolism; map00620 Pyruvate metabolism; map00680 Methane metabolism; map00710 Carbon fixation in photosynthetic organisms; map00720 Carbon fixation pathways in prokaryotes; map01060 Biosynthesis of plant secondary metabolit…	Non-significant	2.9589e+07	2.83191e+07	2.89603e+07	2.86541e+07	2.93855e+07	2.92117e+07	3.05072e+07	3.07677e+07	2.99005e+07	3.68792e+07	6.46969e+07	7.38242e+07	521210	5.2298e+07	2.07558e+07	5.38264e+07	107147	3.3566e+06	1.74598e+07	9.18924e+07	5.41995e+07	2.70951e+07	8.78736e+06	1.56947e+07	3.17129e+07
0.716_198.03946	3.05442	0.153351	0.524401	PAF:PCF	POS	0.716	198.03946	C6 H6 N4 O4	(E)-Nitrofurazone	0.000556460898422984	2.80985647543912	NA	level4	ChemSpider	NA	NA	NA	NA	NA	NA	NA	NA	NA	Non-significant	2.28282e+06	2.12948e+06	2.34106e+06	2.59178e+06	2.61434e+06	2.64827e+06	2.41186e+06	2.64507e+06	2.91452e+06	9.49882e+06	3.9419e+06	5.07051e+06	870866	4.71161e+06	4.21335e+06	5.05706e+06	453624	549782	3.88217e+06	6.4968e+06	5.69315e+06	791552	1.32678e+06	1.53288e+06	2.21307e+06
9.695_304.24036	3.02242	0.20434	0.524401	PAF:PCF	NA	NA	NA	NA	unidentified	NA	NA	NA	level5	NA	NA	NA	NA	NA	NA	NA	NA	NA	NA	Non-significant	1.34415e+07	1.37959e+07	1.33491e+07	1.31783e+07	1.43371e+07	1.37848e+07	1.46311e+07	1.42353e+07	1.46787e+07	2.12853e+07	3.80892e+06	1.79689e+07	8.27043e+06	6.20784e+06	9.34787e+06	9.01183e+06	2.56031e+06	2.67579e+06	5.9586e+06	1.20057e+07	1.98588e+07	2.32654e+06	1.12044e+07	3.04351e+06	6.05009e+06
0.695_397.05326	3.02121	0.198506	0.524401	PAF:PCF	NEG	0.695	397.05326	C14 H15 N5 O5 S2	Cefetamet	0.00179621865311219	4.52389383932948	NA	level4	ChemSpider	NA	NA	NA	NA	NA	NA	NA	NA	NA	Non-significant	138227	150173	174293	174038	136275	160128	197127	136593	135150	486715	2.51231e+06	2.59475e+06	161417	1.25805e+06	4.30562e+06	1.51237e+06	180003	159130	2.36107e+06	1.90367e+06	1.4229e+06	148306	157644	144757	141677
4.515_446.12151	3.01481	0.558872	0.719682	PAF:PCF	POS	4.515	446.12151	C22 H22 O10	Glycitin	0.000210889687480176	0.47271826980477	NA	level4	ChemSpider	NA	NA	NA	NA	NA	NA	NA	NA	NA	Non-significant	405171	421869	413152	420332	436402	379021	369536	433245	396577	15768.7	2.58247e+06	1.23503e+06	35628	753131	35320	1.2127e+06	30999.8	27784.2	18366.3	440411	23157.5	108143	15486.7	15583.6	308367
1.769_185.99331	3.01209	0.177338	0.524401	PAF:PCF	POS	1.769	185.99331	C3 H7 O7 P	D-(-)-3-Phosphoglyceric acid	0.000367853706762844	1.97778318316076	NA	level4	ChemSpider	NA	NA	NA	NA	NA	NA	NA	NA	NA	Non-significant	3.87385e+07	3.76422e+07	3.76647e+07	3.8449e+07	3.21208e+07	3.98215e+07	3.45525e+07	3.50085e+07	2.91644e+07	3.78306e+07	8.87742e+07	1.38224e+08	250966	8.74783e+07	3.09136e+07	7.93138e+07	4.06189e+06	4.54617e+06	2.58294e+07	1.50489e+08	7.39948e+07	3.34709e+07	1.88215e+07	2.96271e+07	4.4188e+07
9.063_620.29807	3.00892	0.130684	0.524401	PAF:PCF	NEG	9.063	620.29807	C29 H49 O12 P	Lysophosphatidylinositol	0.00190675732721957	3.07394667327161	NA	level4	ChemSpider	NA	NA	NA	NA	NA	NA	NA	NA	NA	Non-significant	2.07667e+06	2.04978e+06	2.055e+06	2.08691e+06	2.0944e+06	2.04885e+06	2.07382e+06	2.19848e+06	2.14751e+06	2.74786e+06	1.40404e+06	4.31666e+06	1.35874e+06	2.63686e+06	1.849e+06	1.28067e+06	270723	1.26309e+06	1.413e+06	2.11531e+06	3.20476e+06	1.02451e+06	1.499e+06	773402	1.14767e+06
0.637_303.84281	3.00251	0.193169	0.524401	PAF:PCF	NA	NA	NA	NA	unidentified	NA	NA	NA	level5	NA	NA	NA	NA	NA	NA	NA	NA	NA	NA	Non-significant	313116	367430	381422	358460	261928	310603	275996	261007	256451	1.46172e+06	1.62543e+06	314212	173737	135466	1.15356e+06	891182	138710	102947	483198	709019	606622	306713	123220	487448	370260
0.648_123.99269	2.99735	0.149129	0.524401	PAF:PCF	POS	0.648	123.99269	C2 H5 O4 P	phosphonoacetaldehyde	0.000146482461374831	1.18138119768218	NA	level4	ChemSpider	NA	NA	NA	NA	NA	NA	NA	NA	NA	Non-significant	2.03919e+06	1.76813e+06	1.96454e+06	1.90328e+06	1.95167e+06	2.09954e+06	2.57909e+06	2.01357e+06	2.73222e+06	3.85931e+06	2.62824e+06	4.60805e+06	1.10091e+06	4.114e+06	4.17019e+06	1.565e+06	1.86223e+06	274577	4.45532e+06	3.16425e+06	1.97351e+06	302599	2.21786e+06	916207	818594
7.444_336.22999	2.99351	0.152566	0.524401	PAF:PCF	POS	7.444	336.22999	C20 H32 O4	15-epi Prostaglandin A1	NA	-6.4583995083467e-05	-0.192082751840375	level3	mzCloud	NA	NA	NA	NA	NA	NA	NA	NA	NA	Non-significant	2.17785e+06	2.25211e+06	2.13502e+06	2.34757e+06	2.35693e+06	2.23291e+06	2.33972e+06	2.34632e+06	2.13658e+06	6.24556e+06	2.28347e+06	6.41371e+06	578796	3.21241e+06	1.83094e+06	3.98058e+06	611157	399975	2.36254e+06	3.00412e+06	3.32371e+06	840702	979171	3.74803e+06	4.93295e+06
1.46_244.05153	2.99019	0.180641	0.524401	PAF:PCF	POS	1.46	244.05153	C9 H12 N2 O4 S	Pidotimod	-0.000246716953114401	-1.01092053367584	NA	level4	ChemSpider	NA	NA	NA	NA	NA	NA	NA	NA	NA	Non-significant	990033	997718	1.11e+06	1.10156e+06	1.01154e+06	973621	1.00881e+06	1.14867e+06	1.04224e+06	2.58299e+06	2.16488e+06	2.33549e+06	61563.2	2.30024e+06	1.88886e+06	2.29139e+06	39730.8	37748.4	1.62493e+06	2.10431e+06	2.05654e+06	41070.7	67760.2	47431.3	502642
0.707_178.04145	2.98989	0.18168	0.524401	PAF:PCF	POS	0.707	178.04145	C5 H10 N2 O3 S	L-Cysteinylglycine	0.000240634334716106	1.35156535350284	NA	level4	ChemSpider	NA	NA	NA	NA	NA	NA	NA	NA	NA	Non-significant	4.56857e+06	5.5291e+06	6.3769e+06	5.68703e+06	5.71002e+06	4.4091e+06	6.08036e+06	6.80232e+06	5.71618e+06	4.43535e+06	1.10165e+07	2.10374e+07	576085	1.1205e+07	1.53713e+07	1.04377e+07	950024	816474	1.4774e+07	1.05953e+07	8.35365e+06	518903	664163	1.93534e+06	2.56355e+06
0.713_161.01489	2.98989	0.18168	0.524401	PAF:PCF	NA	NA	NA	NA	unidentified	NA	NA	NA	level5	NA	NA	NA	NA	NA	NA	NA	NA	NA	NA	Non-significant	4.56857e+06	5.5291e+06	6.3769e+06	5.68703e+06	5.71002e+06	4.4091e+06	6.08036e+06	6.80232e+06	5.71618e+06	4.43535e+06	1.10165e+07	2.10374e+07	463581	1.1205e+07	1.53713e+07	1.04377e+07	950024	816474	1.4774e+07	1.05953e+07	8.35365e+06	451778	478830	1.93534e+06	2.56355e+06
0.627_284.95217	2.98538	0.183481	0.524401	PAF:PCF	NA	NA	NA	NA	unidentified	NA	NA	NA	level5	NA	NA	NA	NA	NA	NA	NA	NA	NA	NA	Non-significant	653123	718647	629800	632903	670916	751240	641597	592538	698591	1.83763e+06	1.5716e+06	414075	337353	322116	1.24316e+06	1.10749e+06	80125	93064.9	990672	869369	1.04599e+06	582234	71233.6	1.3279e+06	536248
6.793_288.08455	2.98399	0.215285	0.524401	PAF:PCF	POS	6.793	288.08455	C12 H16 O8	1,5-Anhydro-1-(2,4,6-trihydroxyphenyl)hexitol	3.34825781465042e-05	0.116224844231949	NA	level4	ChemSpider	NA	NA	NA	NA	NA	NA	NA	NA	NA	Non-significant	321007	281957	309859	309342	303469	317532	322824	342249	333242	574785	1.69352e+06	366795	27075.8	719158	678075	742824	113344	26913.4	28223.2	32321.4	152895	28174.8	89076.4	79667	150349
0.536_115.97886	2.97977	0.144867	0.524401	PAF:PCF	NA	NA	NA	NA	unidentified	NA	NA	NA	level5	NA	NA	NA	NA	NA	NA	NA	NA	NA	NA	Non-significant	3.40825e+06	2.70861e+06	2.71112e+06	2.27761e+06	2.27966e+06	2.36687e+06	2.52124e+06	2.20796e+06	2.04091e+06	3.05992e+06	778816	1.2265e+06	551885	398261	721075	628201	551652	520018	542716	603629	544808	613857	610443	516597	552277
2.446_149.97209	2.97657	0.178945	0.524401	PAF:PCF	NA	NA	NA	NA	unidentified	NA	NA	NA	level5	NA	NA	NA	NA	NA	NA	NA	NA	NA	NA	Non-significant	1.05855e+07	8.21397e+06	1.07362e+07	8.27226e+06	1.09713e+07	1.10552e+07	9.5162e+06	1.01972e+07	7.62556e+06	1.36313e+07	2.52948e+07	3.60698e+07	826852	9.88687e+06	6.29705e+06	2.31295e+07	1.26774e+06	798151	5.36558e+06	4.10118e+07	2.321e+07	1.19594e+07	4.59444e+06	6.87772e+06	1.12826e+07
0.695_387.11906	2.96951	0.160148	0.524401	PAF:PCF	NA	NA	NA	NA	unidentified	NA	NA	NA	level5	NA	NA	NA	NA	NA	NA	NA	NA	NA	NA	Non-significant	1.79449e+06	1.71952e+06	1.93721e+06	1.64753e+06	1.92414e+06	1.70451e+06	1.69625e+06	1.7536e+06	1.83929e+06	1.85316e+06	6.3577e+06	4.52627e+06	3.49493e+06	5.05244e+06	2.08394e+06	3.36842e+06	322988	597891	2.23081e+06	3.99461e+06	3.54067e+06	319190	934706	142770	5.806e+06
0.662_278.08123	2.96381	0.14949	0.524401	PAF:PCF	NA	NA	NA	NA	unidentified	NA	NA	NA	level5	NA	NA	NA	NA	NA	NA	NA	NA	NA	NA	Non-significant	9.70561e+06	7.28391e+06	9.68898e+06	7.08516e+06	6.97086e+06	8.796e+06	9.4438e+06	7.51047e+06	1.10081e+07	1.41149e+07	2.37687e+07	2.16166e+07	6.74163e+06	1.12373e+07	9.79821e+06	1.58656e+07	2.6665e+06	1.54346e+06	1.45937e+07	2.3822e+07	1.64272e+07	272155	688632	2.43247e+06	9.62701e+06
7.057_490.27757	2.95814	0.185353	0.524401	PAF:PCF	NEG	7.057	490.27757	C24 H42 O10	(8R,9R,11Z)-1-Carboxy-9-hydroxy-11-heptadecen-8-yl alpha-L-talopyranosiduronic acid	-0.000226440546896356	-0.461861720359064	NA	level4	ChemSpider	NA	NA	NA	NA	NA	NA	NA	NA	NA	Non-significant	536202	531030	540551	530651	527285	535078	528803	541487	554146	994884	736196	1.47406e+06	9124.23	2.0416e+06	957616	1.06976e+06	6991.97	6747.82	516507	496427	937554	7176.24	6982.14	134364	789363
4.444_254.05778	2.95712	0.710254	0.829516	PAF:PCF	NA	NA	NA	NA	unidentified	NA	NA	NA	level5	NA	NA	NA	NA	NA	NA	NA	NA	NA	NA	Non-significant	1.55465e+06	1.58626e+06	1.52637e+06	1.54676e+06	1.62011e+06	1.62945e+06	1.58015e+06	1.5476e+06	1.58647e+06	59449.1	8.59094e+06	3.54091e+06	197273	2.45447e+06	192323	3.6391e+06	200440	283153	248879	1.26989e+06	200060	316309	16801.2	37760.3	1.66777e+06
0.575_210.03756	2.95553	0.207972	0.524401	PAF:PCF	NEG	0.575	210.03756	C6 H8 O7	Citrate	NA	18.0105607627902	93791.8133071818	level3	BMDB	C00158	HMDB0000094	Organic acids and derivatives	Tricarboxylic acids and derivatives	Carboxylic acids and derivatives	Organic acids	Carbohydrate metabolism	Citrate cycle (TCA cycle)	map00020 Citrate cycle (TCA cycle); map00250 Alanine, aspartate and glutamate metabolism; map00630 Glyoxylate and dicarboxylate metabolism; map00720 Carbon fixation pathways in prokaryotes; map00997 Biosynthesis of various secondary metabolites - part 3; map01060 Biosynthesis of plant secondary metabolites; map01061 Biosynthesis of phenylpropanoids; map01062 Biosynthesis of terpenoids and steroid…	Non-significant	1.6248e+06	1.63494e+06	1.59456e+06	1.59605e+06	1.62414e+06	1.58549e+06	1.64102e+06	1.66276e+06	1.78439e+06	892561	4.68832e+06	3.51868e+06	353347	2.08991e+06	602696	2.05633e+06	243044	779445	874456	2.28805e+06	1.06449e+06	264223	365894	1.13727e+06	2.63328e+06
9.551_391.27587	2.95289	0.0912248	0.524401	PAF:PCF	NEG	9.551	391.27587	C20 H41 N O4 S	N-Stearoyltaurine	0.000239612368261533	0.612387663069719	NA	level4	ChemSpider	NA	NA	NA	NA	NA	NA	NA	NA	NA	Non-significant	3.23956e+06	3.79962e+06	3.33507e+06	3.71797e+06	4.17144e+06	3.34217e+06	3.6258e+06	4.01914e+06	3.77543e+06	1.71748e+06	3.72143e+06	1.28573e+06	1.50794e+06	1.29678e+06	3.03315e+06	1.09037e+06	319040	867896	547498	1.60787e+06	1.84588e+06	457952	773183	2.43417e+06	1.16698e+06
8.608_344.23537	2.95131	0.207929	0.524401	PAF:PCF	NEG	8.608	344.23537	C22 H32 O3	Medroxyprogesterone	NA	0.000228306358678765	0.663227918661588	level3	mzCloud	C07119	HMDB0001939	Lipids and lipid-like molecules	Pregnane steroids	Steroids and steroid derivatives	Steroids and derivatives	NA	NA	NA	Non-significant	800877	746020	759922	746217	761434	762824	782516	774016	761983	2.7832e+06	470097	2.18916e+06	471914	644817	1.87965e+06	1.4566e+06	206157	181322	355038	1.17434e+06	674871	111838	324542	388377	248553
7.377_336.23026	2.94544	0.170016	0.524401	PAF:PCF	NEG	7.377	336.23026	C20 H32 O4	Prostaglandin A1	NA	0.000203574641545856	0.605462348721381	level3	mzCloud	C04685	HMDB0002656	Lipids and lipid-like molecules	Eicosanoids	Fatty Acyls	Fatty acyls[FA]	NA	NA	NA	Non-significant	1.65937e+06	1.58849e+06	1.56289e+06	1.6396e+06	1.65687e+06	1.72374e+06	1.85415e+06	1.88465e+06	1.85813e+06	948237	664832	1.36888e+06	796354	1.47757e+06	415985	875534	49220.8	87638.6	491247	592516	5.15277e+06	79095.2	2.31573e+06	497826	1.38563e+06
3.783_259.05150	2.94112	0.771732	0.868541	PAF:PCF	NA	NA	NA	NA	unidentified	NA	NA	NA	level5	NA	NA	NA	NA	NA	NA	NA	NA	NA	NA	Non-significant	775693	705863	690160	685022	703200	699464	712286	700439	716145	1.28417e+06	14920	98609.9	4.56439e+06	54182.1	12921.4	77150.2	383882	14196.4	109803	108251	67446.7	979052	4.5805e+06	60236.7	172097
8.785_322.25085	2.93507	0.165902	0.524401	PAF:PCF	NA	NA	NA	NA	unidentified	NA	NA	NA	level5	NA	NA	NA	NA	NA	NA	NA	NA	NA	NA	Non-significant	2.13597e+06	2.20722e+06	2.2143e+06	2.2092e+06	2.23794e+06	2.18758e+06	2.2093e+06	2.27932e+06	2.23618e+06	5.54047e+06	2.51852e+06	3.73938e+06	1.26408e+06	2.34738e+06	2.89006e+06	3.19233e+06	596618	230853	1.60596e+06	2.85643e+06	3.53965e+06	601581	1.64052e+06	2.4425e+06	2.15533e+06
9.508_630.46425	2.93495	0.12474	0.524401	PAF:PCF	NEG	9.508	630.46425	C35 H67 O7 P	(2R)-1-[(1Z)-1-Hexadecen-1-yloxy]-3-(phosphonooxy)-2-propanyl (9Z)-9-hexadecenoate	0.00180566495350831	2.86403255279545	NA	level4	ChemSpider	NA	NA	NA	NA	NA	NA	NA	NA	NA	Non-significant	1.9513e+06	2.18117e+06	1.94232e+06	2.2616e+06	2.26279e+06	2.03195e+06	2.05947e+06	2.16637e+06	2.47447e+06	4.52068e+06	1.7704e+06	3.2873e+06	1.77204e+06	3.00629e+06	1.96461e+06	1.84581e+06	321980	1.09577e+06	1.31904e+06	2.76136e+06	3.85986e+06	1.18584e+06	1.7743e+06	1.298e+06	1.28443e+06
8.872_326.22454	2.93223	0.16631	0.524401	PAF:PCF	POS	8.872	326.22454	C22 H30 O2	Promegestone	-4.50965337677189e-05	-0.13823769427152	NA	level4	ChemSpider	NA	NA	NA	NA	NA	NA	NA	NA	NA	Non-significant	531536	456333	496087	527706	532829	459213	473934	458244	444217	1.98485e+06	487850	1.76786e+06	446633	510335	1.18536e+06	1.08162e+06	154433	210138	266696	987574	450117	71521.6	253257	310998	232989
8.815_290.22455	2.93132	0.100516	0.524401	PAF:PCF	POS	8.815	290.22455	C19 H30 O2	5α-Dihydrotestosterone	NA	-2.62216874489241e-05	-0.0903496438175309	level3	mzCloud	C03917	HMDB0002961	Lipids and lipid-like molecules	Androstane steroids	Steroids and steroid derivatives	Steroids and derivatives	Lipid metabolism	Steroid hormone biosynthesis	map00140 Steroid hormone biosynthesis; map05200 Pathways in cancer; map05215 Prostate cancer	Non-significant	1.68487e+06	2.38209e+06	1.57154e+06	1.97791e+06	2.43757e+06	2.36326e+06	1.64159e+06	1.98166e+06	1.71531e+06	2.85455e+06	3.31165e+06	1.64796e+06	808072	1.56895e+06	5.15641e+06	1.80341e+06	471293	391046	1.17055e+06	1.62713e+06	2.29126e+06	330751	1.02731e+06	1.20461e+06	1.18125e+06
0.706_226.09546	2.92812	0.154043	0.524401	PAF:PCF	POS	0.706	226.09546	C10 H14 N2 O4	porphobilinogen	0.0001059416643443	0.468570720931004	NA	level4	ChemSpider	NA	NA	NA	NA	NA	NA	NA	NA	NA	Non-significant	3.01861e+06	3.07849e+06	2.9804e+06	2.92377e+06	2.95465e+06	2.71121e+06	2.33265e+06	2.73335e+06	3.2668e+06	1.64887e+06	1.88552e+06	4.97942e+06	3.68513e+06	9.24144e+06	3.28546e+06	2.27501e+06	306405	326196	5.56172e+06	2.11195e+06	3.73529e+06	302325	6.46498e+06	965043	2.06186e+06
9.115_508.27977	2.92765	0.319316	0.568683	PAF:PCF	NEG	9.115	508.27977	C24 H45 O9 P	(2R)-3-({[(2S)-2,3-Dihydroxypropoxy](hydroxy)phosphoryl}oxy)-2-hydroxypropyl (9Z,12Z)-9,12-octadecadienoate	-0.00035146464739455	-0.691478250050699	NA	level4	ChemSpider	NA	NA	NA	NA	NA	NA	NA	NA	NA	Non-significant	2.63702e+06	2.66922e+06	2.63612e+06	2.63542e+06	2.69104e+06	2.48377e+06	2.6415e+06	2.67706e+06	2.73952e+06	1.0857e+07	2.68076e+06	1.27194e+06	962446	1.27292e+06	1.39344e+06	723305	1.09533e+06	3.23994e+06	970512	772603	2.11289e+06	2.82959e+06	1.69508e+06	864396	905013
4.643_140.04762	2.92569	0.289416	0.548661	PAF:PCF	POS	4.643	140.04762	C7 H8 O3	LV1850000	0.000280453046883622	2.00255884041271	NA	level4	ChemSpider	NA	NA	NA	NA	NA	NA	NA	NA	NA	Non-significant	392849	730908	879461	714097	704339	607954	655909	641659	630596	2.91329e+06	699706	502953	1.34677e+06	154747	2.29399e+06	446108	521290	439433	442324	349835	416064	618833	922849	494097	401433
0.682_341.13208	2.92106	0.1071	0.524401	PAF:PCF	POS	0.682	341.13208	C12 H23 N O10	2-Amino-2-deoxy-4-O-Î²-D-galactopyranosyl-D-glucose	-0.000117196754274573	-0.34355231126022	NA	level4	ChemSpider	NA	NA	NA	NA	NA	NA	NA	NA	NA	Non-significant	446624	462040	457705	484060	432158	444965	455798	514313	441275	2.75495e+06	3.12608e+06	1.9819e+06	536397	536203	534933	1.84813e+06	421788	421895	514866	534226	589110	425515	617557	518380	460540
9.47_481.31849	2.92008	0.22855	0.524401	PAF:PCF	NA	NA	NA	NA	unidentified	NA	NA	NA	level5	NA	NA	NA	NA	NA	NA	NA	NA	NA	NA	Non-significant	590608	628614	479958	620496	620475	546912	548590	513006	615845	1.44115e+06	304106	371511	248563	310208	298297	190110	263465	271326	216102	157635	382894	180000	292281	249626	317848
10.177_344.32897	2.91927	0.125564	0.524401	PAF:PCF	POS	10.177	344.32897	C21 H44 O3	Batilol	-7.32680018131759e-05	-0.212784843020262	NA	level4	ChemSpider	NA	NA	NA	NA	NA	NA	NA	NA	NA	Non-significant	5.91372e+06	6.47658e+06	7.849e+06	6.66863e+06	6.55947e+06	5.165e+06	7.52926e+06	5.60676e+06	6.61037e+06	8.75458e+06	3.01994e+07	9.59839e+06	2.69895e+06	1.03622e+07	5.29218e+06	9.6656e+06	3.01053e+06	3.95556e+06	8.64526e+06	2.83776e+07	8.24441e+06	3.52999e+06	4.23617e+06	3.18413e+06	5.26383e+06
10.177_366.31093	2.91927	0.125564	0.524401	PAF:PCF	NA	NA	NA	NA	unidentified	NA	NA	NA	level5	NA	NA	NA	NA	NA	NA	NA	NA	NA	NA	Non-significant	5.91372e+06	6.47658e+06	7.849e+06	6.66863e+06	6.55947e+06	5.165e+06	7.52926e+06	5.60676e+06	6.61037e+06	8.75458e+06	3.01994e+07	9.59839e+06	2.69895e+06	1.03622e+07	5.29218e+06	9.6656e+06	3.01053e+06	3.95556e+06	8.64526e+06	2.83776e+07	8.24441e+06	3.52999e+06	4.23617e+06	3.18413e+06	5.26383e+06
1.939_365.12568	2.90925	0.234905	0.52595	PAF:PCF	NA	NA	NA	NA	unidentified	NA	NA	NA	level5	NA	NA	NA	NA	NA	NA	NA	NA	NA	NA	Non-significant	5.92325e+06	5.64881e+06	5.13591e+06	5.75402e+06	5.79665e+06	5.41753e+06	5.72678e+06	5.13798e+06	5.81377e+06	1.48822e+06	3.13341e+07	2.00465e+07	143274	1.81344e+07	4.69705e+06	1.80402e+07	90945.8	41555.3	7.32848e+06	9.68011e+06	5.78526e+06	43614.3	34938.2	44299.7	2.37855e+06
1.66_175.08478	2.90894	0.0555035	0.524401	PAF:PCF	POS	1.66	175.08478	C7 H13 N O4	APM	0.00031800880975652	1.81631661525289	NA	level4	ChemSpider	NA	NA	NA	NA	NA	NA	NA	NA	NA	Non-significant	2.02011e+07	1.81562e+07	1.83038e+07	1.83713e+07	1.81665e+07	1.82436e+07	1.92112e+07	1.74604e+07	1.77554e+07	1.2773e+07	3.33032e+07	2.15946e+07	2.36455e+07	3.24399e+07	2.08543e+06	5.59171e+06	4.95151e+06	1.27198e+07	9.68568e+06	1.05355e+06	3.34626e+06	1.51279e+07	6.83337e+06	4.67526e+06	3.72531e+07
3.358_525.20799	2.90367	0.197928	0.524401	PAF:PCF	NA	NA	NA	NA	unidentified	NA	NA	NA	level5	NA	NA	NA	NA	NA	NA	NA	NA	NA	NA	Non-significant	412480	377407	373329	379848	354374	375060	355898	354085	365292	211321	334436	941224	390653	1.11891e+06	189643	489766	11159.7	11178.3	216617	1.84835e+06	830024	11459.6	1.03022e+06	110441	138770
0.631_151.89391	2.90168	0.192886	0.524401	PAF:PCF	NA	NA	NA	NA	unidentified	NA	NA	NA	level5	NA	NA	NA	NA	NA	NA	NA	NA	NA	NA	Non-significant	831059	911361	907599	898458	974023	703587	867476	812076	772413	3.837e+06	3.91768e+06	1.04718e+06	331540	573294	3.3237e+06	2.81832e+06	80431.4	134625	1.56138e+06	2.34935e+06	1.96953e+06	967723	124693	1.70376e+06	741935
2.95_210.99722	2.89056	0.366162	0.59819	PAF:PCF	NA	NA	NA	NA	unidentified	NA	NA	NA	level5	NA	NA	NA	NA	NA	NA	NA	NA	NA	NA	Non-significant	7.01313e+06	7.10601e+06	7.13053e+06	6.87029e+06	6.95968e+06	6.87025e+06	6.66961e+06	6.8172e+06	6.87551e+06	9.77367e+06	2.80953e+07	3.07842e+06	1.70454e+07	3.30973e+06	9.39866e+06	3.1994e+06	6.8075e+06	4.159e+06	7.7808e+06	1.14897e+07	5.05458e+06	2.33328e+06	6.78084e+06	2.42455e+06	4.06494e+06
11.273_804.04506	2.88089	0.168588	0.524401	PAF:PCF	NA	NA	NA	NA	unidentified	NA	NA	NA	level5	NA	NA	NA	NA	NA	NA	NA	NA	NA	NA	Non-significant	1.48047e+06	1.32409e+06	1.48287e+06	1.30316e+06	1.25623e+06	1.50654e+06	1.34077e+06	1.40271e+06	1.52907e+06	2.67251e+06	2.45929e+06	2.18406e+06	768142	2.59624e+06	3.07957e+06	2.14123e+06	142233	255981	1.9933e+06	3.31742e+06	2.73574e+06	454727	1.15116e+06	896696	938021
0.686_251.02841	2.87724	0.138679	0.524401	PAF:PCF	NA	NA	NA	NA	unidentified	NA	NA	NA	level5	NA	NA	NA	NA	NA	NA	NA	NA	NA	NA	Non-significant	1.30987e+06	1.23448e+06	1.37574e+06	1.34389e+06	608493	1.40482e+06	1.15894e+06	1.46177e+06	1.22654e+06	1.88017e+06	1.75066e+06	1.80413e+06	903369	1.4209e+06	2.03381e+06	1.42472e+06	226339	237891	1.58808e+06	1.41317e+06	1.581e+06	1.43664e+06	1.64076e+06	1.90479e+06	1.14653e+06
0.664_236.17369	2.87295	0.212129	0.524401	PAF:PCF	NA	NA	NA	NA	unidentified	NA	NA	NA	level5	NA	NA	NA	NA	NA	NA	NA	NA	NA	NA	Non-significant	3.19805e+06	3.74189e+06	3.74932e+06	3.76117e+06	4.11228e+06	3.95869e+06	3.83214e+06	4.49496e+06	3.45283e+06	2.58911e+06	5.91587e+06	1.61172e+07	1.13389e+06	1.468e+07	1.50411e+06	7.77035e+06	399947	400048	1.02323e+06	1.65401e+07	1.34063e+07	2.36825e+06	553473	491538	1.90747e+06
1.977_293.14759	2.87164	0.165136	0.524401	PAF:PCF	POS	1.977	293.14759	C12 H23 N O7	(2S)-4-Methyl-2-({[(3S,4S,5R)-2,3,4-trihydroxy-5-(hydroxymethyl)tetrahydro-2-furanyl]methyl}amino)pentanoic acid (non-preferred name)	0.000141504303314832	0.482706919001056	NA	level4	ChemSpider	NA	NA	NA	NA	NA	NA	NA	NA	NA	Non-significant	6.91344e+06	6.72589e+06	6.73991e+06	6.6669e+06	6.67308e+06	6.64325e+06	6.53892e+06	6.58501e+06	6.6443e+06	1.90047e+07	2.37376e+07	2.76366e+07	1.88896e+07	1.50885e+07	9.26064e+06	2.0697e+07	2.2219e+06	1.58927e+06	298239	352752	804965	247862	5.06084e+06	565674	3.97839e+06
8.829_302.22453	2.8651	0.105195	0.524401	PAF:PCF	NA	NA	NA	NA	unidentified	NA	NA	NA	level5	NA	NA	NA	NA	NA	NA	NA	NA	NA	NA	Non-significant	1.78408e+06	1.548e+06	1.66093e+06	1.88434e+06	1.76164e+06	1.94799e+06	1.69451e+06	1.92131e+06	1.95098e+06	4.0483e+06	2.1226e+06	2.94483e+06	2.12719e+06	1.64147e+06	4.52267e+06	2.15072e+06	460319	570605	1.60598e+06	6.30056e+06	2.75758e+06	808443	3.79436e+06	1.10943e+06	1.22665e+06
12.181_815.58006	2.85976	0.158734	0.524401	PAF:PCF	POS	12.181	815.58006	C48 H82 N O7 P	3-[(4Z,7Z,10Z,13Z,16Z,19Z)-4,7,10,13,16,19-Docosahexaenoyloxy]-2-[(1Z,11Z)-1,11-octadecadien-1-yloxy]propyl 2-(trimethylammonio)ethyl phosphate	-0.00282548140626204	-3.4643706241897	NA	level4	ChemSpider	NA	NA	NA	NA	NA	NA	NA	NA	NA	Non-significant	1.45246e+06	1.65194e+06	1.62892e+06	1.53109e+06	1.50443e+06	1.4318e+06	1.58471e+06	1.37937e+06	1.34183e+06	2.43822e+06	2.7238e+06	1.96129e+06	1.17982e+06	1.51634e+06	2.87426e+06	2.04193e+06	251543	197408	2.02874e+06	2.96434e+06	2.46062e+06	329888	2.73886e+06	909925	861991
0.632_285.78205	2.85493	0.190863	0.524401	PAF:PCF	NA	NA	NA	NA	unidentified	NA	NA	NA	level5	NA	NA	NA	NA	NA	NA	NA	NA	NA	NA	Non-significant	739304	591285	803226	632948	621130	700909	695035	550770	808187	2.57402e+06	3.08652e+06	843667	176557	569222	2.33184e+06	2.12076e+06	86803	70670.9	1.09069e+06	1.67271e+06	1.66014e+06	431246	92329.9	977084	659176
0.636_374.82031	2.8546	0.172386	0.524401	PAF:PCF	NA	NA	NA	NA	unidentified	NA	NA	NA	level5	NA	NA	NA	NA	NA	NA	NA	NA	NA	NA	Non-significant	447211	531944	483339	418582	514652	416503	552939	589551	456664	1.55336e+06	1.36724e+06	610346	202768	458463	1.38719e+06	1.07434e+06	85841.2	76753.8	560880	994108	866457	289174	70222.8	761619	386311
4.409_416.11079	2.85192	0.754412	0.857291	PAF:PCF	POS	4.409	416.11079	C21 H20 O9	Daidzin	NA	5.96782989532585e-05	0.143419273595123	level3	mzCloud	C10216	HMDB0033991	Phenylpropanoids and polyketides	Isoflavonoid O-glycosides	Isoflavonoids	Flavonoids	Biosynthesis of other secondary metabolites	Isoflavonoid biosynthesis	map00943 Isoflavonoid biosynthesis	Non-significant	3.10824e+06	2.92298e+06	2.99736e+06	2.91257e+06	3.06674e+06	3.06795e+06	2.78802e+06	2.85194e+06	2.81439e+06	84666.7	1.74259e+07	8.0767e+06	409332	5.15908e+06	385813	8.04894e+06	390076	532922	169792	2.57983e+06	346405	587910	13981.5	41829.6	3.41995e+06
4.448_452.08757	2.84668	0.717361	0.834555	PAF:PCF	NA	NA	NA	NA	unidentified	NA	NA	NA	level5	NA	NA	NA	NA	NA	NA	NA	NA	NA	NA	Non-significant	449596	423677	446922	443040	438644	446408	435364	436068	421188	10545.9	2.28176e+06	1.09772e+06	43471.2	686521	61891.7	1.09398e+06	43568.6	53317.4	16297.1	357325	41745.7	73416	5945.19	5588.49	401643
8.503_483.30168	2.84548	0.148102	0.524401	PAF:PCF	NEG	8.503	483.30168	C26 H45 N O5 S	Lithocholic acid taurine conjugate	-0.000164343828089386	-0.340043867228414	NA	level4	ChemSpider	NA	NA	NA	NA	NA	NA	NA	NA	NA	Non-significant	140680	137413	151584	149355	156157	130726	147553	142009	144279	36293.2	9495.95	11647.6	8243.81	3940.66	5.48452e+06	8229.56	8365.15	3590.56	33752.9	186473	19868.9	4050.19	12181.4	20265.2	16072.2
4.545_336.03056	2.84129	0.846002	0.916994	PAF:PCF	NA	NA	NA	NA	unidentified	NA	NA	NA	level5	NA	NA	NA	NA	NA	NA	NA	NA	NA	NA	Non-significant	372407	352406	363637	348402	358844	348657	338007	356602	342135	722235	5869.19	5014.33	33592.9	62907.2	252755	108852	144530	4641.77	3.70673e+06	10929.7	1.45701e+06	13569.4	5290.45	35193.2	4529.91
9.265_529.28179	2.83964	0.0771752	0.524401	PAF:PCF	NA	NA	NA	NA	unidentified	NA	NA	NA	level5	NA	NA	NA	NA	NA	NA	NA	NA	NA	NA	Non-significant	561861	782631	585589	726308	505155	783781	580387	573699	497907	1.763e+06	939403	562171	419304	586458	1.59133e+06	567488	287651	294503	1.06808e+06	1.05447e+06	653594	303763	522201	511049	252628
0.968_184.02358	2.83962	0.170037	0.524401	PAF:PCF	POS	0.968	184.02358	C5 H4 N4 O4	5-hydroxyisouric acid	0.000325540382220879	1.76901763350511	NA	level4	ChemSpider	NA	NA	NA	NA	NA	NA	NA	NA	NA	Non-significant	4.4173e+06	4.58559e+06	4.19711e+06	4.26386e+06	3.9895e+06	4.22951e+06	4.13791e+06	4.37843e+06	4.30482e+06	1.15457e+07	4.21651e+06	7.79096e+06	2.29662e+06	7.26771e+06	4.5972e+06	7.01754e+06	547489	729441	5.64003e+06	8.13696e+06	7.23103e+06	2.0255e+06	3.36402e+06	2.62552e+06	4.75111e+06
4.446_462.11628	2.82812	0.695986	0.820846	PAF:PCF	NEG	4.446	462.11628	C22 H22 O11	tectoridin	6.39880432800055e-05	0.13846742815089	NA	level4	ChemSpider	NA	NA	NA	NA	NA	NA	NA	NA	NA	Non-significant	969305	971286	964407	959667	937622	976969	958889	974143	961932	31268.8	5.08785e+06	2.32122e+06	108225	1.55932e+06	113072	2.39028e+06	101018	139543	51190.2	774325	96808.6	155474	5691.73	12563.2	982516
0.694_245.03334	2.82327	0.108499	0.524401	PAF:PCF	NA	NA	NA	NA	unidentified	NA	NA	NA	level5	NA	NA	NA	NA	NA	NA	NA	NA	NA	NA	Non-significant	2.35806e+06	2.56211e+06	2.48367e+06	2.27477e+06	2.36325e+06	2.30315e+06	2.51264e+06	2.29334e+06	2.50724e+06	1.02617e+06	1.44353e+06	610297	2.3376e+06	122270	1.44702e+06	460644	125783	504502	2.99524e+06	255046	163712	2.06753e+06	357540	1.13033e+06	805792
0.65_372.16404	2.81861	0.482362	0.668331	PAF:PCF	POS	0.65	372.16404	C15 H24 N4 O7	Clavamycin F	-0.000459852442133979	-1.2356160876936	NA	level4	ChemSpider	NA	NA	NA	NA	NA	NA	NA	NA	NA	Non-significant	235043	229446	233811	225218	238467	241447	242877	229646	242560	264424	1.93809e+06	261479	313327	237911	262282	242962	323731	307491	270211	253096	244587	265839	308830	273889	243754
0.776_177.06404	2.81786	0.104829	0.524401	PAF:PCF	POS	0.776	177.06404	C6 H13 N O6	Glucosaminate	NA	-18.0102493690012	-92325.0811108921	level3	BMDB	C03752	NA	Carbohydrates	Sugar acids [Fig]	Monosaccharides	Carbohydrates	Carbohydrate metabolism	Pentose phosphate pathway	map00030 Pentose phosphate pathway; map01120 Microbial metabolism in diverse environments; map02060 Phosphotransferase system (PTS)	Non-significant	2.15553e+06	1.78496e+06	1.73064e+06	1.98531e+06	2.04609e+06	1.90533e+06	1.7655e+06	1.93182e+06	1.74214e+06	2.18333e+06	6.77359e+06	2.92612e+06	4.90998e+06	2.87641e+06	2.6146e+06	1.33183e+06	1.23633e+06	1.64888e+06	767949	446370	1.03764e+06	1.4701e+06	3.85994e+06	820726	1.30916e+06
4.906_261.06714	2.81415	0.329109	0.57435	PAF:PCF	NA	NA	NA	NA	unidentified	NA	NA	NA	level5	NA	NA	NA	NA	NA	NA	NA	NA	NA	NA	Non-significant	1.02923e+06	1.06178e+06	1.02621e+06	1.49261e+06	949092	918079	1.09239e+06	1.04601e+06	1.09286e+06	1.13015e+06	131703	1.08306e+06	1.20683e+07	152005	31413.3	169366	598145	65750.3	738420	7.58567e+06	888191	258413	4.33246e+06	108136	143222
9.965_467.33755	2.81287	0.0576998	0.524401	PAF:PCF	NA	NA	NA	NA	unidentified	NA	NA	NA	level5	NA	NA	NA	NA	NA	NA	NA	NA	NA	NA	Non-significant	4.68194e+06	4.73592e+06	4.60318e+06	4.67099e+06	4.74199e+06	4.20791e+06	4.62044e+06	4.63154e+06	4.64095e+06	3.9097e+06	5.90273e+06	6.15628e+06	757649	7.79527e+06	5.26204e+06	3.14557e+06	1.03556e+06	1.49587e+06	3.33976e+06	4.24281e+06	3.35219e+06	917965	1.54935e+06	5.02561e+06	4.91069e+06
9.531_578.38242	2.8118	0.000988681	0.524401	PAF:PCF	NEG	9.531	578.38242	C33 H54 O8	(25S)-5beta-spirostan-3beta-yl beta-D-glucoside	0.000553036851670186	0.956179441068838	NA	level4	ChemSpider	NA	NA	NA	NA	NA	NA	NA	NA	NA	Up	2.9418e+06	2.97052e+06	2.91555e+06	3.01601e+06	3.00077e+06	2.62015e+06	2.98491e+06	2.99548e+06	2.85714e+06	2.6494e+06	3.17626e+06	3.09607e+06	962182	3.72465e+06	3.43699e+06	1.22887e+06	921242	1.02285e+06	2.38268e+06	2.70149e+06	1.80939e+06	475543	929202	2.60768e+06	2.28972e+06
8.004_284.19874	2.80868	0.628201	0.768967	PAF:PCF	NA	NA	NA	NA	unidentified	NA	NA	NA	level5	NA	NA	NA	NA	NA	NA	NA	NA	NA	NA	Non-significant	2.04121e+06	2.03975e+06	2.03731e+06	2.02882e+06	2.06819e+06	2.05952e+06	2.12921e+06	2.1059e+06	2.06216e+06	350862	3.16037e+06	233813	755023	526693	1.43377e+06	273735	761137	298508	1.7651e+06	8.81481e+06	1.90753e+06	459458	1.65427e+06	1.282e+06	269529
7.55_382.27217	2.80677	0.18453	0.524401	PAF:PCF	NEG	7.55	382.27217	C22 H38 O5	1a,1b-Dihomo prostaglandin E1	NA	0.000244876230283353	0.640581258253084	level3	mzCloud	NA	NA	NA	NA	NA	NA	NA	NA	NA	Non-significant	726514	770880	755261	735937	753552	756231	758494	761243	823032	1.5989e+06	766415	1.80573e+06	136819	1.04913e+06	663806	1.2714e+06	152703	61963.8	685987	975809	923201	161466	186523	1.07156e+06	1.23187e+06
0.638_229.90999	2.80666	0.228159	0.524401	PAF:PCF	NA	NA	NA	NA	unidentified	NA	NA	NA	level5	NA	NA	NA	NA	NA	NA	NA	NA	NA	NA	Non-significant	645569	629248	423572	527819	495954	634798	594926	640269	538430	2.73303e+06	3.51281e+06	523286	137995	363131	2.2986e+06	2.10952e+06	165049	137235	1.0651e+06	1.542e+06	1.2948e+06	557465	146618	1.0155e+06	432128
0.635_300.88743	2.80397	0.194158	0.524401	PAF:PCF	NA	NA	NA	NA	unidentified	NA	NA	NA	level5	NA	NA	NA	NA	NA	NA	NA	NA	NA	NA	Non-significant	290464	326432	174899	339350	235427	353695	308607	258635	307955	1.54299e+06	1.11344e+06	319405	108216	267929	1.25853e+06	856978	107869	96449.8	399140	793271	768742	84191.9	88242.8	638396	318338
0.701_161.06908	2.80327	0.0816868	0.524401	PAF:PCF	NA	NA	NA	NA	unidentified	NA	NA	NA	level5	NA	NA	NA	NA	NA	NA	NA	NA	NA	NA	Non-significant	5.85626e+07	6.04115e+07	5.94612e+07	5.70515e+07	6.01476e+07	5.98131e+07	6.09299e+07	6.1057e+07	6.21076e+07	1.29408e+08	1.51712e+08	1.27052e+08	4.26026e+07	4.33078e+07	4.87181e+07	2.14432e+07	6.38252e+07	6.03369e+07	8.56009e+07	4.44352e+07	3.7124e+07	9.55252e+07	3.85864e+07	5.96757e+07	7.20708e+07
11.773_638.48833	2.79974	0.198717	0.524401	PAF:PCF	POS	11.773	638.48833	C41 H66 O5	(2S)-1-Hydroxy-3-[(9Z,12Z,15Z)-9,12,15-octadecatrienoyloxy]-2-propanyl (5Z,8Z,11Z,14Z)-5,8,11,14-icosatetraenoate	-0.00269614124999862	-4.22267681849259	NA	level4	ChemSpider	NA	NA	NA	NA	NA	NA	NA	NA	NA	Non-significant	660370	738233	517741	577684	704501	523658	503113	586075	576173	1.68838e+06	3.49493e+06	661036	579475	283657	1.67279e+06	1.10374e+06	356526	627192	420898	1.14959e+06	305311	810639	191971	795514	180251
0.684_189.02813	2.78262	0.15383	0.524401	PAF:PCF	NA	NA	NA	NA	unidentified	NA	NA	NA	level5	NA	NA	NA	NA	NA	NA	NA	NA	NA	NA	Non-significant	7.5491e+06	7.37666e+06	7.37632e+06	6.98769e+06	7.57639e+06	7.33981e+06	7.71928e+06	7.41912e+06	7.66109e+06	1.60931e+07	1.34839e+07	9.62174e+06	4.61746e+06	6.73528e+06	1.30801e+07	1.098e+07	1.23449e+06	1.87247e+06	9.08636e+06	1.16239e+07	1.08237e+07	5.09651e+06	5.84584e+06	1.02305e+07	6.52525e+06
0.631_269.80801	2.78062	0.310707	0.561842	PAF:PCF	NA	NA	NA	NA	unidentified	NA	NA	NA	level5	NA	NA	NA	NA	NA	NA	NA	NA	NA	NA	Non-significant	315968	370567	393087	367025	252538	428063	286440	311563	376328	3.04406e+06	3.38514e+06	206059	66020.6	184985	2.53502e+06	2.23048e+06	83733.5	72039.9	717007	1.37045e+06	943753	184040	68498.6	580798	287085
0.716_120.06125	2.77718	0.183119	0.524401	PAF:PCF	POS	0.716	120.06125	C5 H12 O S	3-Mercapto-3-methylbutan-1-ol	0.000365640161064107	3.0454561371433	NA	level4	ChemSpider	NA	NA	NA	NA	NA	NA	NA	NA	NA	Non-significant	8.96567e+06	9.01188e+06	8.32809e+06	8.92535e+06	8.78375e+06	1.13343e+07	8.87221e+06	9.3571e+06	9.15069e+06	1.10172e+07	1.82421e+07	1.95116e+07	1.8448e+06	2.87194e+07	3.06646e+06	1.4987e+07	752215	1.82206e+06	1.20944e+07	2.07215e+07	1.83726e+07	546411	579130	3.30608e+06	6.00087e+06
0.73_219.11069	2.77319	0.392398	0.616488	PAF:PCF	NA	NA	NA	NA	unidentified	NA	NA	NA	level5	NA	NA	NA	NA	NA	NA	NA	NA	NA	NA	Non-significant	276784	284028	279906	281979	272876	274471	274435	273512	270282	1.80988e+06	4.36201e+06	346800	323219	2.06815e+06	734141	1.67154e+06	360437	318641	324252	1.89142e+06	5.36861e+06	296967	315665	289860	283692
9.682_439.30650	2.77192	0.0572028	0.524401	PAF:PCF	NEG	9.682	439.3065	C28 H41 N O3	N-Arachidonoyl dopamine	NA	-0.00214034984145428	-4.87208678855777	level3	mzCloud	C12271	NA	FA Fatty acyls	FA0802 N-acyl amines	FA08 Fatty amides	Fatty acyls[FA]	NA	NA	map04080 Neuroactive ligand-receptor interaction; map04750 Inflammatory mediator regulation of TRP channels	Non-significant	1.58603e+06	1.61097e+06	1.49503e+06	1.7773e+06	1.71373e+06	1.5976e+06	1.66402e+06	1.69829e+06	1.70923e+06	1.38281e+06	631797	805631	439931	811961	499732	220297	224407	572728	431747	377572	391649	697961	979091	1.13088e+06	896681
0.649_239.93886	2.76956	0.208111	0.524401	PAF:PCF	NA	NA	NA	NA	unidentified	NA	NA	NA	level5	NA	NA	NA	NA	NA	NA	NA	NA	NA	NA	Non-significant	1.225e+06	1.13186e+06	1.05663e+06	1.32206e+06	1.07431e+06	1.19086e+06	1.23318e+06	1.20535e+06	986991	4.31753e+06	6.24963e+06	1.17195e+06	243847	467836	4.70421e+06	3.74592e+06	269015	223681	1.96842e+06	2.92293e+06	2.50504e+06	764058	243854	2.49764e+06	961971
4.793_334.01489	2.76434	0.158939	0.524401	PAF:PCF	NA	NA	NA	NA	unidentified	NA	NA	NA	level5	NA	NA	NA	NA	NA	NA	NA	NA	NA	NA	Non-significant	902454	951208	895745	867926	929339	882920	883988	901483	883817	462985	591529	1.25486e+06	38234.2	1.82204e+06	339392	641351	76193.5	117870	4.61526e+06	2.35619e+06	1.18818e+06	243597	113120	40774.4	92630.1
3.119_232.05193	2.76306	0.15733	0.524401	PAF:PCF	NA	NA	NA	NA	unidentified	NA	NA	NA	level5	NA	NA	NA	NA	NA	NA	NA	NA	NA	NA	Non-significant	1.20945e+06	1.04196e+06	1.13475e+06	1.05997e+06	1.07825e+06	1.06367e+06	1.21175e+06	1.09243e+06	1.23257e+06	910353	484845	887071	579917	294952	496370	487410	273084	65498.5	6.30248e+06	5.4567e+06	1.19514e+06	33762.3	353560	187397	269751
9.925_467.33802	2.75562	0.102557	0.524401	PAF:PCF	POS	9.925	467.33802	C23 H50 N O6 P	(2R)-2-Hydroxy-3-(pentadecyloxy)propyl 2-(trimethylammonio)ethyl phosphate	0.00045034055852966	0.963630110236936	NA	level4	ChemSpider	NA	NA	NA	NA	NA	NA	NA	NA	NA	Non-significant	1.04723e+07	9.69353e+06	1.01062e+07	9.37463e+06	1.00608e+07	9.99096e+06	9.38586e+06	8.16995e+06	9.06629e+06	1.01271e+07	3.11692e+07	1.89683e+07	3.53665e+06	1.55988e+07	9.15106e+06	6.74479e+06	7.03936e+06	8.0856e+06	1.64399e+07	2.33443e+07	7.35913e+06	9.37692e+06	6.52248e+06	1.07025e+07	8.78688e+06
0.636_372.82331	2.7493	0.177303	0.524401	PAF:PCF	NA	NA	NA	NA	unidentified	NA	NA	NA	level5	NA	NA	NA	NA	NA	NA	NA	NA	NA	NA	Non-significant	447211	531944	483339	418582	514652	416503	552939	589551	456664	1.55336e+06	1.36724e+06	610346	202768	458463	1.38719e+06	1.10712e+06	93544.9	83642	560880	994108	866457	289174	76524.9	761619	386311
12.06_588.47347	2.7431	0.00692713	0.524401	PAF:PCF	POS	12.06	588.47347	C37 H64 O5	DG(16:1(9Z)/18:3(9Z,12Z,15Z)/0:0)	-0.00190723536172754	-3.24097735098401	NA	level4	ChemSpider	NA	NA	NA	NA	NA	NA	NA	NA	NA	Up	1.31107e+06	1.36394e+06	1.29142e+06	1.29874e+06	1.33663e+06	1.2829e+06	1.26061e+06	1.14255e+06	1.21358e+06	2.48964e+06	3.60337e+06	2.45199e+06	1.75273e+06	1.02733e+06	4.27147e+06	763679	1.25416e+06	1.09725e+06	1.93431e+06	2.47997e+06	1.35828e+06	1.66944e+06	1.08997e+06	808911	648387
8.829_342.21705	2.73932	0.139103	0.524401	PAF:PCF	NA	NA	NA	NA	unidentified	NA	NA	NA	level5	NA	NA	NA	NA	NA	NA	NA	NA	NA	NA	Non-significant	819507	625198	707316	753804	675922	757276	729950	800591	848789	1.92384e+06	916958	1.30402e+06	831997	698276	2.19346e+06	818734	550210	144136	463724	2.57901e+06	1.17647e+06	286510	1.57328e+06	502239	524749
0.699_550.17349	2.73822	0.281917	0.545297	PAF:PCF	NA	NA	NA	NA	unidentified	NA	NA	NA	level5	NA	NA	NA	NA	NA	NA	NA	NA	NA	NA	Non-significant	2.06661e+06	2.02482e+06	2.04286e+06	2.15903e+06	2.1197e+06	2.04994e+06	1.66933e+06	1.91816e+06	1.82419e+06	564130	5.35906e+06	4.8425e+06	8.52977e+06	941312	1.86626e+06	3.46988e+06	274695	187057	1.4182e+06	4.0516e+06	2.31867e+06	911312	1.14489e+06	170162	2.03494e+06
5.861_359.18782	2.73716	0.205191	0.524401	PAF:PCF	NA	NA	NA	NA	unidentified	NA	NA	NA	level5	NA	NA	NA	NA	NA	NA	NA	NA	NA	NA	Non-significant	473252	523435	529383	514134	480734	479969	487428	485964	471529	592162	216801	749991	37318.8	414648	75230.8	493932	57085.7	18533.9	403278	6.09326e+06	495388	25868.4	64461.8	110716	105240
0.705_126.06137	2.7367	0.172522	0.524401	PAF:PCF	NA	NA	NA	NA	unidentified	NA	NA	NA	level5	NA	NA	NA	NA	NA	NA	NA	NA	NA	NA	Non-significant	1.06503e+06	1.10179e+06	1.09145e+06	1.1093e+06	1.03054e+06	1.06108e+06	1.08691e+06	1.11986e+06	1.01108e+06	1.4672e+06	1.76811e+06	5.34934e+06	1.27911e+06	1.27864e+06	1.32424e+06	1.15849e+06	998859	979520	1.22776e+06	1.27393e+06	1.40481e+06	1.01469e+06	1.47264e+06	1.22462e+06	1.09822e+06
0.696_185.99303	2.73453	0.188754	0.524401	PAF:PCF	NA	NA	NA	NA	unidentified	NA	NA	NA	level5	NA	NA	NA	NA	NA	NA	NA	NA	NA	NA	Non-significant	5.59475e+06	4.77915e+06	6.09116e+06	4.97597e+06	4.24087e+06	4.78339e+06	5.33985e+06	5.57036e+06	5.10924e+06	4.51217e+06	9.73072e+06	1.18578e+07	365761	6.6026e+06	5.01452e+06	8.7703e+06	400712	373864	3.6343e+06	1.34549e+07	1.03678e+07	3.7537e+06	1.71468e+06	2.34536e+06	5.28825e+06
0.705_504.16816	2.72832	0.284444	0.54536	PAF:PCF	NEG	0.705	504.16816	C18 H32 O16	Maltotriose	-0.00087575539981799	-1.73702734556533	NA	level4	ChemSpider	NA	NA	NA	NA	NA	NA	NA	NA	NA	Non-significant	2.06661e+06	2.02482e+06	2.04286e+06	2.15903e+06	2.1197e+06	2.04994e+06	1.66933e+06	1.91816e+06	1.82419e+06	564130	5.35906e+06	4.8425e+06	8.52977e+06	941312	1.86626e+06	3.46988e+06	274695	201328	1.4182e+06	4.0516e+06	2.31867e+06	911312	1.14489e+06	183143	2.03494e+06
0.635_287.86867	2.72693	0.463686	0.658969	PAF:PCF	NA	NA	NA	NA	unidentified	NA	NA	NA	level5	NA	NA	NA	NA	NA	NA	NA	NA	NA	NA	Non-significant	85395.4	144835	167995	148972	91051.9	90562.5	163196	158177	97351.9	1.0402e+06	1.57607e+06	85865.1	114124	96865.7	1.04995e+06	775431	113758	101716	271272	547656	420117	106215	93060.5	238447	111663
9.531_299.28239	2.72657	0.0294888	0.524401	PAF:PCF	POS	9.531	299.28239	C18 H34 O2	Oleate	NA	17.0265072388915	60322.9496073579	level1	BMDB	C00712	HMDB0000207	Lipids and lipid-like molecules	Fatty acids and conjugates	Fatty Acyls	Fatty acyls[FA]	Lipid metabolism	Fatty acid biosynthesis	map00061 Fatty acid biosynthesis; map00073 Cutin, suberine and wax biosynthesis; map01040 Biosynthesis of unsaturated fatty acids; map01060 Biosynthesis of plant secondary metabolites; map04212 Longevity regulating pathway - worm	Up	3.21884e+06	3.41306e+06	3.66652e+06	4.47177e+06	3.55146e+06	3.65418e+06	3.08698e+06	3.22126e+06	3.46986e+06	7.24844e+06	9.40227e+06	5.33715e+06	3.61672e+06	3.19721e+06	2.94551e+06	3.91412e+06	1.69885e+06	2.45132e+06	4.23413e+06	7.77326e+06	2.70982e+06	2.86112e+06	2.62635e+06	3.14663e+06	6.87144e+06
0.653_283.96484	2.72514	0.188746	0.524401	PAF:PCF	NA	NA	NA	NA	unidentified	NA	NA	NA	level5	NA	NA	NA	NA	NA	NA	NA	NA	NA	NA	Non-significant	1.02819e+06	1.03788e+06	1.09075e+06	928292	981898	924120	881805	1.02179e+06	1.02889e+06	3.07225e+06	3.20817e+06	1.00847e+06	163186	674174	3.08831e+06	2.34083e+06	182290	151571	1.84409e+06	1.53469e+06	1.6208e+06	1.0594e+06	204644	1.51235e+06	686171
1.753_284.90992	2.72078	0.173838	0.524401	PAF:PCF	NA	NA	NA	NA	unidentified	NA	NA	NA	level5	NA	NA	NA	NA	NA	NA	NA	NA	NA	NA	Non-significant	3.76929e+07	3.73491e+07	3.778e+07	3.1198e+07	3.82026e+07	4.24441e+07	4.24255e+07	4.39842e+07	4.42616e+07	4.68006e+07	8.0541e+07	1.06367e+08	6.29958e+06	6.9849e+07	3.69524e+07	7.27687e+07	7.00249e+06	6.12635e+06	3.73405e+07	9.55629e+07	7.68503e+07	3.50817e+07	2.68829e+07	3.72937e+07	5.2941e+07
0.588_328.00034	2.71984	0.231228	0.52543	PAF:PCF	NA	NA	NA	NA	unidentified	NA	NA	NA	level5	NA	NA	NA	NA	NA	NA	NA	NA	NA	NA	Non-significant	3.61991e+06	3.75902e+06	3.81303e+06	3.70481e+06	3.6084e+06	3.59047e+06	3.60599e+06	3.82468e+06	3.73434e+06	4.85474e+06	5.44095e+06	5.18751e+06	476668	5.39288e+06	4.56079e+06	4.62984e+06	92523.8	970321	4.75135e+06	3.60193e+06	5.65464e+06	3.65293e+06	2.14327e+06	4.6366e+06	3.94719e+06
0.633_211.84958	2.71682	0.228254	0.524401	PAF:PCF	NA	NA	NA	NA	unidentified	NA	NA	NA	level5	NA	NA	NA	NA	NA	NA	NA	NA	NA	NA	Non-significant	396090	321628	245713	319512	333842	309715	397395	332541	375604	1.50012e+06	2.10753e+06	326559	95056.4	189668	1.61425e+06	1.27692e+06	90366.3	80799.8	529917	985844	714906	135948	73924.5	642477	250534
4.422_402.24812	2.71106	0.218858	0.524401	PAF:PCF	NEG	4.422	402.24812	C18 H34 N4 O6	(5E)-2,10-Diamino-5-{[(5-amino-5-carboxypentyl)amino]methyl}-5-undecenedioic acid (non-preferred name)	0.000286736562486567	0.71283556506263	NA	level4	ChemSpider	NA	NA	NA	NA	NA	NA	NA	NA	NA	Non-significant	254741	248760	265828	253780	262914	248760	265649	282784	246693	63266	165202	37116.3	37746.9	42190.6	35479.7	65679.1	7004.62	25279.7	28032.9	61609.9	25575.8	66155.4	4.0798e+06	22302.3	23912.1
11.248_726.52306	2.71055	0.265298	0.534938	PAF:PCF	NEG	11.248	726.52306	C41 H75 O8 P	(2R)-1-[(9Z)-9-Hexadecenoyloxy]-3-(phosphonooxy)-2-propanyl (13Z,16Z)-13,16-docosadienoate	0.00310457325872449	4.27321126557937	NA	level4	ChemSpider	NA	NA	NA	NA	NA	NA	NA	NA	NA	Non-significant	4.50823e+06	4.46068e+06	4.69386e+06	4.40805e+06	4.39394e+06	4.38814e+06	4.58177e+06	4.53455e+06	4.55157e+06	1.30721e+06	3.97233e+06	8.18107e+06	5.0714e+06	1.25297e+07	1.08649e+06	2.1798e+06	504128	2.28209e+06	1.16699e+06	414582	2.04129e+06	1.53171e+06	1.23322e+06	2.70136e+06	1.65041e+07
1.461_665.06296	2.70757	0.190726	0.524401	PAF:PCF	NA	NA	NA	NA	unidentified	NA	NA	NA	level5	NA	NA	NA	NA	NA	NA	NA	NA	NA	NA	Non-significant	1.09206e+06	968891	1.01009e+06	1.07046e+06	979603	932268	1.06734e+06	1.14412e+06	1.03733e+06	2.51807e+06	2.06392e+06	2.34986e+06	54876.3	2.24078e+06	1.80006e+06	2.47388e+06	44248.6	42040.9	1.97182e+06	2.08765e+06	1.98506e+06	45741	64491.6	52824.8	390841
0.588_327.00405	2.7054	0.176471	0.524401	PAF:PCF	NA	NA	NA	NA	unidentified	NA	NA	NA	level5	NA	NA	NA	NA	NA	NA	NA	NA	NA	NA	Non-significant	934041	863895	927535	985819	861970	847898	792789	1.00506e+06	933688	1.17762e+06	1.39449e+06	1.25391e+06	73513.2	1.32888e+06	1.18527e+06	1.10052e+06	86535.8	227164	1.13566e+06	898739	1.44386e+06	878537	536670	1.14017e+06	1.06773e+06
5.222_345.17214	2.69572	0.19107	0.524401	PAF:PCF	NA	NA	NA	NA	unidentified	NA	NA	NA	level5	NA	NA	NA	NA	NA	NA	NA	NA	NA	NA	Non-significant	224585	242984	233384	236937	216765	223677	231740	209601	223531	316101	118464	361055	31390.3	193150	36568.1	252837	27571.9	14733	218729	2.63655e+06	259531	16082	18899.3	60494.1	32765.8
0.633_301.75615	2.69539	0.180028	0.524401	PAF:PCF	NA	NA	NA	NA	unidentified	NA	NA	NA	level5	NA	NA	NA	NA	NA	NA	NA	NA	NA	NA	Non-significant	534839	546808	568315	725918	495417	580814	498362	497172	639817	1.20027e+06	1.3362e+06	647020	314202	515055	1.1031e+06	1.02589e+06	85550.5	69651.2	730173	998201	991987	445495	187537	603079	411886
0.597_293.93097	2.69371	0.203973	0.524401	PAF:PCF	NA	NA	NA	NA	unidentified	NA	NA	NA	level5	NA	NA	NA	NA	NA	NA	NA	NA	NA	NA	Non-significant	1.36605e+06	1.59165e+06	1.43169e+06	1.38892e+06	1.36262e+06	1.52134e+06	1.50195e+06	1.44205e+06	1.43785e+06	4.82896e+06	5.85219e+06	1.38101e+06	480374	725753	5.42062e+06	4.17958e+06	153528	144802	2.68444e+06	3.16921e+06	2.52018e+06	1.34946e+06	242931	2.95433e+06	1.26558e+06
9.058_411.24449	2.68988	0.0841251	0.524401	PAF:PCF	NEG	9.058	411.24449	C22 H37 N O4 S	N-arachidonoyltaurine	0.000164643093683026	0.400353468701453	NA	level4	ChemSpider	NA	NA	NA	NA	NA	NA	NA	NA	NA	Non-significant	5.1636e+06	5.13813e+06	5.18325e+06	5.15562e+06	5.18402e+06	4.93073e+06	5.15276e+06	5.3726e+06	5.26526e+06	7.13338e+06	3.35802e+06	9.92707e+06	2.91832e+06	8.9221e+06	1.20308e+06	3.33391e+06	1.426e+06	2.83094e+06	2.06369e+06	5.4784e+06	1.21597e+07	1.76744e+06	4.19551e+06	2.46036e+06	3.64028e+06
0.7_378.12105	2.67942	0.244454	0.527758	PAF:PCF	NA	NA	NA	NA	unidentified	NA	NA	NA	level5	NA	NA	NA	NA	NA	NA	NA	NA	NA	NA	Non-significant	1.16192e+06	970178	1.06398e+06	998073	803228	996806	777237	1.01969e+06	1.00901e+06	2.55914e+06	598473	4.42233e+06	178985	3.59264e+06	4.0246e+06	2.4529e+06	199595	176450	2.63061e+06	3.25077e+06	3.22084e+06	164448	174802	160512	157096
4.027_319.15333	2.67858	0.216454	0.524401	PAF:PCF	NA	NA	NA	NA	unidentified	NA	NA	NA	level5	NA	NA	NA	NA	NA	NA	NA	NA	NA	NA	Non-significant	1.42189e+06	1.40099e+06	1.3734e+06	1.43599e+06	1.40637e+06	1.38583e+06	1.43435e+06	1.41594e+06	1.39525e+06	750579	669659	1.53096e+06	1.72721e+06	2.9909e+06	1.07705e+06	1.04735e+06	7479.7	46950	2.113e+06	1.28427e+06	2.12895e+06	82853.8	3.22731e+06	783779	1.44568e+06
6.437_373.20351	2.67831	0.216406	0.524401	PAF:PCF	NA	NA	NA	NA	unidentified	NA	NA	NA	level5	NA	NA	NA	NA	NA	NA	NA	NA	NA	NA	Non-significant	582103	622031	586315	605106	627002	579872	584282	584298	569623	731416	189616	888315	29594	484940	83158.8	593494	55831.1	26231.7	400437	7.53018e+06	630947	128302	94669.7	155904	132723
0.65_255.91278	2.6723	0.169369	0.524401	PAF:PCF	NA	NA	NA	NA	unidentified	NA	NA	NA	level5	NA	NA	NA	NA	NA	NA	NA	NA	NA	NA	Non-significant	1.27366e+06	1.26707e+06	1.23646e+06	416705	1.0377e+06	1.3315e+06	1.1956e+06	1.09828e+06	1.37812e+06	2.44551e+06	3.18957e+06	1.25624e+06	518386	998890	2.42638e+06	2.09284e+06	255730	230221	1.7015e+06	1.69507e+06	2.1457e+06	1.34516e+06	723169	1.35186e+06	1.07801e+06
6.499_373.20378	2.66983	0.242494	0.527758	PAF:PCF	NEG	6.499	373.20378	C25 H27 N O2	(Z)-Endoxifen	-0.000399694453221855	-1.07098064732856	NA	level4	ChemSpider	NA	NA	NA	NA	NA	NA	NA	NA	NA	Non-significant	917109	899470	883587	904113	915474	934956	912579	936411	940343	703739	205592	1.54313e+06	67474.5	817169	127720	823625	60224.5	34732.1	416331	1.30612e+07	1.0628e+06	100486	160572	145915	150375
0.648_433.09575	2.6679	0.0995523	0.524401	PAF:PCF	NA	NA	NA	NA	unidentified	NA	NA	NA	level5	NA	NA	NA	NA	NA	NA	NA	NA	NA	NA	Non-significant	649336	888237	539965	1.17336e+06	901773	775538	906538	873954	1.04256e+06	1.91897e+06	1.80573e+06	2.22005e+06	372348	1.94418e+06	1.61393e+06	1.36672e+06	496126	365412	1.45786e+06	2.41952e+06	881289	315914	855295	325481	289669
0.602_519.99651	2.66362	0.187127	0.524401	PAF:PCF	NA	NA	NA	NA	unidentified	NA	NA	NA	level5	NA	NA	NA	NA	NA	NA	NA	NA	NA	NA	Non-significant	1.76226e+06	1.7286e+06	1.70573e+06	1.74231e+06	1.73067e+06	1.59288e+06	1.63879e+06	1.74912e+06	1.63568e+06	1.51969e+06	2.35694e+06	3.43217e+06	255807	5.28892e+06	1.3308e+06	2.39372e+06	131037	219175	2.50101e+06	3.78749e+06	3.85474e+06	125317	130403	453815	801412
0.597_785.81572	2.66169	0.281156	0.545297	PAF:PCF	NA	NA	NA	NA	unidentified	NA	NA	NA	level5	NA	NA	NA	NA	NA	NA	NA	NA	NA	NA	Non-significant	704063	797348	601182	593251	617485	517412	548465	598182	698657	4.011e+06	4.30737e+06	390376	115310	152440	4.21871e+06	3.03661e+06	117357	117919	1.48966e+06	2.07216e+06	1.4447e+06	603376	118579	2.00226e+06	579449
0.638_240.93186	2.66065	0.186851	0.524401	PAF:PCF	NA	NA	NA	NA	unidentified	NA	NA	NA	level5	NA	NA	NA	NA	NA	NA	NA	NA	NA	NA	Non-significant	747014	1.17277e+06	946262	1.0237e+06	1.07553e+06	1.055e+06	815149	657898	818321	2.85248e+06	2.3613e+06	1.15914e+06	254462	761937	2.25291e+06	2.12199e+06	142191	131066	1.0546e+06	2.05224e+06	1.55243e+06	943535	170003	1.79519e+06	992288
9.534_529.31779	2.65883	0.193875	0.524401	PAF:PCF	NA	NA	NA	NA	unidentified	NA	NA	NA	level5	NA	NA	NA	NA	NA	NA	NA	NA	NA	NA	Non-significant	690372	531696	768739	745956	691493	741294	718187	816912	666011	3.12045e+06	697733	1.12364e+06	647993	914537	1.44127e+06	793498	303951	761199	969451	1.23036e+06	1.63344e+06	869414	771917	466673	966141
0.68_378.09298	2.6576	0.150518	0.524401	PAF:PCF	NA	NA	NA	NA	unidentified	NA	NA	NA	level5	NA	NA	NA	NA	NA	NA	NA	NA	NA	NA	Non-significant	2.7473e+06	3.02034e+06	2.9517e+06	2.8623e+06	2.74973e+06	2.66461e+06	2.6531e+06	2.52617e+06	2.88864e+06	2.39677e+06	7.86412e+06	5.25917e+06	6.47892e+06	669666	2.90996e+06	3.96874e+06	701311	1.16983e+06	2.26292e+06	3.22437e+06	2.84836e+06	1.19535e+06	1.11001e+06	190898	4.45984e+06
0.658_293.99367	2.65394	0.192032	0.524401	PAF:PCF	NA	NA	NA	NA	unidentified	NA	NA	NA	level5	NA	NA	NA	NA	NA	NA	NA	NA	NA	NA	Non-significant	1.45651e+06	1.62339e+06	1.67891e+06	1.68064e+06	1.48139e+06	1.70795e+06	1.52292e+06	1.33574e+06	1.38584e+06	3.08954e+06	3.99301e+06	1.48037e+06	510894	1.1036e+06	4.2397e+06	2.772e+06	304612	149886	3.33194e+06	1.9608e+06	2.46949e+06	2.12988e+06	649307	2.39528e+06	1.44259e+06
0.61_172.01375	2.64864	0.0305642	0.524401	PAF:PCF	NEG	0.61	172.01375	C3 H9 O6 P	Glycerol 3-phosphate	7.89063922468358e-05	0.458721625102367	NA	level4	ChemSpider	NA	NA	NA	NA	NA	NA	NA	NA	NA	Up	4.01256e+06	3.84361e+06	3.42555e+06	3.67047e+06	3.52917e+06	4.02287e+06	4.03233e+06	3.69489e+06	3.70157e+06	1.07683e+07	5.08371e+06	6.36258e+06	4.87185e+06	2.84058e+06	2.25518e+06	2.08493e+06	2.92361e+06	3.37861e+06	2.33177e+06	2.60956e+06	8.17997e+06	6.03109e+06	7.14397e+06	2.61632e+06	1.66386e+06
0.596_429.90619	2.64391	0.220267	0.524401	PAF:PCF	NA	NA	NA	NA	unidentified	NA	NA	NA	level5	NA	NA	NA	NA	NA	NA	NA	NA	NA	NA	Non-significant	2.10944e+06	2.13227e+06	2.25174e+06	2.18848e+06	2.17279e+06	2.26184e+06	2.00292e+06	2.07759e+06	2.23954e+06	1.01488e+07	1.1866e+07	1.75397e+06	626024	894607	1.09272e+07	8.72782e+06	130774	131400	4.65753e+06	5.52126e+06	4.19915e+06	1.90184e+06	265098	5.45903e+06	2.06005e+06
0.653_338.02028	2.63002	0.181151	0.524401	PAF:PCF	NA	NA	NA	NA	unidentified	NA	NA	NA	level5	NA	NA	NA	NA	NA	NA	NA	NA	NA	NA	Non-significant	990062	924934	983106	967896	1.15549e+06	767143	958956	988885	993125	1.78949e+06	1.67331e+06	870602	278652	1.00329e+06	2.24333e+06	1.40803e+06	130842	108793	1.97306e+06	1.14818e+06	1.18932e+06	1.4179e+06	512418	1.81046e+06	768987
0.694_144.04230	2.62588	0.148335	0.524401	PAF:PCF	NEG	0.694	144.0423	C6 H8 O4	Dimethyl fumarate	4.03039549325968e-05	0.279806463138898	NA	level4	ChemSpider	NA	NA	NA	NA	NA	NA	NA	NA	NA	Non-significant	2.65406e+06	2.43064e+06	2.76101e+06	2.96559e+06	1.99452e+06	2.44386e+06	2.71921e+06	2.71181e+06	2.15108e+06	4.98275e+06	5.19941e+06	5.19834e+06	3.99955e+06	810255	2.75516e+06	3.68485e+06	1.59022e+06	582221	640333	4.49903e+06	4.37937e+06	544497	1.40121e+06	622408	1.37293e+06
2.981_276.07802	2.62487	0.158801	0.524401	PAF:PCF	POS	2.981	276.07802	C10 H16 N2 O5 S	Biotin sulfone	2.78208594295393e-05	0.10077173920984	NA	level4	ChemSpider	NA	NA	NA	NA	NA	NA	NA	NA	NA	Non-significant	946399	900289	906701	945440	900760	887177	938432	884617	896586	264488	524850	346827	234481	872256	391776	335698	48399.9	48748.5	195251	626373	388447	47608	74579.5	85533.2	1.38046e+07
4.447_479.10631	2.62179	0.656957	0.791481	PAF:PCF	NA	NA	NA	NA	unidentified	NA	NA	NA	level5	NA	NA	NA	NA	NA	NA	NA	NA	NA	NA	Non-significant	1.0153e+06	1.04175e+06	1.07584e+06	1.02982e+06	1.01525e+06	1.05818e+06	1.03385e+06	1.04179e+06	1.03764e+06	32814.2	4.49459e+06	2.86873e+06	128747	2.08655e+06	123364	2.61798e+06	87254.7	115793	47342.4	1.09378e+06	126573	144887	5694.81	9008.86	908570
2.872_232.15052	2.62077	0.247376	0.527758	PAF:PCF	POS	2.872	232.15052	C12 H24 O2 S	MFCD08457877	0.000822361383512771	3.54237537811377	NA	level4	ChemSpider	NA	NA	NA	NA	NA	NA	NA	NA	NA	Non-significant	1.52137e+06	1.15489e+06	1.63791e+06	1.63739e+06	1.78101e+06	1.47677e+06	1.70867e+06	1.6663e+06	1.84253e+06	6.53712e+06	1.23536e+06	4.83767e+06	2.77111e+06	2.81167e+06	4.79002e+06	2.50983e+06	1.36269e+06	939096	2.67032e+06	1.6472e+06	1.36208e+06	1.19772e+07	2.07489e+06	1.93812e+06	1.24919e+06
0.603_603.95762	2.62075	0.23851	0.527033	PAF:PCF	NA	NA	NA	NA	unidentified	NA	NA	NA	level5	NA	NA	NA	NA	NA	NA	NA	NA	NA	NA	Non-significant	1.09662e+06	1.17292e+06	1.28611e+06	1.11731e+06	1.07346e+06	1.11259e+06	1.12169e+06	1.3198e+06	1.25802e+06	582038	1.18015e+06	2.8323e+06	244449	3.83395e+06	680448	1.21739e+06	115079	420655	1.58456e+06	2.01236e+06	2.35059e+06	110055	114522	219319	672715
11.576_791.58199	2.61943	0.101336	0.524401	PAF:PCF	POS	11.576	791.58199	C46 H82 N O7 P	Docosahexaenoyl PAF C-16	-0.00090141309954106	-1.13874757873918	NA	level4	ChemSpider	NA	NA	NA	NA	NA	NA	NA	NA	NA	Non-significant	1.26161e+06	941975	1.20102e+06	1.0782e+06	829537	1.49907e+06	1.04277e+06	976876	1.2061e+06	1.78035e+06	1.13582e+06	1.48475e+06	1.41386e+06	1.41615e+06	1.50021e+06	1.04179e+06	375752	262566	2.22233e+06	3.06826e+06	1.57682e+06	298370	2.70547e+06	572580	703380
9.68_437.29072	2.61811	0.283846	0.54536	PAF:PCF	NA	NA	NA	NA	unidentified	NA	NA	NA	level5	NA	NA	NA	NA	NA	NA	NA	NA	NA	NA	Non-significant	1.54912e+06	1.81785e+06	1.57286e+06	1.75815e+06	1.66575e+06	1.62278e+06	1.67197e+06	1.80248e+06	1.82046e+06	2.32251e+06	359563	1.05654e+06	468792	607620	696245	312256	324034	791693	572247	371374	526229	270344	504535	890156	1.15053e+06
1.014_183.06615	2.61644	0.0798535	0.524401	PAF:PCF	NA	NA	NA	NA	unidentified	NA	NA	NA	level5	NA	NA	NA	NA	NA	NA	NA	NA	NA	NA	Non-significant	7.08905e+06	7.30637e+06	6.96192e+06	7.38945e+06	7.45522e+06	7.45575e+06	7.28478e+06	7.38821e+06	7.64489e+06	1.38841e+07	1.07956e+07	1.77341e+07	5.64852e+06	1.74307e+07	1.4102e+07	7.41673e+06	6.36862e+06	2.42511e+06	9.55891e+06	1.09545e+07	8.42931e+06	2.11292e+06	8.55593e+06	4.13783e+06	4.58769e+06
0.686_300.09478	2.6151	0.100173	0.524401	PAF:PCF	NEG	0.686	300.09478	C24 H12	Coronene	0.000883962016757778	2.9456180738674	NA	level4	ChemSpider	NA	NA	NA	NA	NA	NA	NA	NA	NA	Non-significant	836821	760979	607401	752296	808392	761784	615672	547348	738030	1.14066e+06	457803	1.3222e+06	818173	1.34866e+06	558654	482273	335172	299402	356834	708493	926894	319853	1.86608e+06	632945	467297
0.597_497.89417	2.61415	0.241887	0.527758	PAF:PCF	NA	NA	NA	NA	unidentified	NA	NA	NA	level5	NA	NA	NA	NA	NA	NA	NA	NA	NA	NA	Non-significant	919577	861405	942322	905741	957767	900657	996532	867005	878349	4.78898e+06	5.63684e+06	733514	148187	322326	5.21586e+06	4.00202e+06	128841	137960	2.044e+06	2.63383e+06	1.77803e+06	738468	145565	2.47533e+06	668718
10.556_428.36553	2.6084	0.126829	0.524401	PAF:PCF	POS	10.556	428.36553	C29 H48 O2	(-)-Cholesteryl acetate	9.89992169024845e-05	0.231109258173739	NA	level4	ChemSpider	NA	NA	NA	NA	NA	NA	NA	NA	NA	Non-significant	793233	940441	982998	910987	964339	1.00781e+06	911890	906006	1.10261e+06	3.25597e+06	1.38989e+06	940231	814494	1.30386e+06	611789	1.08104e+06	613662	446877	1.74782e+06	1.34053e+06	820816	1.76979e+06	708877	802870	2.1994e+06
0.598_733.80309	2.60633	0.205587	0.524401	PAF:PCF	NA	NA	NA	NA	unidentified	NA	NA	NA	level5	NA	NA	NA	NA	NA	NA	NA	NA	NA	NA	Non-significant	2.94813e+06	3.03634e+06	2.98456e+06	2.8426e+06	2.85101e+06	2.62288e+06	2.65338e+06	2.8553e+06	3.02981e+06	8.81715e+06	9.19762e+06	2.47189e+06	932586	1.3782e+06	8.99211e+06	7.62356e+06	118110	118675	4.81612e+06	5.83706e+06	4.78118e+06	2.6702e+06	455971	6.4501e+06	2.5157e+06
2.489_168.05379	2.60324	0.21413	0.524401	PAF:PCF	POS	2.489	168.05379	C7 H8 N2 O3	BZ7175000	0.000297003828137576	1.76731720675512	NA	level4	ChemSpider	NA	NA	NA	NA	NA	NA	NA	NA	NA	Non-significant	370478	401115	382663	463015	397782	356124	352329	372273	362231	1.00418e+06	210891	766747	202120	284211	245566	438425	143292	179571	483860	2.35138e+06	647547	60471.2	146174	295439	352562
4.336_729.40474	2.59852	0.204114	0.524401	PAF:PCF	NA	NA	NA	NA	unidentified	NA	NA	NA	level5	NA	NA	NA	NA	NA	NA	NA	NA	NA	NA	Non-significant	501797	527277	542700	528394	520521	510136	528003	530241	521397	310092	338310	958307	365164	2.1368e+06	336379	608114	5262.73	4940.42	607533	1.62129e+06	884558	5308.95	1.18646e+06	59013	56623.8
0.597_649.84199	2.59834	0.219839	0.524401	PAF:PCF	NA	NA	NA	NA	unidentified	NA	NA	NA	level5	NA	NA	NA	NA	NA	NA	NA	NA	NA	NA	Non-significant	1.41653e+06	1.49199e+06	1.61547e+06	1.4283e+06	1.34794e+06	1.27009e+06	1.40513e+06	1.18892e+06	1.56275e+06	6.12619e+06	6.7799e+06	1.22014e+06	326794	400985	6.11252e+06	5.19511e+06	120476	121052	2.94188e+06	3.80488e+06	2.66099e+06	1.3105e+06	127006	3.76345e+06	1.24852e+06
7.894_284.19874	2.58702	0.646876	0.784006	PAF:PCF	NEG	7.894	284.19874	C16 H28 O4	(10S)-Juvenile hormone III diol	-1.63802906740784e-05	-0.057636742390721	NA	level4	ChemSpider	NA	NA	NA	NA	NA	NA	NA	NA	NA	Non-significant	3.59443e+06	3.59552e+06	3.58583e+06	3.43914e+06	3.52248e+06	3.64835e+06	3.80613e+06	3.8809e+06	3.78629e+06	485350	4.77417e+06	468722	1.20611e+06	757811	2.28549e+06	439309	1.19809e+06	576825	2.9361e+06	1.04341e+07	3.82455e+06	731478	3.78161e+06	2.04241e+06	483808
8.138_284.19874	2.58242	0.56773	0.724968	PAF:PCF	NA	NA	NA	NA	unidentified	NA	NA	NA	level5	NA	NA	NA	NA	NA	NA	NA	NA	NA	NA	Non-significant	949805	885940	785169	859065	861948	900397	884019	924813	924667	240875	1.63978e+06	160840	449110	326018	2.53561e+06	186002	426868	177663	909215	3.35023e+06	1.25219e+06	272319	1.05803e+06	763708	192627
0.597_361.91875	2.58154	0.214807	0.524401	PAF:PCF	NA	NA	NA	NA	unidentified	NA	NA	NA	level5	NA	NA	NA	NA	NA	NA	NA	NA	NA	NA	Non-significant	2.80264e+06	3.02055e+06	2.99163e+06	2.85483e+06	2.87031e+06	2.74403e+06	2.6239e+06	2.83236e+06	2.76481e+06	1.18019e+07	1.31723e+07	2.48266e+06	837068	1.38788e+06	1.2363e+07	1.03501e+07	147037	138680	5.63409e+06	6.71189e+06	5.23572e+06	2.45596e+06	399167	6.50748e+06	2.39996e+06
0.606_521.95476	2.57692	0.751936	0.855605	PAF:PCF	NA	NA	NA	NA	unidentified	NA	NA	NA	level5	NA	NA	NA	NA	NA	NA	NA	NA	NA	NA	Non-significant	351057	308886	286530	199463	250447	264947	259195	294365	287297	96448.4	103422	1.2527e+06	220705	933836	129729	198193	86734.6	278757	450827	419373	516111	82948.6	86315	93726.3	179490
6.013_359.18812	2.5706	0.24454	0.527758	PAF:PCF	NEG	6.013	359.18812	C24 H25 N O2	(Z)-Norendoxifen	-0.00040515203124869	-1.12796483905834	NA	level4	ChemSpider	NA	NA	NA	NA	NA	NA	NA	NA	NA	Non-significant	888214	898755	899580	883173	913303	925569	894781	940026	938989	845925	235349	1.64391e+06	69278.2	936346	205765	965480	65745	28908.2	471381	1.372e+07	1.11891e+06	25673	135247	104523	130794
0.599_665.81602	2.56673	0.208954	0.524401	PAF:PCF	NA	NA	NA	NA	unidentified	NA	NA	NA	level5	NA	NA	NA	NA	NA	NA	NA	NA	NA	NA	Non-significant	3.68691e+06	3.49945e+06	3.45033e+06	3.31567e+06	3.48651e+06	3.48941e+06	3.36691e+06	3.27138e+06	3.73656e+06	8.91795e+06	9.68946e+06	3.08005e+06	1.43453e+06	1.78249e+06	9.19258e+06	8.02922e+06	133411	286830	5.85479e+06	6.67077e+06	5.47998e+06	3.49536e+06	885432	6.98156e+06	3.23066e+06
0.614_229.07152	2.56664	0.138713	0.524401	PAF:PCF	NA	NA	NA	NA	unidentified	NA	NA	NA	level5	NA	NA	NA	NA	NA	NA	NA	NA	NA	NA	Non-significant	1.43728e+06	1.38309e+06	1.53441e+06	1.5289e+06	1.45973e+06	1.59644e+06	1.55199e+06	1.48831e+06	1.49459e+06	3.96986e+06	2.1065e+06	3.16189e+06	900224	3.74646e+06	2.34347e+06	1.62915e+06	1.59223e+06	377968	2.33598e+06	3.80646e+06	1.84164e+06	278920	1.60095e+06	698895	905261
0.636_161.92278	2.56444	0.227384	0.524401	PAF:PCF	NA	NA	NA	NA	unidentified	NA	NA	NA	level5	NA	NA	NA	NA	NA	NA	NA	NA	NA	NA	Non-significant	562758	348276	352011	419766	440486	590078	443222	311970	430664	1.66574e+06	2.07593e+06	400106	177596	174644	1.28048e+06	1.38923e+06	119238	106615	700474	1.00473e+06	641283	270558	127610	731470	365679
0.629_235.87597	2.56055	0.206277	0.524401	PAF:PCF	NA	NA	NA	NA	unidentified	NA	NA	NA	level5	NA	NA	NA	NA	NA	NA	NA	NA	NA	NA	Non-significant	1.0667e+06	955177	1.0203e+06	835515	986651	944973	925392	928519	969893	2.35692e+06	3.43023e+06	933076	320384	639037	3.08578e+06	2.38087e+06	105476	138182	1.36318e+06	1.6662e+06	1.43629e+06	807314	265645	1.45402e+06	691749
11.254_871.53061	2.55516	0.165255	0.524401	PAF:PCF	NA	NA	NA	NA	unidentified	NA	NA	NA	level5	NA	NA	NA	NA	NA	NA	NA	NA	NA	NA	Non-significant	1.279e+06	907220	984760	1.00609e+06	973576	1.03812e+06	1.0033e+06	930082	1.08088e+06	1.86866e+06	2.42308e+06	1.71596e+06	662045	1.156e+06	2.14295e+06	1.83008e+06	274561	246559	1.04687e+06	1.93748e+06	1.3704e+06	707684	726634	1.34845e+06	914198
0.596_801.78993	2.55344	0.215115	0.524401	PAF:PCF	NA	NA	NA	NA	unidentified	NA	NA	NA	level5	NA	NA	NA	NA	NA	NA	NA	NA	NA	NA	Non-significant	1.83943e+06	1.72182e+06	1.64458e+06	1.84473e+06	1.70423e+06	1.72337e+06	1.71861e+06	1.67082e+06	1.79329e+06	6.16945e+06	5.99368e+06	1.38117e+06	425326	737033	6.38714e+06	5.07233e+06	115730	116284	3.21133e+06	3.97049e+06	3.13574e+06	1.55786e+06	180009	4.44068e+06	1.48339e+06
0.768_245.05368	2.54835	0.590488	0.741612	PAF:PCF	NA	NA	NA	NA	unidentified	NA	NA	NA	level5	NA	NA	NA	NA	NA	NA	NA	NA	NA	NA	Non-significant	335538	282693	364453	432749	453275	481204	409262	361389	387058	106751	2.23256e+06	1.35685e+06	278519	874837	157579	1.02172e+06	218080	210617	134244	362461	360963	205942	177564	135172	678113
0.651_305.07802	2.54539	0.151874	0.524401	PAF:PCF	POS	0.651	305.07802	C12 H12 Cl N7 O	Phenamil	-0.00116788089286501	-3.82812380444262	NA	level4	ChemSpider	NA	NA	NA	NA	NA	NA	NA	NA	NA	Non-significant	2.09099e+06	1.27886e+06	1.145e+06	1.53873e+06	1.33618e+06	1.63409e+06	1.57093e+06	2.1084e+06	1.62294e+06	4.32859e+06	3.66456e+06	1.36117e+06	851867	454829	3.73452e+06	2.37511e+06	777181	522711	2.08271e+06	2.61158e+06	2.23813e+06	1.67073e+06	579048	2.06243e+06	1.35218e+06
0.6_901.72513	2.54446	0.196063	0.524401	PAF:PCF	NA	NA	NA	NA	unidentified	NA	NA	NA	level5	NA	NA	NA	NA	NA	NA	NA	NA	NA	NA	Non-significant	1.89543e+06	1.81082e+06	1.81847e+06	1.66474e+06	1.83589e+06	1.77509e+06	1.8142e+06	1.72897e+06	1.93356e+06	3.00523e+06	2.42321e+06	1.98275e+06	1.07996e+06	1.0761e+06	2.60976e+06	2.64377e+06	104544	164356	2.36281e+06	2.33277e+06	2.23432e+06	1.74815e+06	549847	2.68764e+06	1.86332e+06
12.379_795.61356	2.54392	0.145553	0.524401	PAF:PCF	POS	12.379	795.61356	C46 H86 N O7 P	1-O-octadecyl-2-arachidonoyl-sn-glycero-3-phosphocholine	-0.000632671461403334	-0.795198815120024	NA	level4	ChemSpider	NA	NA	NA	NA	NA	NA	NA	NA	NA	Non-significant	4.48766e+06	3.43895e+06	3.69001e+06	3.87992e+06	4.26945e+06	4.41918e+06	3.92546e+06	3.86355e+06	4.06315e+06	4.5709e+06	5.93416e+06	5.37655e+06	4.8857e+06	4.16175e+06	5.30175e+06	4.45582e+06	970344	816809	7.3234e+06	1.00137e+07	5.0023e+06	1.37376e+06	8.22513e+06	3.29222e+06	3.0509e+06
0.6_365.08931	2.53534	0.137811	0.524401	PAF:PCF	NA	NA	NA	NA	unidentified	NA	NA	NA	level5	NA	NA	NA	NA	NA	NA	NA	NA	NA	NA	Non-significant	467387	562599	499488	523852	431587	567197	602002	567400	534262	382818	663567	512804	86420.6	478153	258217	425815	109499	79667.3	436290	1.34999e+06	487458	90800.4	91671.4	70592.1	180261
8.85_334.21190	2.53434	0.177371	0.524401	PAF:PCF	NA	NA	NA	NA	unidentified	NA	NA	NA	level5	NA	NA	NA	NA	NA	NA	NA	NA	NA	NA	Non-significant	251377	326711	400609	372011	308762	255329	279594	320762	325294	250295	545541	1.05337e+06	248207	357458	478872	360957	155513	213192	315965	389317	765793	228039	120665	209398	148881
0.6_985.68685	2.53395	0.172736	0.524401	PAF:PCF	NA	NA	NA	NA	unidentified	NA	NA	NA	level5	NA	NA	NA	NA	NA	NA	NA	NA	NA	NA	Non-significant	1.0393e+06	919961	992942	1.04133e+06	1.09558e+06	903224	1.0223e+06	1.11555e+06	1.0374e+06	983072	849442	1.04862e+06	790636	567878	929328	864096	94125.1	178790	1.17888e+06	1.14599e+06	1.26398e+06	1.17917e+06	355506	1.14801e+06	1.21719e+06
0.636_305.83961	2.53395	0.230411	0.524498	PAF:PCF	NA	NA	NA	NA	unidentified	NA	NA	NA	level5	NA	NA	NA	NA	NA	NA	NA	NA	NA	NA	Non-significant	313116	367430	381422	358460	261928	310603	275996	261007	256451	1.23044e+06	1.62543e+06	314212	173737	135466	1.15356e+06	1.03429e+06	114434	102320	483198	709019	606622	306713	122469	487448	370260
0.636_316.86145	2.533	0.189318	0.524401	PAF:PCF	NA	NA	NA	NA	unidentified	NA	NA	NA	level5	NA	NA	NA	NA	NA	NA	NA	NA	NA	NA	Non-significant	434936	641325	624655	718936	454449	699185	647523	520818	641276	1.46021e+06	1.07176e+06	665159	306199	575791	1.11869e+06	1.08696e+06	92514.6	82720.7	612849	1.09847e+06	1.16853e+06	424431	115556	871344	651009
10.557_468.35829	2.52463	0.12965	0.524401	PAF:PCF	POS	10.557	468.35829	C31 H48 O3	dehydroeburicoic acid	-0.0020507262100864	-4.37852228722641	NA	level4	ChemSpider	NA	NA	NA	NA	NA	NA	NA	NA	NA	Non-significant	617858	629230	680686	739022	699429	643951	568528	597645	721123	2.05114e+06	956211	599137	515139	818577	399711	680742	411370	336413	1.19455e+06	973887	514931	1.17086e+06	476931	676260	1.57029e+06
0.598_513.86824	2.52436	0.215405	0.524401	PAF:PCF	NA	NA	NA	NA	unidentified	NA	NA	NA	level5	NA	NA	NA	NA	NA	NA	NA	NA	NA	NA	Non-significant	3.90128e+06	4.14842e+06	3.93207e+06	3.85035e+06	3.8778e+06	4.17048e+06	3.71238e+06	3.99439e+06	3.97083e+06	1.21587e+07	1.36245e+07	3.48595e+06	1.31462e+06	2.0743e+06	1.28602e+07	1.11392e+07	140917	314566	6.93201e+06	8.19726e+06	6.81107e+06	3.83526e+06	794689	8.28875e+06	3.69353e+06
0.597_717.82885	2.52269	0.240336	0.527758	PAF:PCF	NA	NA	NA	NA	unidentified	NA	NA	NA	level5	NA	NA	NA	NA	NA	NA	NA	NA	NA	NA	Non-significant	1.36944e+06	1.27919e+06	1.22734e+06	1.23984e+06	1.02739e+06	1.09091e+06	1.18018e+06	1.26698e+06	1.08041e+06	6.01051e+06	6.52606e+06	895797	197124	454944	5.8118e+06	5.07681e+06	123607	124198	2.69358e+06	3.30026e+06	2.28848e+06	1.04396e+06	124893	3.49919e+06	941625
9.509_304.24029	2.52207	0.11364	0.524401	PAF:PCF	NEG	9.509	304.24029	C20 H32 O2	Arachidonic acid	NA	6.35636836250342e-05	0.208925964748508	level3	mzCloud	C00219	HMDB0001043	Lipids and lipid-like molecules	Fatty acids and conjugates	Fatty Acyls	Fatty acyls[FA]	Lipid metabolism	Arachidonic acid metabolism	map00590 Arachidonic acid metabolism; map00591 Linoleic acid metabolism; map01040 Biosynthesis of unsaturated fatty acids; map01100 Metabolic pathways; map04216 Ferroptosis; map04217 Necroptosis; map04270 Vascular smooth muscle contraction; map04611 Platelet activation; map04664 Fc epsilon RI signaling pathway; map04666 Fc gamma R-mediated phagocytosis; map04723 Retrograde endocannabinoid signali…	Non-significant	7.27365e+08	7.47186e+08	7.3735e+08	7.54329e+08	7.16119e+08	7.12734e+08	7.35151e+08	7.33178e+08	7.28441e+08	1.25058e+09	5.28016e+08	8.80416e+08	5.39175e+08	8.5477e+08	5.5351e+08	5.2303e+08	1.40007e+08	3.91259e+08	3.3839e+08	6.68516e+08	1.05005e+09	3.67017e+08	5.08727e+08	3.81191e+08	3.50613e+08
0.636_314.86451	2.52081	0.190694	0.524401	PAF:PCF	NA	NA	NA	NA	unidentified	NA	NA	NA	level5	NA	NA	NA	NA	NA	NA	NA	NA	NA	NA	Non-significant	434936	595236	720898	718936	454449	699185	550992	520818	641276	1.43076e+06	1.07176e+06	665159	306199	575791	1.11869e+06	1.08696e+06	89567.5	80085.6	612849	1.0987e+06	981573	424431	115556	907320	651009
0.697_225.98698	2.51859	0.195065	0.524401	PAF:PCF	NA	NA	NA	NA	unidentified	NA	NA	NA	level5	NA	NA	NA	NA	NA	NA	NA	NA	NA	NA	Non-significant	752491	795704	809264	626844	821756	818822	671485	692344	844243	2.81499e+06	1.36469e+06	1.04567e+06	143813	756075	1.14807e+06	1.77256e+06	160372	141776	1.12605e+06	1.63572e+06	1.39982e+06	400388	162547	585929	685592
0.779_261.08491	2.51753	0.48291	0.668715	PAF:PCF	NA	NA	NA	NA	unidentified	NA	NA	NA	level5	NA	NA	NA	NA	NA	NA	NA	NA	NA	NA	Non-significant	862859	1.00854e+06	780525	938821	913552	891797	895102	866100	841112	898630	5.5763e+06	527351	1.51444e+06	244229	2.22635e+06	1.22549e+06	1.42099e+06	134924	112180	101219	96396.2	395692	689423	121578	109256
1.565_158.02180	2.51385	0.273928	0.541466	PAF:PCF	NA	NA	NA	NA	unidentified	NA	NA	NA	level5	NA	NA	NA	NA	NA	NA	NA	NA	NA	NA	Non-significant	2.84558e+06	2.41932e+06	2.63307e+06	2.55893e+06	2.57334e+06	2.38094e+06	2.6492e+06	2.32741e+06	2.49169e+06	777603	7.12003e+06	7.14779e+06	355271	8.41123e+06	672442	5.5981e+06	149961	236940	880701	1.09395e+07	2.26251e+06	2.41851e+06	148455	438406	708046
0.706_326.03911	2.51295	0.187242	0.524401	PAF:PCF	NEG	0.706	326.03911	C13 H14 N2 O4 S2	Gliotoxin	-0.000390120971417218	-1.19654512274454	NA	level4	ChemSpider	NA	NA	NA	NA	NA	NA	NA	NA	NA	Non-significant	1.30928e+06	1.44165e+06	1.19137e+06	1.4393e+06	1.24233e+06	1.232e+06	1.3343e+06	1.14293e+06	1.3841e+06	812638	2.42446e+06	1.7138e+06	1.8132e+06	1.67696e+06	2.58305e+06	172226	755372	1.04256e+06	1.4902e+06	213934	1.07699e+06	994489	1.29263e+06	1.32778e+06	1.31866e+06
2.368_238.09865	2.50757	0.333155	0.575537	PAF:PCF	NEG	2.368	238.09865	C16 H14 O2	Benzyl cinnamate	NA	-0.00073343528379155	-3.08037460968424	level3	mzCloud	NA	NA	NA	NA	NA	NA	NA	NA	NA	Non-significant	2.99187e+06	3.00231e+06	2.97695e+06	2.92085e+06	2.94681e+06	2.96655e+06	2.93464e+06	3.01269e+06	2.63873e+06	2.6972e+06	984630	6.87663e+06	2.01271e+06	4.12495e+06	2.58121e+06	2.33741e+06	1.06962e+06	803606	826491	6.52787e+06	7.37811e+06	655665	3.55841e+06	1.68241e+06	2.17407e+06
0.959_166.03026	2.5045	0.469685	0.660997	PAF:PCF	POS	0.959	166.03026	C5 H10 O4 S	3-Methyl-2-buten-1-yl hydrogen sulfate	0.000277581341777022	1.67187481911488	NA	level4	ChemSpider	NA	NA	NA	NA	NA	NA	NA	NA	NA	Non-significant	1.29833e+06	1.40832e+06	1.35058e+06	1.33569e+06	1.37871e+06	1.43207e+06	1.41094e+06	1.47761e+06	1.36496e+06	763151	7.63413e+06	2.26898e+06	1.7916e+06	560446	331279	1.21326e+06	757642	2.28793e+06	2.22678e+06	2.78149e+06	3.46164e+06	1.77196e+06	561980	619037	69513.5
5.468_345.17244	2.5034	0.229609	0.524401	PAF:PCF	NEG	5.468	345.17244	C23 H23 N O2	3-Methyl-3-(4-methyl-3-penten-1-yl)-3,11-dihydropyrano[3,2-a]carbazole-5-carbaldehyde	-0.000441127187514212	-1.27798913093282	NA	level4	ChemSpider	NA	NA	NA	NA	NA	NA	NA	NA	NA	Non-significant	366133	370470	371924	357738	359893	365011	371963	378896	379013	368731	139019	710273	22838.3	479354	70935	433101	34393.9	19052.6	219775	6.08366e+06	437829	5837.76	51431.5	50488.2	54512.3
0.596_565.88116	2.5016	0.296205	0.555275	PAF:PCF	NA	NA	NA	NA	unidentified	NA	NA	NA	level5	NA	NA	NA	NA	NA	NA	NA	NA	NA	NA	Non-significant	582865	564746	528890	585424	558691	592048	536219	556368	553760	3.52478e+06	4.1444e+06	377560	123083	173555	3.91135e+06	2.9655e+06	125269	125868	1.35342e+06	1.75235e+06	1.1663e+06	432923	126572	1.97123e+06	486763
0.685_199.05692	2.50005	0.131212	0.524401	PAF:PCF	NA	NA	NA	NA	unidentified	NA	NA	NA	level5	NA	NA	NA	NA	NA	NA	NA	NA	NA	NA	Non-significant	1.615e+07	1.55317e+07	1.5331e+07	1.5412e+07	1.58946e+07	1.53502e+07	1.54169e+07	1.61118e+07	1.59512e+07	3.12419e+07	2.65292e+07	2.12596e+07	1.15836e+07	1.75697e+07	2.46253e+07	2.12431e+07	4.61609e+06	5.75244e+06	1.85609e+07	2.17253e+07	2.32594e+07	1.16806e+07	1.57622e+07	2.02131e+07	1.41727e+07
5.844_503.18999	2.49891	0.332421	0.575537	PAF:PCF	NA	NA	NA	NA	unidentified	NA	NA	NA	level5	NA	NA	NA	NA	NA	NA	NA	NA	NA	NA	Non-significant	2.62458e+06	2.67469e+06	2.5752e+06	2.63208e+06	2.64983e+06	2.6648e+06	2.68163e+06	2.7518e+06	2.73166e+06	605827	6.95345e+06	8.66981e+06	923158	3.41408e+06	3.29119e+06	5.96056e+06	290319	243591	820612	1.56106e+06	1.05737e+06	184798	227432	105316	1.16736e+06
4.156_170.09205	2.49566	0.196755	0.524401	PAF:PCF	NA	NA	NA	NA	unidentified	NA	NA	NA	level5	NA	NA	NA	NA	NA	NA	NA	NA	NA	NA	Non-significant	818667	682895	785398	785839	852449	1.00481e+06	757796	708604	640562	786798	2.89936e+06	1.00635e+06	1.00205e+06	815840	644460	548976	596914	734379	1.31696e+06	575771	477748	908733	581947	398766	431540
0.785_274.04540	2.49481	0.0532292	0.524401	PAF:PCF	POS	0.785	274.0454	C7 H15 O9 P	1-deoxy-D-altro-heptulose 7-phosphate	2.76959426059875e-05	0.101063348644577	NA	level4	ChemSpider	NA	NA	NA	NA	NA	NA	NA	NA	NA	Non-significant	6.6981e+06	7.03107e+06	7.19353e+06	7.00344e+06	7.29895e+06	7.42164e+06	7.17073e+06	6.93931e+06	6.99465e+06	1.24749e+07	1.1421e+07	1.10913e+07	9.22247e+06	1.84062e+07	1.4558e+07	7.11507e+06	3.46581e+06	3.44313e+06	1.21358e+07	1.06318e+07	5.63963e+06	4.666e+06	7.03294e+06	4.03553e+06	5.13059e+06
6.293_269.19914	2.49439	0.0328488	0.524401	PAF:PCF	NA	NA	NA	NA	unidentified	NA	NA	NA	level5	NA	NA	NA	NA	NA	NA	NA	NA	NA	NA	Up	184840	133969	155705	208273	179204	170286	188384	191131	168265	104736	61990.2	101242	24848.1	133443	46565.3	47106.9	22140.8	38180.3	39735.2	2.60245e+06	80384.3	35650	93398.9	48233.8	51484.9
6.438_328.22508	2.4922	0.225811	0.524401	PAF:PCF	NA	NA	NA	NA	unidentified	NA	NA	NA	level5	NA	NA	NA	NA	NA	NA	NA	NA	NA	NA	Non-significant	537097	523071	507869	529083	523492	802290	738814	517765	524875	316966	974213	1.59627e+06	108859	744773	96759	1.03165e+06	58033.2	68906.9	262021	774500	643927	133005	77565.3	84981.4	616379
4.408_254.05777	2.48923	0.451394	0.650724	PAF:PCF	NA	NA	NA	NA	unidentified	NA	NA	NA	level5	NA	NA	NA	NA	NA	NA	NA	NA	NA	NA	Non-significant	587005	565033	591416	585995	619143	588553	563148	560186	553126	99095.9	2.80239e+06	1.44587e+06	98019.9	1.15885e+06	121562	1.56504e+06	60548.8	120879	192871	853395	238477	128659	15271	60121.5	686841
6.013_422.18373	2.48735	0.314049	0.56378	PAF:PCF	NEG	6.013	422.18373	C24 H26 N2 O5	4-HYDROXYCARVEDILOL	-0.00044251328131395	-1.04815223045487	NA	level4	ChemSpider	NA	NA	NA	NA	NA	NA	NA	NA	NA	Non-significant	118234	120902	126375	117702	126314	126872	127612	126394	125551	102267	18479.1	271425	5838.49	162773	21032.1	146190	5870.22	5606.14	53259.9	2.10609e+06	192941	6103.06	20474.3	6206.01	7803.01
0.598_885.75098	2.48443	0.207362	0.524401	PAF:PCF	NA	NA	NA	NA	unidentified	NA	NA	NA	level5	NA	NA	NA	NA	NA	NA	NA	NA	NA	NA	Non-significant	1.80683e+06	1.71704e+06	1.81318e+06	1.58843e+06	1.54895e+06	1.5035e+06	1.44922e+06	1.61985e+06	1.82569e+06	4.26193e+06	4.0025e+06	1.48443e+06	560419	659590	3.98402e+06	3.70243e+06	110512	111040	2.72326e+06	2.63495e+06	2.39997e+06	1.6006e+06	247177	3.39351e+06	1.55268e+06
10.117_364.29528	2.48363	0.109061	0.524401	PAF:PCF	NA	NA	NA	NA	unidentified	NA	NA	NA	level5	NA	NA	NA	NA	NA	NA	NA	NA	NA	NA	Non-significant	3.37832e+06	3.18919e+06	3.04605e+06	3.18582e+06	2.90239e+06	2.62627e+06	3.17259e+06	2.83198e+06	2.97634e+06	4.64641e+06	7.70001e+06	4.28352e+06	2.61418e+06	3.48761e+06	2.71978e+06	3.83291e+06	947088	1.91582e+06	3.57252e+06	8.45267e+06	6.28863e+06	1.40636e+06	2.20917e+06	2.20578e+06	3.06827e+06
0.597_225.94422	2.48258	0.216427	0.524401	PAF:PCF	POS	0.597	225.94422	C6 H4 Cl2 O5	(2E)-2,5-Dichloro-4-oxo-2-hexenedioic acid	0.000645091114733987	2.85509824602908	NA	level4	ChemSpider	NA	NA	NA	NA	NA	NA	NA	NA	NA	Non-significant	3.95207e+07	3.95819e+07	3.90232e+07	3.87299e+07	3.90719e+07	3.97505e+07	3.914e+07	3.99248e+07	3.91716e+07	1.18715e+08	1.41058e+08	3.79406e+07	1.60042e+07	2.45731e+07	1.28866e+08	1.11051e+08	3.22094e+06	5.64934e+06	6.79184e+07	8.30785e+07	6.58508e+07	3.69413e+07	1.06856e+07	7.59615e+07	3.57959e+07
4.444_432.10576	2.48217	0.918738	0.958454	PAF:PCF	NA	NA	NA	NA	unidentified	NA	NA	NA	level5	NA	NA	NA	NA	NA	NA	NA	NA	NA	NA	Non-significant	428336	408719	387595	381381	435175	393078	366054	371249	371616	2.02573e+06	19786.2	18042.5	377082	90551.5	656624	694688	120554	16112.8	1.39962e+06	20782.7	2.09964e+06	203953	17950.8	820722	15651.3
4.7_334.01488	2.48088	0.175495	0.524401	PAF:PCF	NEG	4.7	334.01488	C15 H10 O7 S	3-(7-Hydroxy-4-oxo-4H-chromen-2-yl)phenyl hydrogen sulfate	0.000152301235402774	0.455971622878372	NA	level4	ChemSpider	NA	NA	NA	NA	NA	NA	NA	NA	NA	Non-significant	7.2186e+06	7.21613e+06	7.23369e+06	7.1944e+06	7.00812e+06	7.05121e+06	6.98997e+06	6.95952e+06	6.8155e+06	3.72128e+06	3.32439e+06	8.03075e+06	440919	1.4608e+07	2.03243e+06	4.63411e+06	818817	624119	4.29218e+07	1.23692e+07	9.04047e+06	243597	113120	328541	839518
1.428_423.09471	2.47493	0.243034	0.527758	PAF:PCF	NA	NA	NA	NA	unidentified	NA	NA	NA	level5	NA	NA	NA	NA	NA	NA	NA	NA	NA	NA	Non-significant	1.52416e+07	1.44671e+07	1.504e+07	1.47222e+07	1.42464e+07	1.45775e+07	1.42816e+07	1.45854e+07	1.34734e+07	1.48318e+07	2.41873e+07	7.44408e+07	3.41921e+06	4.34174e+07	1.89629e+07	3.47271e+07	5.68024e+06	5.43636e+06	3.61078e+06	5.1683e+06	3.47325e+07	2.40788e+06	1.95937e+06	3.66819e+06	1.38571e+07
0.597_581.85511	2.47491	0.216131	0.524401	PAF:PCF	NA	NA	NA	NA	unidentified	NA	NA	NA	level5	NA	NA	NA	NA	NA	NA	NA	NA	NA	NA	Non-significant	2.57793e+06	2.58887e+06	2.73661e+06	2.59762e+06	2.62283e+06	2.54861e+06	2.43251e+06	2.51111e+06	2.57247e+06	9.11759e+06	9.60665e+06	2.18772e+06	754492	1.23983e+06	9.91497e+06	8.20245e+06	121785	125364	4.8336e+06	5.78121e+06	4.48005e+06	2.35899e+06	429781	5.91148e+06	2.25288e+06
12.749_810.66118	2.45937	0.211235	0.524401	PAF:PCF	POS	12.749	810.66118	C47 H91 N2 O6 P	(2S,3R,4E,14Z)-3-Hydroxy-2-[(15Z)-15-tetracosenoylamino]-4,14-octadecadien-1-yl 2-(trimethylammonio)ethyl phosphate	-0.000297107692745158	-0.366500323464197	NA	level4	ChemSpider	NA	NA	NA	NA	NA	NA	NA	NA	NA	Non-significant	915926	482155	1.06449e+06	1.21924e+06	989397	1.16379e+06	925390	1.0423e+06	1.01397e+06	520043	2.26495e+06	1.01421e+06	922759	895417	2.15503e+06	1.13167e+06	205851	207267	878020	2.78993e+06	2.55387e+06	269026	2.01114e+06	423482	398671
0.598_445.88025	2.45892	0.212737	0.524401	PAF:PCF	NA	NA	NA	NA	unidentified	NA	NA	NA	level5	NA	NA	NA	NA	NA	NA	NA	NA	NA	NA	Non-significant	9.28839e+06	9.52244e+06	9.35154e+06	9.62934e+06	9.10184e+06	9.05792e+06	8.94955e+06	9.36472e+06	9.58389e+06	2.58684e+07	2.84126e+07	8.85635e+06	3.8642e+06	5.42535e+06	2.75183e+07	2.4097e+07	628927	950839	1.55393e+07	1.88503e+07	1.49183e+07	9.26161e+06	2.27845e+06	1.8334e+07	8.38919e+06
2.54_284.07561	2.45821	0.122347	0.524401	PAF:PCF	NA	NA	NA	NA	unidentified	NA	NA	NA	level5	NA	NA	NA	NA	NA	NA	NA	NA	NA	NA	Non-significant	4.24108e+06	4.12955e+06	2.95429e+06	4.16438e+06	4.32724e+06	4.19929e+06	4.10306e+06	4.23859e+06	4.10123e+06	5.61963e+06	3.51647e+06	8.95995e+06	2.10939e+06	5.7448e+06	2.66449e+06	3.85633e+06	1.00905e+06	2.49608e+06	4.94111e+06	5.44708e+06	5.2651e+06	2.14227e+06	3.35808e+06	3.54181e+06	4.47386e+06
0.599_869.77696	2.45514	0.241178	0.527758	PAF:PCF	NA	NA	NA	NA	unidentified	NA	NA	NA	level5	NA	NA	NA	NA	NA	NA	NA	NA	NA	NA	Non-significant	1.06823e+06	1.01521e+06	1.08663e+06	960506	1.08765e+06	1.14071e+06	968643	952824	1.01237e+06	3.89338e+06	4.79175e+06	718634	246024	394750	4.39655e+06	3.60998e+06	109860	110385	2.16007e+06	2.62362e+06	1.76171e+06	972389	111003	2.66733e+06	881507
9.786_332.27163	2.45445	0.113703	0.524401	PAF:PCF	NEG	9.786	332.27163	C22 H36 O2	(7E,10E,13E,16E)-7,10,13,16-Docosatetraenoic acid	9.90833491982812e-05	0.298199936403776	NA	level4	ChemSpider	NA	NA	NA	NA	NA	NA	NA	NA	NA	Non-significant	4.08488e+07	4.07853e+07	4.27938e+07	4.06116e+07	4.02653e+07	3.85418e+07	4.23361e+07	4.02907e+07	4.09029e+07	2.9917e+07	4.11735e+07	3.09409e+07	1.90582e+07	3.34981e+07	3.71136e+07	2.39088e+07	5.9643e+06	1.16968e+07	1.4615e+07	3.26203e+07	3.4077e+07	1.31839e+07	1.80467e+07	2.78452e+07	1.99796e+07
0.635_298.89052	2.45426	0.229679	0.524401	PAF:PCF	NA	NA	NA	NA	unidentified	NA	NA	NA	level5	NA	NA	NA	NA	NA	NA	NA	NA	NA	NA	Non-significant	290464	326432	174899	339350	235427	353695	308607	258635	307955	1.54299e+06	1.11344e+06	319405	72824.8	267929	1.22694e+06	1.03757e+06	92363.3	82585.4	399140	992905	603178	72089.5	75558.2	776591	318338
0.68_432.14799	2.4533	0.21373	0.524401	PAF:PCF	NA	NA	NA	NA	unidentified	NA	NA	NA	level5	NA	NA	NA	NA	NA	NA	NA	NA	NA	NA	Non-significant	1.48366e+06	1.66802e+06	1.51574e+06	1.50881e+06	1.50355e+06	1.43742e+06	1.51853e+06	1.61975e+06	1.52566e+06	786226	2.07836e+06	2.63012e+06	3.97865e+06	833057	1.24835e+06	1.60023e+06	480065	159423	1.35001e+06	872967	1.54211e+06	303200	790452	101856	2.14613e+06
0.644_522.04155	2.45185	0.141928	0.524401	PAF:PCF	NA	NA	NA	NA	unidentified	NA	NA	NA	level5	NA	NA	NA	NA	NA	NA	NA	NA	NA	NA	Non-significant	9.88622e+06	1.06487e+07	1.06665e+07	1.11609e+07	1.06042e+07	9.82774e+06	1.10136e+07	9.98161e+06	9.57219e+06	2.01e+07	1.73655e+07	1.68956e+07	5.94495e+06	1.2625e+07	1.70015e+07	1.4735e+07	2.89065e+06	4.54585e+06	1.13062e+07	1.90643e+07	1.51357e+07	9.22931e+06	5.55432e+06	1.38636e+07	1.36914e+07
9.927_465.32221	2.45132	0.00949253	0.524401	PAF:PCF	NA	NA	NA	NA	unidentified	NA	NA	NA	level5	NA	NA	NA	NA	NA	NA	NA	NA	NA	NA	Up	1.15798e+06	1.06005e+06	1.18802e+06	1.07348e+06	1.12716e+06	1.19316e+06	1.01769e+06	809849	822679	2.42248e+06	1.64254e+06	2.27161e+06	1.07705e+06	1.34747e+06	1.06094e+06	839941	800520	944530	2.10869e+06	1.40855e+06	1.4955e+06	838841	1.3178e+06	809408	1.11496e+06
0.603_587.98361	2.44243	0.202194	0.524401	PAF:PCF	NA	NA	NA	NA	unidentified	NA	NA	NA	level5	NA	NA	NA	NA	NA	NA	NA	NA	NA	NA	Non-significant	1.58202e+06	1.64757e+06	1.70796e+06	1.5905e+06	1.8397e+06	1.43935e+06	1.59704e+06	1.39549e+06	1.67095e+06	1.51371e+06	2.65134e+06	3.21114e+06	364392	4.45658e+06	1.72668e+06	2.70519e+06	133149	181679	2.44792e+06	4.119e+06	3.70366e+06	127337	132505	565735	984172
9.67_527.35814	2.43016	0.116619	0.524401	PAF:PCF	NA	NA	NA	NA	unidentified	NA	NA	NA	level5	NA	NA	NA	NA	NA	NA	NA	NA	NA	NA	Non-significant	2.20811e+06	2.16836e+06	2.14937e+06	2.16896e+06	2.14999e+06	2.11762e+06	2.12203e+06	2.0925e+06	2.61608e+06	3.43464e+06	1.29409e+06	1.52555e+06	1.71972e+06	1.16324e+06	1.00569e+06	862002	793024	918578	1.27749e+06	870785	963409	908206	2.31108e+06	1.52971e+06	1.33074e+06
2.793_263.04642	2.4289	0.512003	0.690295	PAF:PCF	POS	2.793	263.04642	C9 H13 N O6 S	EPINEPHRINE 4-SULFATE	6.33673087691022e-05	0.240897875665629	NA	level4	ChemSpider	NA	NA	NA	NA	NA	NA	NA	NA	NA	Non-significant	319347	315250	320868	330405	323325	324040	320470	349154	320375	187993	17248.5	95704.7	134065	63425.5	15901.4	45162.4	58216.6	20523.1	468111	283127	67921.5	48004.9	64975.3	216505	42521.1
0.649_215.05597	2.42725	0.165333	0.524401	PAF:PCF	POS	0.649	215.05597	C5 H14 N O6 P	240I539PWQ	9.98310083275555e-05	0.464209633959481	NA	level4	ChemSpider	NA	NA	NA	NA	NA	NA	NA	NA	NA	Non-significant	1.21393e+07	1.19512e+07	1.2001e+07	1.24709e+07	1.23252e+07	1.22053e+07	1.2804e+07	1.25039e+07	1.21741e+07	2.5846e+07	1.25462e+07	1.99624e+07	1.13409e+07	2.02014e+07	2.67642e+07	1.04591e+07	1.12503e+07	2.33206e+06	3.70751e+07	6.4746e+06	1.54228e+07	4.26652e+06	1.0133e+07	1.39631e+07	1.59283e+06
0.655_307.92674	2.42669	0.438973	0.642888	PAF:PCF	NA	NA	NA	NA	unidentified	NA	NA	NA	level5	NA	NA	NA	NA	NA	NA	NA	NA	NA	NA	Non-significant	232605	230828	222208	222941	231201	201723	236045	212123	207749	1.31207e+06	2.5627e+06	232110	247082	260707	1.67144e+06	1.16651e+06	287128	238741	244716	783956	611233	224877	260272	569811	212213
0.599_749.77581	2.425	0.2066	0.524401	PAF:PCF	NA	NA	NA	NA	unidentified	NA	NA	NA	level5	NA	NA	NA	NA	NA	NA	NA	NA	NA	NA	Non-significant	4.54952e+06	4.73328e+06	4.66976e+06	4.3694e+06	4.3663e+06	4.40339e+06	4.23922e+06	4.02003e+06	4.82637e+06	8.12786e+06	7.84277e+06	4.40323e+06	2.29271e+06	2.51488e+06	7.86934e+06	7.42225e+06	321118	658224	6.35042e+06	6.48956e+06	6.16022e+06	4.52131e+06	1.61505e+06	7.8573e+06	4.73518e+06
3.465_228.14756	2.42328	0.136234	0.524401	PAF:PCF	NA	NA	NA	NA	unidentified	NA	NA	NA	level5	NA	NA	NA	NA	NA	NA	NA	NA	NA	NA	Non-significant	9.09658e+06	8.52202e+06	8.5553e+06	8.31726e+06	9.10886e+06	9.65447e+06	8.90262e+06	8.51586e+06	8.90764e+06	5.83152e+06	6.86775e+06	1.52823e+07	1.32377e+07	1.33287e+07	1.37829e+07	7.16596e+06	2.56525e+06	1.81577e+06	3.24296e+07	4.92652e+06	6.08725e+06	2.28879e+06	9.00581e+06	2.24641e+06	2.20844e+06
2.621_188.10488	2.42052	0.165089	0.524401	PAF:PCF	NEG	2.621	188.10488	C9 H16 O4	Azelaic acid	NA	1.69426358809233e-05	0.0900701660860961	level3	BMDB	C08261	HMDB0000784	Lipids and lipid-like molecules	Fatty acids and conjugates	Fatty Acyls	Fatty acyls[FA]	NA	NA	NA	Non-significant	6.84361e+06	7.31116e+06	7.67259e+06	7.02317e+06	6.95182e+06	6.964e+06	7.5294e+06	7.26488e+06	6.29918e+06	6.11714e+06	1.15213e+07	1.30049e+07	6.61417e+06	1.08931e+07	5.68778e+06	8.47711e+06	1.28436e+06	2.89831e+06	4.20051e+06	1.93303e+07	6.58936e+06	3.29851e+06	4.8383e+06	2.71736e+06	7.19798e+06
0.626_213.89414	2.42023	0.211237	0.524401	PAF:PCF	NA	NA	NA	NA	unidentified	NA	NA	NA	level5	NA	NA	NA	NA	NA	NA	NA	NA	NA	NA	Non-significant	1.11113e+06	1.09163e+06	1.23279e+06	1.30443e+06	1.34308e+06	1.21891e+06	1.25357e+06	1.17377e+06	1.25806e+06	2.51032e+06	3.44404e+06	1.50109e+06	642898	957652	3.21447e+06	2.76778e+06	98518.4	214166	2.06196e+06	2.55614e+06	1.73886e+06	1.20672e+06	454949	1.81655e+06	966927
4.545_429.25896	2.41928	0.251307	0.529284	PAF:PCF	NA	NA	NA	NA	unidentified	NA	NA	NA	level5	NA	NA	NA	NA	NA	NA	NA	NA	NA	NA	Non-significant	409129	408505	394707	417026	400314	392192	398941	403228	393541	104523	143989	596275	616828	425177	527462	330226	5297.27	13667.2	186680	1.15671e+06	831038	7076.21	2.42699e+06	64243.1	120349
10.915_724.50715	2.41817	0.327467	0.573029	PAF:PCF	NEG	10.915	724.50715	C41 H73 O8 P	1-Stearoyl-2-arachidonoyl-sn-glycero-3-phosphate	0.00284906968738596	3.9324399672947	NA	level4	ChemSpider	NA	NA	NA	NA	NA	NA	NA	NA	NA	Non-significant	1.00293e+06	981464	1.00849e+06	974979	1.02041e+06	1.01637e+06	999247	1.00894e+06	1.00332e+06	236593	1.21187e+06	1.33171e+06	1.09987e+06	2.35128e+06	182706	488750	102893	558057	279781	85495.7	376752	462079	286946	658661	4.6059e+06
4.834_303.20455	2.41646	0.173538	0.524401	PAF:PCF	POS	4.834	303.20455	C15 H29 N O5	3-hydroxyoctanoylcarnitine	-2.72327137054162e-05	-0.0898163027280343	NA	level4	ChemSpider	NA	NA	NA	NA	NA	NA	NA	NA	NA	Non-significant	860755	806731	791261	834645	864171	837359	817195	779107	788005	1.0789e+06	1.36267e+06	999362	794118	1.13185e+06	2.29689e+06	1.0946e+06	154524	174834	1.42899e+06	1.35401e+06	986200	429324	597216	730071	667010
0.966_168.02862	2.41195	0.157857	0.524401	PAF:PCF	NA	NA	NA	NA	unidentified	NA	NA	NA	level5	NA	NA	NA	NA	NA	NA	NA	NA	NA	NA	Non-significant	4.43533e+07	4.56284e+07	4.46537e+07	4.37554e+07	4.43856e+07	4.46121e+07	4.54307e+07	4.60848e+07	4.47522e+07	1.09326e+08	4.84884e+07	8.65534e+07	2.9544e+07	7.22467e+07	4.47604e+07	6.92826e+07	1.16162e+07	2.04168e+07	6.21827e+07	7.89054e+07	7.29639e+07	2.50138e+07	4.2598e+07	3.1198e+07	5.17654e+07
6.559_328.22512	2.41037	0.245392	0.527758	PAF:PCF	NEG	6.559	328.22512	C18 H32 O5	(10E,15Z)-9,12,13-Trihydroxy-10,15-octadecadienoic acid	0.000150074030045744	0.457229162775508	NA	level4	ChemSpider	NA	NA	NA	NA	NA	NA	NA	NA	NA	Non-significant	1.36683e+06	1.42096e+06	1.43294e+06	1.39856e+06	1.42919e+06	1.46055e+06	1.46457e+06	1.41673e+06	1.47075e+06	1.08866e+06	4.32417e+06	3.46053e+06	588306	1.96233e+06	1.13305e+06	2.62529e+06	828015	228015	761811	5.38032e+06	1.87595e+06	254328	1.01608e+06	262139	1.01806e+06
9.251_501.28643	2.4095	0.208343	0.524401	PAF:PCF	NA	NA	NA	NA	unidentified	NA	NA	NA	level5	NA	NA	NA	NA	NA	NA	NA	NA	NA	NA	Non-significant	8.80835e+06	8.74284e+06	8.36335e+06	9.29422e+06	1.05905e+07	9.40674e+06	8.56573e+06	8.57345e+06	9.16941e+06	3.51114e+07	9.98493e+06	1.24117e+07	8.09823e+06	1.26848e+07	1.76843e+07	1.16567e+07	2.84017e+06	9.37029e+06	9.65283e+06	1.91235e+07	2.37339e+07	6.99959e+06	8.01059e+06	7.03479e+06	8.30733e+06
4.543_331.15653	2.40803	0.195455	0.524401	PAF:PCF	NA	NA	NA	NA	unidentified	NA	NA	NA	level5	NA	NA	NA	NA	NA	NA	NA	NA	NA	NA	Non-significant	1.40118e+06	1.43483e+06	1.54354e+06	1.48378e+06	1.41383e+06	1.41102e+06	1.40268e+06	1.50921e+06	1.47552e+06	1.80248e+06	968653	2.08437e+06	183642	1.30006e+06	372981	1.62373e+06	254934	137712	1.31375e+06	1.65774e+07	1.26862e+06	137469	174276	386053	465681
14.322_281.27185	2.40634	0.344282	0.579522	PAF:PCF	NA	NA	NA	NA	unidentified	NA	NA	NA	level5	NA	NA	NA	NA	NA	NA	NA	NA	NA	NA	Non-significant	1.78917e+06	1.50548e+06	1.74254e+06	1.87245e+06	1.78139e+06	2.1179e+06	2.02551e+06	1.7403e+06	1.66325e+06	1.20564e+07	2.83809e+06	2.58491e+06	1.37674e+07	2.20821e+06	2.51625e+06	2.62401e+06	2.39799e+06	2.24189e+06	3.26842e+06	2.21166e+06	2.478e+06	2.70314e+06	2.04068e+06	2.53314e+06	2.12804e+06
0.703_87.01443	2.40403	0.096116	0.524401	PAF:PCF	NA	NA	NA	NA	unidentified	NA	NA	NA	level5	NA	NA	NA	NA	NA	NA	NA	NA	NA	NA	Non-significant	3.92295e+07	3.77425e+07	3.87036e+07	3.82519e+07	3.94719e+07	3.77354e+07	3.95448e+07	3.88424e+07	3.84162e+07	2.514e+07	5.7975e+07	2.76308e+07	4.80356e+07	6.33376e+06	3.00065e+07	9.31874e+06	1.06765e+07	2.60714e+07	6.28495e+07	1.20187e+07	8.14129e+06	4.14229e+07	1.38558e+07	2.63901e+07	2.21415e+07
0.705_105.02502	2.40403	0.096116	0.524401	PAF:PCF	NA	NA	NA	NA	unidentified	NA	NA	NA	level5	NA	NA	NA	NA	NA	NA	NA	NA	NA	NA	Non-significant	3.92295e+07	3.77425e+07	3.87036e+07	3.82519e+07	3.94719e+07	3.77354e+07	3.95448e+07	3.88424e+07	3.84162e+07	2.514e+07	5.7975e+07	2.76308e+07	4.80356e+07	6.33376e+06	3.00065e+07	9.31874e+06	1.06765e+07	2.60714e+07	6.28495e+07	1.20187e+07	8.14129e+06	4.14229e+07	1.38558e+07	2.63901e+07	2.21415e+07
0.599_157.95695	2.40288	0.215398	0.524401	PAF:PCF	NA	NA	NA	NA	unidentified	NA	NA	NA	level5	NA	NA	NA	NA	NA	NA	NA	NA	NA	NA	Non-significant	1.55963e+07	1.59748e+07	1.63701e+07	1.58672e+07	1.5854e+07	1.55501e+07	1.61401e+07	1.59937e+07	1.58388e+07	4.36884e+07	5.22023e+07	1.58573e+07	7.41415e+06	1.00752e+07	4.69043e+07	4.14436e+07	2.12435e+06	2.93792e+06	2.61617e+07	3.10672e+07	2.55946e+07	1.54535e+07	4.79852e+06	2.8918e+07	1.45403e+07
9.765_352.29778	2.40137	0.17109	0.524401	PAF:PCF	NEG	9.765	352.29778	C22 H40 O3	(2E,4Z,6S)-6-Hydroxy-2,4-docosadienoic acid	3.1651303856961e-05	0.0898424821225041	NA	level4	ChemSpider	NA	NA	NA	NA	NA	NA	NA	NA	NA	Non-significant	760081	726603	700450	762165	874940	843745	821501	837461	702905	631869	1.1195e+06	661544	301863	509715	1.2885e+06	640813	95136.3	268860	584245	916959	578245	414687	318134	602814	517586
11.508_787.54838	2.39831	0.0882671	0.524401	PAF:PCF	POS	11.508	787.54838	C46 H78 N O7 P	(2R)-3-{[6-(Tetracyclo[6.4.0.0~2,7~.0~3,6~]dodec-10-yl)hexanoyl]oxy}-2-{[8-(tetracyclo[6.4.0.0~2,7~.0~3,6~]dodec-10-yl)octyl]oxy}propyl 2-(trimethylammonio)ethyl phosphate	-0.00321219295585706	-4.0787079811418	NA	level4	ChemSpider	NA	NA	NA	NA	NA	NA	NA	NA	NA	Non-significant	2.29856e+06	2.18113e+06	1.99012e+06	2.26085e+06	2.32965e+06	2.30633e+06	2.1476e+06	2.1337e+06	1.96928e+06	3.71265e+06	3.49694e+06	2.97866e+06	1.41252e+06	2.79108e+06	3.47722e+06	2.4115e+06	971962	864629	2.83885e+06	4.94169e+06	3.36718e+06	865591	2.47934e+06	1.27524e+06	1.31168e+06
0.647_183.06629	2.39674	0.114031	0.524401	PAF:PCF	NA	NA	NA	NA	unidentified	NA	NA	NA	level5	NA	NA	NA	NA	NA	NA	NA	NA	NA	NA	Non-significant	5.43003e+08	5.53193e+08	5.44851e+08	5.51812e+08	5.6515e+08	5.62471e+08	5.67774e+08	5.54956e+08	5.4093e+08	1.11875e+09	8.90767e+08	1.0797e+09	3.50991e+08	1.02844e+09	1.00605e+09	6.20621e+08	4.86947e+08	1.81355e+08	7.57183e+08	1.05723e+09	5.92064e+08	1.81713e+08	6.26066e+08	3.6332e+08	3.29235e+08
0.586_326.04402	2.39582	0.203761	0.524401	PAF:PCF	POS	0.586	326.04402	C17 H10 O7	3-Hydroxy-4-methoxy-6H-[1,3]dioxolo[5,6][1]benzofuro[3,2-c]chromen-6-one	0.00137227640124138	4.2088861402616	NA	level4	ChemSpider	NA	NA	NA	NA	NA	NA	NA	NA	NA	Non-significant	1.29256e+06	1.42124e+06	1.34277e+06	1.38689e+06	1.44118e+06	1.22949e+06	1.2773e+06	1.3682e+06	1.41266e+06	2.89957e+06	2.71051e+06	1.21208e+06	479896	1.28936e+06	2.38724e+06	2.44285e+06	167872	236798	2.21379e+06	3.13367e+06	1.68652e+06	2.26752e+06	530211	1.794e+06	1.56474e+06
4.067_319.15313	2.39524	0.248459	0.527758	PAF:PCF	NA	NA	NA	NA	unidentified	NA	NA	NA	level5	NA	NA	NA	NA	NA	NA	NA	NA	NA	NA	Non-significant	3.11959e+06	3.0482e+06	3.14993e+06	3.18532e+06	3.13542e+06	3.12114e+06	3.24611e+06	3.23695e+06	3.2411e+06	1.97968e+06	1.7753e+06	3.89807e+06	4.75823e+06	7.58401e+06	2.69132e+06	2.95978e+06	18087.7	217237	5.65369e+06	3.3871e+06	5.73522e+06	240757	8.54939e+06	1.94271e+06	3.97972e+06
4.7_254.05705	2.39099	0.181516	0.524401	PAF:PCF	NA	NA	NA	NA	unidentified	NA	NA	NA	level5	NA	NA	NA	NA	NA	NA	NA	NA	NA	NA	Non-significant	298153	300998	342288	303593	308180	314888	331658	294432	330757	157649	168134	341167	21116	634156	86334.5	215448	32290.4	31204.1	1.78838e+06	535473	362800	6051.35	5312.45	8765.17	39445.6
0.6_783.76996	2.38829	0.364496	0.59649	PAF:PCF	NA	NA	NA	NA	unidentified	NA	NA	NA	level5	NA	NA	NA	NA	NA	NA	NA	NA	NA	NA	Non-significant	210764	166596	162092	107905	174405	110014	190414	213529	282242	997477	1.12467e+06	118353	83138.5	109909	1.01679e+06	768484	84614.9	85019.6	515052	630473	282407	220571	85495.4	762429	174448
0.701_101.08416	2.38595	0.0328636	0.524401	PAF:PCF	NA	NA	NA	NA	unidentified	NA	NA	NA	level5	NA	NA	NA	NA	NA	NA	NA	NA	NA	NA	Up	4.93243e+06	3.01601e+06	3.64318e+06	3.55536e+06	4.54379e+06	3.09211e+06	3.12165e+06	2.96725e+06	4.33745e+06	5.72736e+06	5.23677e+06	9.171e+06	3.87722e+06	7.15215e+06	2.22999e+06	2.74396e+06	3.07255e+06	2.62254e+06	1.8654e+06	9.90835e+06	4.16273e+06	1.78391e+06	3.17037e+06	2.16384e+06	2.04951e+06
0.598_817.76410	2.38416	0.220184	0.524401	PAF:PCF	NA	NA	NA	NA	unidentified	NA	NA	NA	level5	NA	NA	NA	NA	NA	NA	NA	NA	NA	NA	Non-significant	3.15501e+06	3.13451e+06	3.09372e+06	2.75971e+06	2.96382e+06	2.98329e+06	2.71123e+06	2.91507e+06	2.84565e+06	6.49553e+06	6.31001e+06	2.69901e+06	1.13622e+06	1.36772e+06	6.18522e+06	6.0801e+06	108552	314496	4.66696e+06	4.8038e+06	4.10941e+06	2.98283e+06	710274	5.50019e+06	2.66654e+06
9.725_465.32176	2.38148	0.0600504	0.524401	PAF:PCF	NA	NA	NA	NA	unidentified	NA	NA	NA	level5	NA	NA	NA	NA	NA	NA	NA	NA	NA	NA	Non-significant	1.29628e+06	1.38542e+06	1.26478e+06	1.34568e+06	1.45213e+06	1.14154e+06	1.4613e+06	1.37912e+06	1.30637e+06	951435	660474	872250	375422	728794	694844	204421	315488	523206	427464	384071	375927	362814	615448	941944	987352
5.843_440.19483	2.38007	0.467059	0.660038	PAF:PCF	NEG	5.843	440.19483	C25 H24 N6 O2	Ibrutinib	-0.00124208895044831	-2.82167203216365	NA	level4	ChemSpider	NA	NA	NA	NA	NA	NA	NA	NA	NA	Non-significant	986198	1.04706e+06	1.01456e+06	1.03834e+06	1.05981e+06	1.00734e+06	1.02199e+06	1.06077e+06	1.06003e+06	211898	3.78314e+06	2.9128e+06	376573	1.17096e+06	1.08953e+06	2.45045e+06	256370	195556	349723	438331	303593	168426	63229.7	49030.4	704116
0.604_671.94434	2.37898	0.21247	0.524401	PAF:PCF	NA	NA	NA	NA	unidentified	NA	NA	NA	level5	NA	NA	NA	NA	NA	NA	NA	NA	NA	NA	Non-significant	839683	789736	978063	979344	860740	736156	756259	857822	852333	504623	841442	1.7584e+06	181070	2.62725e+06	612923	1.07435e+06	118674	111929	1.03027e+06	1.49024e+06	1.78581e+06	113493	118099	141691	607466
0.694_92.04756	2.37818	0.109613	0.524401	PAF:PCF	POS	0.694	92.04756	C3 H8 O3	glycerin	0.000214127073277837	2.32627106747139	NA	level4	ChemSpider	NA	NA	NA	NA	NA	NA	NA	NA	NA	Non-significant	3.48009e+06	3.07483e+06	3.12508e+06	3.02664e+06	3.36052e+06	3.6572e+06	3.24424e+06	3.39857e+06	3.32431e+06	6.41347e+06	9.0018e+06	4.75849e+06	2.32742e+06	2.78028e+06	1.23045e+07	5.02913e+06	1.33996e+06	2.11377e+06	5.05028e+06	5.36259e+06	4.20744e+06	2.85671e+06	2.08316e+06	5.02991e+06	1.54658e+06
0.694_114.02956	2.37818	0.109613	0.524401	PAF:PCF	NA	NA	NA	NA	unidentified	NA	NA	NA	level5	NA	NA	NA	NA	NA	NA	NA	NA	NA	NA	Non-significant	3.48009e+06	3.07483e+06	3.12508e+06	3.02664e+06	3.36052e+06	3.6572e+06	3.24424e+06	3.39857e+06	3.32431e+06	6.41347e+06	9.0018e+06	4.75849e+06	2.32742e+06	2.78028e+06	1.23045e+07	5.02913e+06	1.33996e+06	2.11377e+06	5.05028e+06	5.36259e+06	4.20744e+06	2.85671e+06	2.08316e+06	5.02991e+06	1.54658e+06
0.599_597.82914	2.37775	0.213516	0.524401	PAF:PCF	NA	NA	NA	NA	unidentified	NA	NA	NA	level5	NA	NA	NA	NA	NA	NA	NA	NA	NA	NA	Non-significant	5.91463e+06	5.92035e+06	5.68929e+06	5.60415e+06	5.8893e+06	5.6575e+06	5.42291e+06	5.54692e+06	5.75284e+06	1.22061e+07	1.27727e+07	5.39596e+06	2.62754e+06	3.4447e+06	1.27548e+07	1.14132e+07	466331	895067	9.1543e+06	9.44771e+06	8.43117e+06	5.87978e+06	1.79322e+06	1.01857e+07	5.60072e+06
0.68_489.16970	2.37762	0.156619	0.524401	PAF:PCF	NA	NA	NA	NA	unidentified	NA	NA	NA	level5	NA	NA	NA	NA	NA	NA	NA	NA	NA	NA	Non-significant	2.95981e+06	3.17298e+06	3.00981e+06	2.97778e+06	2.78204e+06	2.88245e+06	3.62878e+06	4.01454e+06	2.99712e+06	2.47989e+06	5.84209e+06	5.31082e+06	8.14748e+06	1.00144e+06	1.94918e+06	3.72256e+06	1.31768e+06	693574	2.18924e+06	3.09235e+06	3.07109e+06	1.18724e+06	2.27229e+06	539098	3.75381e+06
0.723_143.05846	2.37704	0.247176	0.527758	PAF:PCF	POS	0.723	143.05846	C6 H6 O3	Phloroglucinol	NA	17.0267705416857	135099.116684807	level3	mzCloud	C02183	HMDB0013675	Benzenoids	Benzenetriols and derivatives	Phenols	Phenols and derivatives	Xenobiotics biodegradation and metabolism	Aminobenzoate degradation	map00627 Aminobenzoate degradation; map01120 Microbial metabolism in diverse environments	Non-significant	3.45542e+06	6.13563e+06	5.16701e+06	6.4388e+06	6.59229e+06	6.90527e+06	6.38767e+06	6.50105e+06	6.03259e+06	5.49198e+06	1.82934e+07	2.26124e+07	5.10896e+06	3.21101e+06	7.19049e+06	7.47672e+06	6.06715e+06	5.97528e+06	4.22365e+06	8.19257e+06	2.16405e+06	4.82278e+06	3.29146e+06	3.53976e+06	6.91317e+06
9.613_437.29074	2.37496	0.385032	0.611247	PAF:PCF	NA	NA	NA	NA	unidentified	NA	NA	NA	level5	NA	NA	NA	NA	NA	NA	NA	NA	NA	NA	Non-significant	7.73773e+06	7.41969e+06	7.43463e+06	7.70385e+06	7.59446e+06	7.32835e+06	7.61909e+06	7.49237e+06	7.249e+06	1.90355e+07	2.9694e+06	4.41062e+06	3.63441e+06	4.40482e+06	2.98015e+06	2.33885e+06	2.19907e+06	6.58458e+06	2.60508e+06	1.82261e+06	3.35404e+06	3.6785e+06	4.61239e+06	6.01486e+06	5.91223e+06
12.056_583.51799	2.36664	0.109539	0.524401	PAF:PCF	NA	NA	NA	NA	unidentified	NA	NA	NA	level5	NA	NA	NA	NA	NA	NA	NA	NA	NA	NA	Non-significant	843889	803994	785684	825236	749381	749896	675098	735338	723052	1.35856e+06	1.92297e+06	1.01882e+06	1.16599e+06	507819	2.39209e+06	256853	859911	700306	1.16575e+06	1.5394e+06	532723	970515	679999	495096	304307
0.637_220.01753	2.36394	0.149914	0.524401	PAF:PCF	NA	NA	NA	NA	unidentified	NA	NA	NA	level5	NA	NA	NA	NA	NA	NA	NA	NA	NA	NA	Non-significant	1.62547e+07	1.59966e+07	1.69052e+07	1.56424e+07	1.56478e+07	1.47875e+07	1.60834e+07	1.58339e+07	1.58166e+07	2.59477e+07	2.48522e+07	4.26423e+07	1.15592e+07	3.19628e+07	2.94827e+07	1.89516e+07	1.61538e+07	4.42267e+06	2.41708e+07	2.94691e+07	1.73449e+07	4.18098e+06	2.12652e+07	7.90133e+06	1.04642e+07
0.613_281.04278	2.35356	0.191939	0.524401	PAF:PCF	NA	NA	NA	NA	unidentified	NA	NA	NA	level5	NA	NA	NA	NA	NA	NA	NA	NA	NA	NA	Non-significant	1.43184e+06	1.63319e+06	1.67882e+06	1.65099e+06	1.52528e+06	1.51068e+06	1.48736e+06	1.54206e+06	1.48293e+06	2.22197e+06	2.10753e+06	3.39096e+06	1.03374e+06	3.52478e+06	2.97009e+06	1.60454e+06	1.40426e+06	271526	2.3123e+06	2.4102e+06	1.5738e+06	409984	1.65238e+06	826358	588048
12.39_839.60933	2.35305	0.204203	0.524401	PAF:PCF	NA	NA	NA	NA	unidentified	NA	NA	NA	level5	NA	NA	NA	NA	NA	NA	NA	NA	NA	NA	Non-significant	1.03445e+06	1.06976e+06	1.08164e+06	1.05334e+06	1.0567e+06	1.0149e+06	1.09555e+06	1.1028e+06	1.06503e+06	1.53159e+06	1.09263e+06	1.32806e+06	646299	1.20827e+06	3.13503e+06	1.47183e+06	84423.9	123389	918341	1.05202e+06	1.70078e+06	88213.6	1.24088e+06	772733	769247
0.662_181.98042	2.35255	0.208002	0.524401	PAF:PCF	NA	NA	NA	NA	unidentified	NA	NA	NA	level5	NA	NA	NA	NA	NA	NA	NA	NA	NA	NA	Non-significant	2.11977e+06	3.04508e+06	3.69699e+06	3.70724e+06	3.7778e+06	1.99745e+06	3.71681e+06	3.68515e+06	3.98138e+06	7.90805e+06	1.00311e+07	4.14608e+06	1.5439e+06	3.27739e+06	8.37914e+06	7.86148e+06	542637	983674	5.76134e+06	6.13322e+06	5.72274e+06	4.46867e+06	1.85995e+06	5.12985e+06	3.91892e+06
0.632_227.82349	2.35193	0.212383	0.524401	PAF:PCF	NA	NA	NA	NA	unidentified	NA	NA	NA	level5	NA	NA	NA	NA	NA	NA	NA	NA	NA	NA	Non-significant	440731	411486	405348	404569	372033	378354	384191	397695	440689	1.00285e+06	1.26542e+06	445212	241447	373628	1.04002e+06	1.01399e+06	77024	62709.3	605982	854487	842395	295896	109710	407549	380503
0.622_272.01491	2.35011	0.103485	0.524401	PAF:PCF	NA	NA	NA	NA	unidentified	NA	NA	NA	level5	NA	NA	NA	NA	NA	NA	NA	NA	NA	NA	Non-significant	5.32318e+06	5.23028e+06	4.75273e+06	4.64292e+06	5.76978e+06	6.04686e+06	5.23475e+06	5.49141e+06	4.95007e+06	9.41545e+06	8.81798e+06	3.6204e+06	3.38759e+06	2.33361e+06	8.13374e+06	4.46704e+06	2.10912e+06	2.72289e+06	7.81568e+06	4.74962e+06	5.47184e+06	6.69644e+06	4.68906e+06	1.45731e+07	3.8595e+06
4.816_432.10577	2.34996	0.437695	0.641649	PAF:PCF	POS	4.816	432.10577	C21 H20 O10	Genistin	NA	0.000127678808212295	0.295480536158082	level3	mzCloud	C09126	HMDB0033988	Phenylpropanoids and polyketides	Isoflavonoid O-glycosides	Isoflavonoids	Flavonoids	Biosynthesis of other secondary metabolites	Isoflavonoid biosynthesis	map00943 Isoflavonoid biosynthesis	Non-significant	1.67806e+06	1.65059e+06	1.69975e+06	1.66439e+06	1.66142e+06	1.61186e+06	1.6635e+06	1.61822e+06	1.64259e+06	358350	9.16204e+06	4.39784e+06	215184	2.97061e+06	614258	5.38688e+06	276548	259315	171511	1.4429e+06	526870	333577	17331.7	191050	1.75438e+06
11.875_832.57862	2.34821	0.156009	0.524401	PAF:PCF	NA	NA	NA	NA	unidentified	NA	NA	NA	level5	NA	NA	NA	NA	NA	NA	NA	NA	NA	NA	Non-significant	3.06092e+06	2.70089e+06	2.3729e+06	2.81475e+06	3.05973e+06	2.96378e+06	3.10523e+06	2.77755e+06	2.65836e+06	5.52242e+06	7.79893e+06	3.98964e+06	2.05066e+06	4.52017e+06	5.92427e+06	5.19389e+06	1.09457e+06	1.08353e+06	3.54843e+06	5.48492e+06	5.35627e+06	1.67991e+06	2.11534e+06	2.80027e+06	2.04567e+06
0.662_265.94145	2.34785	0.115599	0.524401	PAF:PCF	NA	NA	NA	NA	unidentified	NA	NA	NA	level5	NA	NA	NA	NA	NA	NA	NA	NA	NA	NA	Non-significant	1.18512e+06	1.12543e+06	1.14085e+06	1.31057e+06	1.32719e+06	1.20872e+06	1.41307e+06	1.11453e+06	1.40577e+06	1.54031e+06	2.95669e+06	1.63297e+06	764542	1.21855e+06	2.0804e+06	1.5588e+06	414711	637371	1.49026e+06	1.97059e+06	1.53019e+06	1.75137e+06	3.73955e+06	1.48995e+06	1.29562e+06
0.64_235.85541	2.34579	0.184807	0.524401	PAF:PCF	NA	NA	NA	NA	unidentified	NA	NA	NA	level5	NA	NA	NA	NA	NA	NA	NA	NA	NA	NA	Non-significant	376911	408606	263578	287261	322725	368828	243098	261395	394766	769015	1.03266e+06	417453	125222	343364	680398	716780	131574	97650.7	220076	633286	403053	317587	116881	380203	321904
0.644_313.87163	2.34537	0.269287	0.537868	PAF:PCF	NA	NA	NA	NA	unidentified	NA	NA	NA	level5	NA	NA	NA	NA	NA	NA	NA	NA	NA	NA	Non-significant	265966	340995	235457	420411	307006	395001	286702	342636	325438	1.17681e+06	1.77806e+06	317304	153609	162080	1.15836e+06	1.06823e+06	178505	148424	476142	986004	655160	315342	161810	510010	249146
8.216_317.29295	2.34371	0.20866	0.524401	PAF:PCF	POS	8.216	317.29295	C18 H39 N O3	Phytosphingosine	-4.64793304217892e-05	-0.146487099636949	NA	level4	ChemSpider	NA	NA	NA	NA	NA	NA	NA	NA	NA	Non-significant	559947	489261	550215	613674	570836	628890	633836	606170	621758	1.13172e+06	1.67949e+06	416730	345828	433899	891926	570191	531105	275978	654021	433661	265472	296436	309393	512775	371398
0.6_953.73820	2.34369	0.222674	0.524401	PAF:PCF	NA	NA	NA	NA	unidentified	NA	NA	NA	level5	NA	NA	NA	NA	NA	NA	NA	NA	NA	NA	Non-significant	712068	732389	802877	710301	703236	714095	804700	589773	788578	2.11565e+06	2.2965e+06	667119	105513	242487	2.27685e+06	1.93031e+06	121916	114987	1.30626e+06	1.22659e+06	1.22008e+06	672126	121326	1.56962e+06	595536
0.714_392.15584	2.33958	0.238568	0.527033	PAF:PCF	NA	NA	NA	NA	unidentified	NA	NA	NA	level5	NA	NA	NA	NA	NA	NA	NA	NA	NA	NA	Non-significant	863525	855720	962337	1.0629e+06	879627	842806	760606	852105	992023	1.01845e+06	847597	3.33139e+06	131551	5.04103e+06	723570	1.95663e+06	136083	128813	1.54177e+06	2.64376e+06	1.97086e+06	120867	127989	115768	443643
0.607_551.94432	2.33925	0.58525	0.738193	PAF:PCF	NA	NA	NA	NA	unidentified	NA	NA	NA	level5	NA	NA	NA	NA	NA	NA	NA	NA	NA	NA	Non-significant	228629	326909	230408	284724	309422	239409	278471	192492	244288	116711	125150	824126	104089	1.46094e+06	107166	145215	146050	164431	195476	250128	336262	100375	104449	113417	131396
3.921_389.13225	2.33398	0.201984	0.524401	PAF:PCF	NA	NA	NA	NA	unidentified	NA	NA	NA	level5	NA	NA	NA	NA	NA	NA	NA	NA	NA	NA	Non-significant	261471	223104	256070	246351	220693	225066	221554	212280	174039	268316	152355	232600	16099.4	1.71066e+06	154144	239941	21013.8	18940.3	256703	444152	595239	15289.6	16107	18849.5	20244.8
9.565_600.32770	2.3299	0.0672097	0.524401	PAF:PCF	NEG	9.565	600.3277	C27 H53 O12 P	1-stearoyl-sn-glycero-3-phospho-1D-myo-inositol	0.000234818274975623	0.391150312678915	NA	level4	ChemSpider	NA	NA	NA	NA	NA	NA	NA	NA	NA	Non-significant	9.57061e+06	9.53271e+06	9.78976e+06	9.78827e+06	9.94752e+06	1.02066e+07	9.57906e+06	9.65705e+06	9.58299e+06	6.17993e+06	9.98016e+06	4.10747e+06	4.29382e+06	3.6458e+06	3.43207e+06	2.17589e+06	2.57081e+06	3.95219e+06	3.24472e+06	3.42714e+06	4.07488e+06	2.86784e+06	6.77604e+06	6.59398e+06	6.0024e+06
0.614_223.10561	2.32937	0.0763818	0.524401	PAF:PCF	NA	NA	NA	NA	unidentified	NA	NA	NA	level5	NA	NA	NA	NA	NA	NA	NA	NA	NA	NA	Non-significant	214259	307450	257463	270552	312481	379161	241714	244938	208619	688102	1.26873e+06	938166	674685	282231	133385	670950	237806	334068	111236	117694	108656	100640	208321	136560	117030
0.691_168.02832	2.32872	0.1764	0.524401	PAF:PCF	NEG	0.691	168.02832	C5 H4 N4 O3	Uric acid	NA	-1.80835742185081e-05	-0.107622167884175	level3	mzCloud	C00366	HMDB0000289	Organoheterocyclic compounds	Purines and purine derivatives	Imidazopyrimidines	Purines and derivatives	Nucleotide metabolism	Purine metabolism	map00230 Purine metabolism; map01100 Metabolic pathways; map01120 Microbial metabolism in diverse environments; map04976 Bile secretion	Non-significant	8.65855e+07	8.69061e+07	8.53067e+07	8.16965e+07	8.79151e+07	8.49531e+07	8.51063e+07	8.74874e+07	8.67011e+07	1.69942e+08	8.36231e+07	1.61579e+08	4.66803e+07	1.29308e+08	8.52549e+07	1.22921e+08	1.79886e+07	3.73621e+07	1.04763e+08	1.43112e+08	1.46627e+08	4.12352e+07	6.66388e+07	5.3997e+07	8.31808e+07
0.693_540.14479	2.32635	0.49352	0.676661	PAF:PCF	NA	NA	NA	NA	unidentified	NA	NA	NA	level5	NA	NA	NA	NA	NA	NA	NA	NA	NA	NA	Non-significant	1.28223e+06	1.37432e+06	1.38696e+06	1.06212e+06	1.19492e+06	1.02518e+06	1.11756e+06	1.07912e+06	1.25569e+06	153332	3.80047e+06	2.56403e+06	4.33564e+06	177163	1.45564e+06	2.46194e+06	180356	159442	949828	2.75053e+06	1.22451e+06	347788	342879	145040	959703
0.601_505.98129	2.32543	0.508326	0.687566	PAF:PCF	POS	0.601	505.98129	C17 H14 O14 S2	2-Hydroxy-5-[5-hydroxy-7,8-dimethoxy-4-oxo-3-(sulfooxy)-4H-chromen-2-yl]phenyl hydrogen sulfate	-0.00121117627338663	-2.39371180314508	NA	level4	ChemSpider	NA	NA	NA	NA	NA	NA	NA	NA	NA	Non-significant	620839	531487	552908	512610	643798	608793	536476	604586	627885	149847	491067	1.85496e+06	211570	1.4323e+06	883350	750279	134755	188262	1.2178e+06	1.32051e+06	1.03669e+06	128873	134103	145617	293333
0.601_739.93053	2.32361	0.182824	0.524401	PAF:PCF	NA	NA	NA	NA	unidentified	NA	NA	NA	level5	NA	NA	NA	NA	NA	NA	NA	NA	NA	NA	Non-significant	482953	369192	353021	489261	425083	393294	323331	397104	484666	208719	490561	747719	101796	1.23767e+06	255819	394180	117621	110937	591323	905111	877917	112487	117052	127103	235822
0.585_258.05644	2.32278	0.205656	0.524401	PAF:PCF	POS	0.585	258.05644	C11 H14 O5 S	4-(3-Oxopentyl)phenyl hydrogen sulfate	0.000249953125035063	0.96859959470235	NA	level4	ChemSpider	NA	NA	NA	NA	NA	NA	NA	NA	NA	Non-significant	801946	783000	628486	758507	822386	812631	814102	905052	752744	1.43586e+06	1.33593e+06	816561	347094	908306	1.29338e+06	1.26178e+06	93155.2	189913	1.22132e+06	1.48265e+06	1.08274e+06	1.33566e+06	382385	1.01768e+06	981451
1.236_193.04093	2.3167	0.593224	0.744137	PAF:PCF	NA	NA	NA	NA	unidentified	NA	NA	NA	level5	NA	NA	NA	NA	NA	NA	NA	NA	NA	NA	Non-significant	5.28342e+06	5.22428e+06	4.38741e+06	4.35205e+06	4.87632e+06	5.54833e+06	5.05174e+06	4.63915e+06	5.74957e+06	7.00393e+06	824857	1.24549e+07	8.35201e+06	7.70118e+06	776242	5.6368e+06	1.68751e+06	1.43112e+06	8.24888e+06	1.02374e+07	3.58831e+06	1.36667e+06	4.55723e+06	3.46157e+06	2.64247e+06
0.671_251.10046	2.313	0.163228	0.524401	PAF:PCF	POS	0.671	251.10046	C9 H17 N O7	muramic acid	-4.38098675203946e-05	-0.17447144558473	NA	level4	ChemSpider	NA	NA	NA	NA	NA	NA	NA	NA	NA	Non-significant	1.95412e+06	1.70314e+06	2.33385e+06	2.57773e+06	2.43452e+06	1.71465e+06	2.36395e+06	2.34929e+06	1.62484e+06	4.99266e+06	9.60413e+06	5.21683e+06	7.96131e+06	2.76016e+06	2.83288e+06	5.42722e+06	2.16911e+06	969881	742039	769942	849042	613265	3.69052e+06	747104	1.04374e+06
0.677_233.08946	2.313	0.163228	0.524401	PAF:PCF	NA	NA	NA	NA	unidentified	NA	NA	NA	level5	NA	NA	NA	NA	NA	NA	NA	NA	NA	NA	Non-significant	1.95412e+06	1.70314e+06	2.33385e+06	2.57773e+06	2.43452e+06	1.71465e+06	2.39526e+06	2.67143e+06	2.64803e+06	4.99266e+06	9.60413e+06	5.21683e+06	9.19516e+06	3.27562e+06	1.61652e+06	5.42722e+06	2.16911e+06	969881	576604	598286	659751	476539	3.69052e+06	580539	1.77116e+06
4.163_429.25881	2.31233	0.227964	0.524401	PAF:PCF	NA	NA	NA	NA	unidentified	NA	NA	NA	level5	NA	NA	NA	NA	NA	NA	NA	NA	NA	NA	Non-significant	555824	505433	527587	557379	549706	596543	566874	581631	562869	194624	296462	770798	1.02137e+06	561841	783435	519300	13547.8	12870.8	334536	1.27958e+06	1.29129e+06	13076.8	3.47484e+06	145735	221772
0.599_284.08585	2.311	0.218412	0.524401	PAF:PCF	NA	NA	NA	NA	unidentified	NA	NA	NA	level5	NA	NA	NA	NA	NA	NA	NA	NA	NA	NA	Non-significant	4.83876e+06	4.78039e+06	4.71276e+06	4.9845e+06	4.85762e+06	4.81506e+06	4.76612e+06	5.05431e+06	5.06837e+06	7.73645e+06	1.4006e+07	8.24255e+06	845785	1.31875e+07	8.43537e+06	1.21782e+07	235064	561633	8.71078e+06	1.5391e+07	1.3568e+07	366307	233625	2.20139e+06	2.60405e+06
2.656_498.10969	2.30894	0.70233	0.824841	PAF:PCF	NA	NA	NA	NA	unidentified	NA	NA	NA	level5	NA	NA	NA	NA	NA	NA	NA	NA	NA	NA	Non-significant	1.21727e+06	1.15321e+06	1.14231e+06	1.0832e+06	1.18195e+06	1.07245e+06	1.08214e+06	1.19111e+06	1.08545e+06	5.62384e+06	93995.8	2.09599e+06	1.95374e+06	2.33565e+06	105370	2.65234e+06	637447	94369.4	308376	842891	898880	297505	1.46218e+06	536107	1.78526e+06
0.63_202.04544	2.30235	0.304959	0.558269	PAF:PCF	POS	0.63	202.04544	C6 H12 O6	Mannose	NA	21.9820537084205	122079.529644881	level1	BMDB	C00159	HMDB0000169	Organic oxygen compounds	Carbohydrates and carbohydrate conjugates	Organooxygen compounds	Carbohydrates	Carbohydrate metabolism	Fructose and mannose metabolism	map00051 Fructose and mannose metabolism; map00052 Galactose metabolism; map00520 Amino sugar and nucleotide sugar metabolism; map01100 Metabolic pathways; map02010 ABC transporters; map02060 Phosphotransferase system (PTS); map04142 Lysosome; map04625 C-type lectin receptor signaling pathway	Non-significant	2.1469e+08	2.01257e+08	2.0917e+08	2.07643e+08	2.1806e+08	2.09611e+08	2.11903e+08	2.12844e+08	2.1512e+08	3.84789e+08	4.23763e+08	9.45551e+07	1.83149e+08	1.04505e+08	3.48773e+08	9.95072e+07	1.50629e+08	1.42118e+08	3.28999e+08	1.0829e+08	9.47481e+07	2.77408e+08	2.05739e+08	3.61598e+08	1.50971e+08
0.619_169.05041	2.29882	0.186497	0.524401	PAF:PCF	NEG	0.619	169.05041	C4 H12 N O4 P	P-DMEA	1.2306553230701e-05	0.0727981338616309	NA	level4	ChemSpider	NA	NA	NA	NA	NA	NA	NA	NA	NA	Non-significant	4.24453e+06	3.95231e+06	4.30502e+06	6.19458e+06	4.53777e+06	3.55451e+06	4.67648e+06	4.76965e+06	3.89609e+06	1.00981e+07	7.19703e+06	9.1423e+06	2.04736e+06	9.67517e+06	1.18408e+07	7.28601e+06	3.18384e+06	1.03062e+06	6.09192e+06	9.53918e+06	4.99462e+06	1.12294e+06	3.45503e+06	2.49364e+06	2.27385e+06
7.384_376.22276	2.29848	0.697139	0.821698	PAF:PCF	NA	NA	NA	NA	unidentified	NA	NA	NA	level5	NA	NA	NA	NA	NA	NA	NA	NA	NA	NA	Non-significant	114527	114144	106771	134688	115962	148936	162380	160886	155051	163123	1.35346e+06	157360	340041	122082	1.08653e+06	182070	321561	224650	217014	211184	1.3172e+06	446744	183028	134999	160117
5.802_440.19494	2.29831	0.445903	0.646475	PAF:PCF	POS	5.802	440.19494	C24 H28 N2 O6	BIS-FERULAMIDOBUTANE	0.000198773466934199	0.451558027571491	NA	level4	ChemSpider	NA	NA	NA	NA	NA	NA	NA	NA	NA	Non-significant	1.30796e+06	1.12761e+06	1.23572e+06	1.23424e+06	1.15476e+06	1.21475e+06	1.12278e+06	1.15091e+06	1.14664e+06	329779	4.94765e+06	3.71175e+06	526819	1.53841e+06	1.56619e+06	3.28618e+06	367707	257327	423587	578973	381854	248161	81051.9	72464.9	943521
9.687_304.23998	2.29598	0.132367	0.524401	PAF:PCF	NA	NA	NA	NA	unidentified	NA	NA	NA	level5	NA	NA	NA	NA	NA	NA	NA	NA	NA	NA	Non-significant	2.13339e+07	1.94131e+07	1.63417e+07	2.08796e+07	2.44946e+07	1.82514e+07	2.00196e+07	1.44593e+07	1.88145e+07	6.08361e+07	2.52403e+07	4.5247e+07	3.87422e+07	4.20909e+07	2.58831e+07	2.60333e+07	7.97314e+06	2.31906e+07	1.17912e+07	3.67577e+07	4.20444e+07	1.68183e+07	2.55247e+07	1.75381e+07	1.25028e+07
0.695_236.01567	2.29369	0.188205	0.524401	PAF:PCF	NEG	0.695	236.01567	C7 H13 Br N2 O2	hoggar	-0.000371226015602133	-1.57288468742754	NA	level4	ChemSpider	NA	NA	NA	NA	NA	NA	NA	NA	NA	Non-significant	205394	477976	409418	365321	435595	414931	514349	532373	298145	1.59955e+06	833273	833602	156920	631784	899650	1.0944e+06	174990	154698	607035	452023	1.13773e+06	144175	153253	194624	479043
9.232_572.29683	2.29137	0.194562	0.524401	PAF:PCF	NEG	9.232	572.29683	C25 H49 O12 P	(2R)-2-Hydroxy-3-[(hydroxy{[(1S,2R,3R,4S,5S,6R)-2,3,4,5,6-pentahydroxycyclohexyl]oxy}phosphoryl)oxy]propyl palmitate	0.000669688107109323	1.17017752381889	NA	level4	ChemSpider	NA	NA	NA	NA	NA	NA	NA	NA	NA	Non-significant	1.35075e+06	1.35176e+06	1.39922e+06	1.33701e+06	1.39443e+06	1.32738e+06	1.39021e+06	1.38994e+06	1.35874e+06	1.51081e+06	2.93909e+06	773654	647028	604876	539781	596687	633942	1.04904e+06	585230	559815	664749	892680	1.02794e+06	1.06365e+06	911168
0.599_377.89263	2.29112	0.223014	0.524401	PAF:PCF	NA	NA	NA	NA	unidentified	NA	NA	NA	level5	NA	NA	NA	NA	NA	NA	NA	NA	NA	NA	Non-significant	1.18416e+07	1.17939e+07	1.24145e+07	1.15727e+07	1.16796e+07	1.12618e+07	1.12829e+07	1.17456e+07	1.21378e+07	2.85557e+07	3.12299e+07	1.12728e+07	5.49128e+06	7.23995e+06	2.97518e+07	2.77547e+07	1.17823e+06	2.08173e+06	1.87701e+07	2.16146e+07	1.89798e+07	1.14707e+07	3.51512e+06	2.02075e+07	1.07111e+07
9.209_363.24458	2.28899	0.0112304	0.524401	PAF:PCF	NEG	9.209	363.24458	C18 H37 N O4 S	N-Palmitoyl Taurine	0.000248947325019344	0.685344009528699	NA	level4	ChemSpider	NA	NA	NA	NA	NA	NA	NA	NA	NA	Up	3.54943e+06	3.66103e+06	3.56421e+06	3.60943e+06	3.56257e+06	3.47242e+06	3.6088e+06	3.67832e+06	3.6883e+06	2.89031e+06	3.6716e+06	2.56181e+06	2.79112e+06	1.9801e+06	4.4377e+06	1.40479e+06	988749	1.59239e+06	872604	2.38694e+06	3.22397e+06	1.51945e+06	2.15916e+06	1.97091e+06	2.51058e+06
0.602_436.03473	2.28854	0.214265	0.524401	PAF:PCF	POS	0.602	436.03473	C18 H15 Br F2 N4 O2	Nelotanserin	8.1406238962245e-05	0.186696722292764	NA	level4	ChemSpider	NA	NA	NA	NA	NA	NA	NA	NA	NA	Non-significant	1.79929e+06	1.85356e+06	1.94599e+06	1.8099e+06	1.74893e+06	1.59246e+06	1.9455e+06	1.76987e+06	1.7665e+06	2.42564e+06	4.27551e+06	3.3125e+06	264055	5.12605e+06	2.48369e+06	3.96798e+06	154258	253321	3.08793e+06	5.43645e+06	4.79957e+06	147524	153511	718794	1.11143e+06
0.636_219.88129	2.28764	0.250228	0.528076	PAF:PCF	NA	NA	NA	NA	unidentified	NA	NA	NA	level5	NA	NA	NA	NA	NA	NA	NA	NA	NA	NA	Non-significant	330163	362149	237921	282974	370629	276723	257688	250209	196746	1.20493e+06	1.66096e+06	336241	102644	172356	1.38498e+06	1.20595e+06	102316	91484.1	465354	772531	636887	231655	83699.7	607115	302066
0.599_937.76499	2.28524	0.339162	0.577137	PAF:PCF	NA	NA	NA	NA	unidentified	NA	NA	NA	level5	NA	NA	NA	NA	NA	NA	NA	NA	NA	NA	Non-significant	386195	445128	337582	368762	305738	362278	377263	335939	323405	1.92754e+06	2.11153e+06	238628	113058	149463	1.87669e+06	1.61804e+06	130634	123209	940080	1.1069e+06	749246	270051	130002	1.20944e+06	340291
0.605_89.96943	2.28514	0.212942	0.524401	PAF:PCF	NA	NA	NA	NA	unidentified	NA	NA	NA	level5	NA	NA	NA	NA	NA	NA	NA	NA	NA	NA	Non-significant	2.97086e+07	2.99104e+07	3.11789e+07	3.07389e+07	2.95921e+07	2.94744e+07	3.06747e+07	3.08144e+07	2.94545e+07	6.68167e+07	7.85583e+07	3.13458e+07	1.63578e+07	2.43745e+07	7.03997e+07	6.579e+07	6.6608e+06	4.88413e+06	4.48649e+07	5.35818e+07	4.54711e+07	3.0016e+07	1.27567e+07	4.81422e+07	2.88984e+07
3.575_448.19923	2.28277	0.182258	0.524401	PAF:PCF	NEG	3.575	448.19923	C26 H28 N2 O5	Obliquine	-0.000589643593798428	-1.31558194596722	NA	level4	ChemSpider	NA	NA	NA	NA	NA	NA	NA	NA	NA	Non-significant	892255	868155	858834	849946	879883	879225	822523	858536	787958	256888	710661	670372	290290	1.53071e+06	135223	478427	146347	92740.4	921323	678786	634647	293567	522607	1.30509e+06	3.12638e+06
0.64_245.88393	2.2817	0.220505	0.524401	PAF:PCF	NA	NA	NA	NA	unidentified	NA	NA	NA	level5	NA	NA	NA	NA	NA	NA	NA	NA	NA	NA	Non-significant	683880	710936	636725	398558	508481	479162	506419	605391	539410	1.29416e+06	2.12197e+06	600409	482160	391478	1.45664e+06	1.41948e+06	182205	158639	770216	1.12656e+06	1.04975e+06	575992	167180	767210	643390
9.859_327.31364	2.28119	0.0215373	0.524401	PAF:PCF	POS	9.859	327.31364	C20 H41 N O2	Stearoylethanolamide	-9.0664164986265e-05	-0.276994689908523	NA	level4	ChemSpider	NA	NA	NA	NA	NA	NA	NA	NA	NA	Up	1.09667e+06	1.41921e+06	1.15134e+06	1.20106e+06	1.24754e+06	1.01099e+06	1.13094e+06	1.06892e+06	1.16424e+06	1.98551e+06	2.2259e+06	1.50579e+06	1.28454e+06	829933	1.11879e+06	898659	575749	1.03183e+06	1.35923e+06	2.80158e+06	732941	1.57814e+06	869577	1.42468e+06	1.66998e+06
0.632_93.93528	2.27527	0.199294	0.524401	PAF:PCF	NA	NA	NA	NA	unidentified	NA	NA	NA	level5	NA	NA	NA	NA	NA	NA	NA	NA	NA	NA	Non-significant	3.51338e+07	3.74069e+07	3.74335e+07	3.86494e+07	3.69088e+07	3.83734e+07	3.71453e+07	3.58211e+07	3.87987e+07	7.69112e+07	8.94193e+07	4.24396e+07	2.04043e+07	2.87673e+07	7.87013e+07	7.30892e+07	7.90766e+06	1.07594e+07	5.13721e+07	6.30417e+07	5.33013e+07	3.28637e+07	1.6929e+07	5.04455e+07	3.37118e+07
0.697_298.08085	2.27068	0.214441	0.524401	PAF:PCF	NA	NA	NA	NA	unidentified	NA	NA	NA	level5	NA	NA	NA	NA	NA	NA	NA	NA	NA	NA	Non-significant	3.98731e+06	3.79432e+06	3.95387e+06	3.91536e+06	3.8223e+06	3.89807e+06	3.78189e+06	3.85746e+06	3.79638e+06	5.85367e+06	1.08639e+07	5.66552e+06	457166	7.56833e+06	7.16748e+06	9.50772e+06	185616	164092	6.35428e+06	9.49551e+06	8.58689e+06	152930	162559	1.76205e+06	1.92422e+06
6.682_370.23585	2.2706	0.178502	0.524401	PAF:PCF	NEG	6.682	370.23585	C20 H34 O6	Thromboxane B2	NA	0.000310380657140286	0.838332965346735	level3	mzCloud	C05963	HMDB0003252	Lipids and lipid-like molecules	Eicosanoids	Fatty Acyls	Fatty acyls[FA]	Lipid metabolism	Arachidonic acid metabolism	map00590 Arachidonic acid metabolism; map01100 Metabolic pathways; map04726 Serotonergic synapse; map04976 Bile secretion	Non-significant	3.22582e+06	3.25919e+06	3.43088e+06	3.43731e+06	3.32487e+06	3.23579e+06	3.40465e+06	3.45777e+06	3.36144e+06	8.94258e+06	4.75586e+06	3.84353e+06	1.32853e+06	3.87402e+06	1.00633e+07	5.52941e+06	1.22399e+06	972300	2.86104e+06	4.22264e+06	6.22661e+06	513674	1.94684e+06	3.56928e+06	2.62001e+06
9.691_358.15911	2.26982	0.135014	0.524401	PAF:PCF	NA	NA	NA	NA	unidentified	NA	NA	NA	level5	NA	NA	NA	NA	NA	NA	NA	NA	NA	NA	Non-significant	9.66116e+06	1.02871e+07	9.75474e+06	9.18412e+06	9.47097e+06	8.52845e+06	9.70294e+06	9.90567e+06	9.3132e+06	2.70873e+07	9.86992e+06	2.23873e+07	1.38406e+07	1.92654e+07	1.31216e+07	1.32002e+07	4.42588e+06	8.51899e+06	1.01904e+07	1.46581e+07	1.88535e+07	8.83144e+06	1.2121e+07	8.16994e+06	6.96434e+06
0.652_260.00371	2.26926	0.20181	0.524401	PAF:PCF	NA	NA	NA	NA	unidentified	NA	NA	NA	level5	NA	NA	NA	NA	NA	NA	NA	NA	NA	NA	Non-significant	1.52676e+06	1.34146e+06	1.45478e+06	1.44069e+06	1.29956e+06	1.25013e+06	1.55798e+06	1.28142e+06	1.47919e+06	2.20815e+06	1.64327e+06	1.46527e+06	480172	1.28795e+06	2.63603e+06	1.89999e+06	175561	267371	3.06316e+06	1.35251e+06	1.63058e+06	1.30219e+06	684761	1.2134e+06	1.14439e+06
11.872_831.57550	2.26876	0.167092	0.524401	PAF:PCF	POS	11.872	831.5755	C48 H82 N O8 P	1-[(9Z)-octadecenoyl]-2-[(4Z,7Z,10Z,13Z,16Z,19Z)-docosahexaenoyl]-sn-glycero-3-phosphocholine	-0.00230321916365028	-2.76969773659966	NA	level4	ChemSpider	NA	NA	NA	NA	NA	NA	NA	NA	NA	Non-significant	5.91485e+06	5.2635e+06	4.54905e+06	5.1403e+06	6.34082e+06	5.75791e+06	5.70224e+06	5.49918e+06	5.24028e+06	1.02342e+07	1.44934e+07	7.71629e+06	3.95275e+06	8.89865e+06	1.19141e+07	1.01446e+07	2.21148e+06	1.9442e+06	6.35565e+06	1.08173e+07	1.05111e+07	3.31946e+06	4.18144e+06	5.75031e+06	4.18423e+06
0.626_286.00966	2.26803	0.127611	0.524401	PAF:PCF	NA	NA	NA	NA	unidentified	NA	NA	NA	level5	NA	NA	NA	NA	NA	NA	NA	NA	NA	NA	Non-significant	1.14012e+06	1.01463e+06	948745	1.27704e+06	1.05461e+06	1.18994e+06	1.08776e+06	1.0284e+06	1.47243e+06	2.4057e+06	2.30247e+06	1.09755e+06	626762	475905	2.23651e+06	1.56847e+06	512428	478908	1.84866e+06	863571	1.10131e+06	2.26328e+06	932717	4.85068e+06	1.1517e+06
0.658_323.90065	2.26744	0.411966	0.62614	PAF:PCF	NA	NA	NA	NA	unidentified	NA	NA	NA	level5	NA	NA	NA	NA	NA	NA	NA	NA	NA	NA	Non-significant	357806	332353	299566	487557	413105	250566	194360	216033	359966	1.22891e+06	2.19296e+06	230832	203447	214666	1.35706e+06	1.17794e+06	236421	196579	517963	816388	768435	235915	214308	825407	393982
5.549_331.23583	2.26643	0.306055	0.558269	PAF:PCF	NA	NA	NA	NA	unidentified	NA	NA	NA	level5	NA	NA	NA	NA	NA	NA	NA	NA	NA	NA	Non-significant	372114	416779	433159	428244	399780	387985	407550	403309	358699	1.52823e+06	286379	239215	130732	466841	1.50118e+06	816822	65032.7	24339.8	1.22921e+06	122614	1.39029e+06	68187.5	39730.2	475054	130783
0.636_388.79756	2.26447	0.197607	0.524401	PAF:PCF	NA	NA	NA	NA	unidentified	NA	NA	NA	level5	NA	NA	NA	NA	NA	NA	NA	NA	NA	NA	Non-significant	607911	463496	577637	523460	541690	524988	557643	585080	585719	890796	662293	721497	267160	694415	724817	801593	84816.1	118059	463514	859623	855270	362195	292758	771562	508212
0.683_243.08296	2.26344	0.143198	0.524401	PAF:PCF	NA	NA	NA	NA	unidentified	NA	NA	NA	level5	NA	NA	NA	NA	NA	NA	NA	NA	NA	NA	Non-significant	7.04821e+06	7.36945e+06	6.78727e+06	6.6359e+06	7.05899e+06	6.855e+06	8.22204e+06	5.46858e+06	7.83611e+06	1.04274e+07	6.84598e+06	9.33548e+06	2.56955e+06	8.94268e+06	8.4705e+06	7.71632e+06	1.8826e+06	2.15702e+06	8.93487e+06	6.69807e+06	8.15496e+06	5.15227e+06	7.73319e+06	6.49416e+06	6.29215e+06
0.631_251.84989	2.25962	0.209945	0.524401	PAF:PCF	NA	NA	NA	NA	unidentified	NA	NA	NA	level5	NA	NA	NA	NA	NA	NA	NA	NA	NA	NA	Non-significant	974286	883592	1.00953e+06	1.01453e+06	1.03143e+06	1.04942e+06	1.3288e+06	786512	891702	1.36381e+06	1.61626e+06	1.10942e+06	627161	829097	1.58887e+06	1.53735e+06	104027	168435	1.3705e+06	1.43652e+06	1.08922e+06	1.17468e+06	575263	1.22374e+06	835936
0.6_529.84225	2.25942	0.21242	0.524401	PAF:PCF	NA	NA	NA	NA	unidentified	NA	NA	NA	level5	NA	NA	NA	NA	NA	NA	NA	NA	NA	NA	Non-significant	8.70369e+06	8.71316e+06	8.48318e+06	8.54577e+06	8.75103e+06	8.22448e+06	8.39768e+06	8.38226e+06	9.09172e+06	1.60462e+07	1.62256e+07	8.4037e+06	4.7812e+06	5.16546e+06	1.62695e+07	1.56951e+07	1.05536e+06	1.25215e+06	1.26193e+07	1.38288e+07	1.22213e+07	9.12773e+06	3.14701e+06	1.36368e+07	8.43296e+06
0.618_167.10597	2.2575	0.210677	0.524401	PAF:PCF	POS	0.618	167.10597	C8 H13 N3 O	2-Dimethylamino-5,6-dimethyl-4-hydroxypyrimidine	0.000112811279677771	0.67508870325879	NA	level4	ChemSpider	NA	NA	NA	NA	NA	NA	NA	NA	NA	Non-significant	6.9183e+06	6.78847e+06	6.90621e+06	6.98103e+06	7.33376e+06	7.00368e+06	7.12533e+06	7.19857e+06	6.90882e+06	7.48976e+06	1.4557e+07	1.36325e+07	1.37129e+06	2.44202e+07	8.65593e+06	1.29779e+07	1.0141e+06	1.81272e+06	1.09865e+07	1.71837e+07	1.73354e+07	779378	918853	2.40983e+06	4.09594e+06
0.604_262.10393	2.25704	0.221777	0.524401	PAF:PCF	NA	NA	NA	NA	unidentified	NA	NA	NA	level5	NA	NA	NA	NA	NA	NA	NA	NA	NA	NA	Non-significant	1.25847e+07	1.24936e+07	1.26933e+07	1.26393e+07	1.27941e+07	1.21689e+07	1.27935e+07	1.28289e+07	1.23364e+07	1.62183e+07	3.13669e+07	2.26599e+07	2.09049e+06	3.81647e+07	1.90016e+07	2.77632e+07	1.03847e+06	2.32092e+06	2.09779e+07	3.58292e+07	3.27726e+07	1.09276e+06	611067	4.80936e+06	6.89984e+06
1.346_175.08479	2.25533	0.234763	0.52595	PAF:PCF	NA	NA	NA	NA	unidentified	NA	NA	NA	level5	NA	NA	NA	NA	NA	NA	NA	NA	NA	NA	Non-significant	1.5826e+07	1.2685e+07	1.72e+07	1.75149e+07	1.18482e+07	1.6945e+07	1.6032e+07	1.71663e+07	1.7213e+07	5.68453e+06	2.45386e+07	1.38802e+07	1.84539e+07	2.65764e+07	1.16513e+06	3.47414e+06	3.12116e+06	1.29598e+07	3.79821e+06	694093	3.37431e+06	1.07181e+07	6.33505e+06	3.49151e+06	3.43117e+07
9.289_589.33843	2.25499	0.206003	0.524401	PAF:PCF	NA	NA	NA	NA	unidentified	NA	NA	NA	level5	NA	NA	NA	NA	NA	NA	NA	NA	NA	NA	Non-significant	3.41741e+06	3.31956e+06	3.38327e+06	3.32036e+06	3.40948e+06	3.40482e+06	3.45848e+06	3.46324e+06	3.45325e+06	5.34551e+06	1.46992e+06	3.42346e+06	1.98509e+06	3.53792e+06	2.21615e+06	2.10225e+06	636079	1.80221e+06	1.6491e+06	1.91711e+06	4.50902e+06	1.68563e+06	1.48672e+06	1.09225e+06	2.32758e+06
9.724_553.37348	2.25339	0.0171066	0.524401	PAF:PCF	NA	NA	NA	NA	unidentified	NA	NA	NA	level5	NA	NA	NA	NA	NA	NA	NA	NA	NA	NA	Up	1.70055e+06	1.56206e+06	1.58537e+06	1.545e+06	1.63429e+06	1.56678e+06	1.64693e+06	1.65352e+06	1.54383e+06	1.62648e+06	1.0354e+06	1.47006e+06	1.15966e+06	1.18835e+06	839494	766336	450170	617146	752569	731275	884396	393406	1.94405e+06	805672	858294
4.24_448.19942	2.24882	0.197931	0.524401	PAF:PCF	NA	NA	NA	NA	unidentified	NA	NA	NA	level5	NA	NA	NA	NA	NA	NA	NA	NA	NA	NA	Non-significant	250059	269993	276735	256795	262037	232166	250086	242427	236390	97773.1	302969	183641	107843	497538	56044.2	161657	68667.7	29537.1	352930	224337	239812	131243	178630	555429	1.25412e+06
12.734_431.79253	2.24701	0.157492	0.524401	PAF:PCF	NA	NA	NA	NA	unidentified	NA	NA	NA	level5	NA	NA	NA	NA	NA	NA	NA	NA	NA	NA	Non-significant	3.16607e+06	2.94144e+06	2.72867e+06	2.34497e+06	2.92717e+06	2.44243e+06	2.46185e+06	2.99877e+06	2.70977e+06	2.82678e+06	5.05324e+06	3.09163e+06	3.01947e+06	3.9496e+06	5.81471e+06	3.29939e+06	892596	690781	5.22459e+06	6.89956e+06	5.22306e+06	798700	3.9403e+06	1.48975e+06	1.38567e+06
9.299_501.28530	2.24635	0.229745	0.524401	PAF:PCF	NA	NA	NA	NA	unidentified	NA	NA	NA	level5	NA	NA	NA	NA	NA	NA	NA	NA	NA	NA	Non-significant	1.69986e+07	1.7034e+07	1.66521e+07	1.69064e+07	1.7076e+07	1.63056e+07	1.76712e+07	1.7964e+07	1.76682e+07	2.32844e+07	7.77204e+06	9.22873e+06	5.05548e+06	1.09277e+07	1.34671e+07	9.62486e+06	1.71693e+06	6.5918e+06	7.94758e+06	1.08111e+07	1.73557e+07	5.54514e+06	6.54165e+06	4.8889e+06	7.49508e+06
0.636_390.79435	2.24219	0.19644	0.524401	PAF:PCF	NA	NA	NA	NA	unidentified	NA	NA	NA	level5	NA	NA	NA	NA	NA	NA	NA	NA	NA	NA	Non-significant	607911	463496	577637	523460	541690	524988	557643	585080	585719	890796	662293	721497	267160	694415	724817	801593	94796.7	118059	463514	859623	895724	362195	292758	771562	508212
9.501_464.29015	2.24094	0.268923	0.537424	PAF:PCF	NEG	9.501	464.29015	C23 H45 O7 P	(2R)-2-Hydroxy-3-(phosphonooxy)propyl (11Z)-11-icosenoate	-0.000136782464494445	-0.294605481582901	NA	level4	ChemSpider	NA	NA	NA	NA	NA	NA	NA	NA	NA	Non-significant	1.81239e+07	1.82848e+07	1.83857e+07	1.96983e+07	1.83618e+07	1.7949e+07	1.66568e+07	1.98887e+07	1.62796e+07	9.08762e+06	1.62168e+07	7.25496e+06	7.79831e+06	2.54266e+07	1.38571e+06	5.76327e+06	650997	8.11507e+06	940457	794627	6.45092e+06	7.59259e+06	3.26092e+06	1.47052e+06	9.25455e+06
0.599_309.90525	2.24014	0.214631	0.524401	PAF:PCF	NA	NA	NA	NA	unidentified	NA	NA	NA	level5	NA	NA	NA	NA	NA	NA	NA	NA	NA	NA	Non-significant	7.63255e+06	7.76792e+06	7.74465e+06	7.46047e+06	7.4423e+06	7.23476e+06	7.85963e+06	7.69328e+06	7.74171e+06	1.57938e+07	1.67897e+07	7.85157e+06	4.41057e+06	5.25842e+06	1.68578e+07	1.49681e+07	1.14144e+06	1.94069e+06	1.15373e+07	1.29779e+07	1.17012e+07	7.5628e+06	3.13444e+06	1.24558e+07	7.48771e+06
2.251_188.11642	2.23564	0.295012	0.554949	PAF:PCF	NA	NA	NA	NA	unidentified	NA	NA	NA	level5	NA	NA	NA	NA	NA	NA	NA	NA	NA	NA	Non-significant	5.07838e+06	4.7946e+06	4.62619e+06	5.29512e+06	4.50672e+06	4.30108e+06	4.97958e+06	4.75444e+06	5.10831e+06	1.73992e+06	3.2347e+06	1.14288e+07	9.00136e+06	1.72118e+07	8.11644e+06	6.41458e+06	483595	439046	1.0305e+07	2.92596e+06	2.44267e+06	343844	1.28372e+07	2.98154e+06	1.69673e+06
0.656_367.92661	2.23505	0.216158	0.524401	PAF:PCF	NA	NA	NA	NA	unidentified	NA	NA	NA	level5	NA	NA	NA	NA	NA	NA	NA	NA	NA	NA	Non-significant	470855	540506	644183	540519	513920	430965	490669	497887	671935	1.23142e+06	1.16658e+06	422966	128773	444185	955957	988082	149643	124425	891845	647497	722789	448684	135647	497139	187019
0.652_378.94871	2.23188	0.150673	0.524401	PAF:PCF	NA	NA	NA	NA	unidentified	NA	NA	NA	level5	NA	NA	NA	NA	NA	NA	NA	NA	NA	NA	Non-significant	799884	698748	585564	608366	844622	396294	737951	828171	681598	800134	684007	775210	490962	1.06526e+06	845147	650938	147050	214319	927089	758071	817836	498790	349401	551440	730486
7.265_334.21457	2.22493	0.206506	0.524401	PAF:PCF	NEG	7.265	334.21457	C20 H30 O4	Prostaglandin A2	NA	0.000156970862008166	0.469671137953733	level3	mzCloud	C05953	HMDB0002752	Lipids and lipid-like molecules	Eicosanoids	Fatty Acyls	Fatty acyls[FA]	Lipid metabolism	Arachidonic acid metabolism	map00590 Arachidonic acid metabolism; map01100 Metabolic pathways; map04726 Serotonergic synapse	Non-significant	3.84757e+06	3.95493e+06	3.98047e+06	4.04028e+06	4.25947e+06	4.64411e+06	5.05365e+06	4.95928e+06	5.14026e+06	8.84946e+06	2.69709e+06	5.3105e+06	1.7017e+06	4.56196e+06	1.57807e+06	5.4055e+06	948665	1.22228e+06	985617	2.665e+06	4.76106e+06	1.13561e+06	2.78161e+06	6.84096e+06	7.62642e+06
0.649_267.09536	2.22138	0.143942	0.524401	PAF:PCF	NA	NA	NA	NA	unidentified	NA	NA	NA	level5	NA	NA	NA	NA	NA	NA	NA	NA	NA	NA	Non-significant	2.96071e+06	3.26824e+06	2.86036e+06	3.20672e+06	3.71676e+06	3.49874e+06	3.79274e+06	3.34491e+06	2.82964e+06	5.52008e+06	6.15937e+06	5.83402e+06	3.47963e+06	5.428e+06	7.91082e+06	5.01842e+06	1.5804e+06	1.28525e+06	3.18812e+06	4.77346e+06	7.45628e+06	1.44249e+06	2.49478e+06	2.58821e+06	3.32853e+06
11.624_612.47255	2.22097	0.169498	0.524401	PAF:PCF	POS	11.624	612.47255	C39 H64 O5	Di-Î±-linolenin	-0.00282778215364488	-4.61697281137913	NA	level4	ChemSpider	NA	NA	NA	NA	NA	NA	NA	NA	NA	Non-significant	4.25628e+06	4.2107e+06	4.29595e+06	4.44247e+06	4.42595e+06	4.67963e+06	4.06281e+06	4.00113e+06	4.51359e+06	7.32832e+06	1.47311e+07	5.34624e+06	5.44779e+06	1.20969e+06	1.35598e+07	1.66213e+06	5.50843e+06	5.16895e+06	4.11962e+06	7.65123e+06	1.72315e+06	5.78607e+06	2.17435e+06	4.41245e+06	1.30785e+06
9.785_400.25916	2.22079	0.14257	0.524401	PAF:PCF	NA	NA	NA	NA	unidentified	NA	NA	NA	level5	NA	NA	NA	NA	NA	NA	NA	NA	NA	NA	Non-significant	1.07796e+06	1.00318e+06	1.06244e+06	1.07366e+06	1.037e+06	1.06468e+06	1.08606e+06	1.04044e+06	1.04978e+06	795597	1.58882e+06	889040	617635	1.03327e+06	1.30914e+06	919800	226007	328195	568384	1.15013e+06	1.15927e+06	489425	578437	885992	619992
2.841_327.13175	2.22072	0.181214	0.524401	PAF:PCF	POS	2.841	327.13175	C15 H21 N O7	(2S)-3-Phenyl-2-({[(3S,4S,5R)-2,3,4-trihydroxy-5-(hydroxymethyl)tetrahydro-2-furanyl]methyl}amino)propanoic acid (non-preferred name)	-5.23638885283617e-05	-0.160069697398523	NA	level4	ChemSpider	NA	NA	NA	NA	NA	NA	NA	NA	NA	Non-significant	3.38677e+06	3.20995e+06	3.31797e+06	3.23908e+06	3.27196e+06	3.28936e+06	3.22238e+06	3.29664e+06	3.2485e+06	9.02015e+06	1.21183e+07	1.15272e+07	7.52007e+06	6.72852e+06	4.64448e+06	9.35063e+06	3.8431e+06	1.51574e+06	41356.6	167582	590799	52614.7	1.89573e+06	360914	2.17048e+06
4.873_331.15672	2.22017	0.227357	0.524401	PAF:PCF	NEG	4.873	331.15672	C14 H25 N3 O4 S	Alitame anhydrous	0.000144175373179678	0.435369197710313	NA	level4	ChemSpider	NA	NA	NA	NA	NA	NA	NA	NA	NA	Non-significant	1.77943e+06	1.8232e+06	1.81805e+06	1.74903e+06	1.81046e+06	1.82791e+06	1.7684e+06	1.80517e+06	1.84041e+06	1.77081e+06	906932	2.74596e+06	183712	1.80527e+06	475465	2.05722e+06	239640	146053	1.20427e+06	2.22446e+07	1.73172e+06	122577	224763	303661	467288
0.6_681.78896	2.2193	0.208908	0.524401	PAF:PCF	NA	NA	NA	NA	unidentified	NA	NA	NA	level5	NA	NA	NA	NA	NA	NA	NA	NA	NA	NA	Non-significant	5.58572e+06	5.51321e+06	5.42193e+06	5.04642e+06	5.25636e+06	4.98163e+06	4.98631e+06	4.98591e+06	5.41515e+06	7.96143e+06	7.35052e+06	5.72623e+06	3.23107e+06	3.72425e+06	7.69667e+06	7.72354e+06	655563	1.10054e+06	7.17199e+06	7.13255e+06	6.67193e+06	5.90616e+06	2.14629e+06	7.50315e+06	5.61043e+06
0.605_452.00863	2.2186	0.237404	0.526597	PAF:PCF	NA	NA	NA	NA	unidentified	NA	NA	NA	level5	NA	NA	NA	NA	NA	NA	NA	NA	NA	NA	Non-significant	2.06463e+06	2.03558e+06	2.06526e+06	1.98304e+06	1.93987e+06	1.87269e+06	1.77902e+06	1.85181e+06	2.14456e+06	1.4198e+06	2.71099e+06	3.99864e+06	568961	7.16517e+06	1.95454e+06	2.96926e+06	180031	514915	2.79966e+06	4.16092e+06	4.5538e+06	126399	131529	616447	1.16087e+06
4.858_478.11105	2.21662	0.714141	0.832474	PAF:PCF	NEG	4.858	478.11105	C22 H22 O12	Nepitrin	-7.65756808505103e-05	-0.160162934323626	NA	level4	ChemSpider	NA	NA	NA	NA	NA	NA	NA	NA	NA	Non-significant	1.19438e+06	1.21556e+06	1.20955e+06	1.22281e+06	1.2165e+06	1.19236e+06	1.19402e+06	1.2152e+06	1.21985e+06	49750.7	5.50377e+06	2.77727e+06	135308	1.87749e+06	294385	3.43217e+06	176027	150143	65712.6	855941	167099	186846	7094.22	28168.8	1.05347e+06
0.64_297.89762	2.21527	0.499652	0.681148	PAF:PCF	NA	NA	NA	NA	unidentified	NA	NA	NA	level5	NA	NA	NA	NA	NA	NA	NA	NA	NA	NA	Non-significant	227867	209770	129297	215845	138698	208408	141604	127253	135010	1.21252e+06	1.95453e+06	132552	148225	156399	1.20285e+06	1.17401e+06	172249	143221	279894	623693	576090	133493	153013	515865	172622
0.703_133.01998	2.21406	0.106014	0.524401	PAF:PCF	POS	0.703	133.01998	C4 H7 N O2 S	Timonacic	0.000230129170233795	1.73003762053025	NA	level4	ChemSpider	NA	NA	NA	NA	NA	NA	NA	NA	NA	Non-significant	2.94668e+08	2.88521e+08	2.74065e+08	2.78751e+08	2.74576e+08	2.86131e+08	2.86809e+08	2.7645e+08	2.85316e+08	1.81597e+08	3.77637e+08	1.91573e+08	3.54139e+08	4.92687e+07	2.16134e+08	7.13001e+07	7.62345e+07	1.91573e+08	4.41731e+08	8.84319e+07	5.90686e+07	2.99724e+08	1.18736e+08	1.88028e+08	1.61615e+08
0.705_151.03048	2.21406	0.106014	0.524401	PAF:PCF	POS	0.705	151.03048	C4 H9 N O3 S	3-(Methylsulfinyl)alanin	0.000161871865373087	1.07178394411334	NA	level4	ChemSpider	NA	NA	NA	NA	NA	NA	NA	NA	NA	Non-significant	2.94668e+08	2.88521e+08	2.74065e+08	2.78751e+08	2.74576e+08	2.86131e+08	2.86809e+08	2.7645e+08	2.85316e+08	1.81597e+08	3.77637e+08	1.91573e+08	3.54139e+08	4.92687e+07	2.16134e+08	7.13001e+07	7.62345e+07	1.91573e+08	4.41731e+08	8.84319e+07	5.90686e+07	2.99724e+08	1.18736e+08	1.88028e+08	1.61615e+08
0.704_115.99347	2.21406	0.106014	0.524401	PAF:PCF	NA	NA	NA	NA	unidentified	NA	NA	NA	level5	NA	NA	NA	NA	NA	NA	NA	NA	NA	NA	Non-significant	2.94668e+08	2.88521e+08	2.74065e+08	2.78751e+08	2.74576e+08	2.86131e+08	2.86809e+08	2.7645e+08	2.85316e+08	1.81597e+08	3.77637e+08	1.91573e+08	3.54139e+08	4.92687e+07	2.16134e+08	7.13001e+07	7.62345e+07	1.91573e+08	4.41731e+08	8.84319e+07	5.90686e+07	2.99724e+08	1.18736e+08	1.88028e+08	1.61615e+08
0.701_315.02485	2.21181	0.256913	0.531649	PAF:PCF	NA	NA	NA	NA	unidentified	NA	NA	NA	level5	NA	NA	NA	NA	NA	NA	NA	NA	NA	NA	Non-significant	450360	396825	493504	449147	572257	372469	470369	533316	507933	1.45045e+06	316446	721621	149751	897142	569062	810477	166995	147630	379873	928832	893931	224856	204431	394576	566795
3.742_432.10594	2.20881	0.812229	0.898211	PAF:PCF	NEG	3.742	432.10594	C21 H20 O10	Apigetrin	0.000294406222622001	0.681329265050158	NA	level4	ChemSpider	NA	NA	NA	NA	NA	NA	NA	NA	NA	Non-significant	1.07038e+06	1.04397e+06	1.0561e+06	1.04188e+06	1.06747e+06	673853	1.05232e+06	1.01898e+06	1.02868e+06	4.96763e+06	17321.8	14333.8	1.0073e+06	135316	1.71124e+06	1.97457e+06	274547	14218.2	2.96176e+06	15450.3	4.95648e+06	478656	55465	2.00859e+06	13450.5
0.602_1037.70137	2.20793	0.221827	0.524401	PAF:PCF	NA	NA	NA	NA	unidentified	NA	NA	NA	level5	NA	NA	NA	NA	NA	NA	NA	NA	NA	NA	Non-significant	617797	587745	595484	389951	488606	534774	575745	442972	495705	1.20839e+06	1.04137e+06	442412	171811	118763	1.29769e+06	1.02999e+06	91431.4	97902.3	698427	644450	692417	567103	103299	954081	396908
12.252_751.55027	2.20714	0.166326	0.524401	PAF:PCF	POS	12.252	751.55027	C43 H78 N O7 P	1-(1Z-octadecenyl)-2-arachidonoyl-sn-glycero-3-phosphoethanolamine	-0.00131578647062724	-1.75076001177406	NA	level4	ChemSpider	NA	NA	NA	NA	NA	NA	NA	NA	NA	Non-significant	2.28119e+07	1.99998e+07	1.81741e+07	2.2537e+07	2.09577e+07	2.10532e+07	2.02508e+07	1.77075e+07	2.0552e+07	2.53248e+07	3.29522e+07	2.69537e+07	1.38649e+07	2.07269e+07	4.03011e+07	2.65211e+07	5.41704e+06	6.67782e+06	2.99328e+07	4.00463e+07	3.53472e+07	8.16053e+06	2.02285e+07	1.54153e+07	1.52812e+07
1.171_152.08562	2.20689	0.828615	0.909212	PAF:PCF	NA	NA	NA	NA	unidentified	NA	NA	NA	level5	NA	NA	NA	NA	NA	NA	NA	NA	NA	NA	Non-significant	443880	714023	857764	338849	940385	695880	805779	560231	637824	4.73072e+06	204289	1.94573e+06	798898	940384	529433	1.47525e+06	610881	1.03172e+06	709943	1.13869e+06	385188	1.20886e+06	827505	954423	1.05215e+06
1.077_168.02838	2.20444	0.184922	0.524401	PAF:PCF	NA	NA	NA	NA	unidentified	NA	NA	NA	level5	NA	NA	NA	NA	NA	NA	NA	NA	NA	NA	Non-significant	8.7292e+06	9.32283e+06	8.20193e+06	9.53408e+06	8.60869e+06	9.0361e+06	8.2517e+06	8.39118e+06	8.39424e+06	1.72232e+07	1.01656e+07	1.54135e+07	4.79729e+06	1.46902e+07	8.84646e+06	1.37604e+07	2.0777e+06	3.57836e+06	1.10056e+07	1.7357e+07	1.56811e+07	4.77955e+06	6.41237e+06	6.81624e+06	9.07473e+06
2.795_188.10489	2.20389	0.253423	0.529485	PAF:PCF	NA	NA	NA	NA	unidentified	NA	NA	NA	level5	NA	NA	NA	NA	NA	NA	NA	NA	NA	NA	Non-significant	3.91823e+06	3.88489e+06	3.66921e+06	4.03419e+06	4.18995e+06	3.81674e+06	3.84492e+06	3.65276e+06	4.4294e+06	3.51096e+06	1.51873e+07	7.20714e+06	4.75232e+06	5.6861e+06	3.13481e+06	6.45394e+06	3.46546e+06	1.83499e+06	3.04613e+06	8.39526e+06	5.33026e+06	2.26259e+06	2.9934e+06	1.82426e+06	4.04377e+06
0.703_228.08072	2.20204	0.342505	0.579522	PAF:PCF	NA	NA	NA	NA	unidentified	NA	NA	NA	level5	NA	NA	NA	NA	NA	NA	NA	NA	NA	NA	Non-significant	2.74245e+06	2.72454e+06	2.3648e+06	2.8865e+06	2.2648e+06	2.40043e+06	2.68536e+06	2.35334e+06	2.36783e+06	6.1715e+06	1.16926e+06	5.50828e+06	2.22549e+06	1.01802e+07	7.56594e+06	3.92204e+06	276699	1.63632e+06	5.21882e+06	1.10152e+07	5.42307e+06	1.12292e+06	4.99162e+06	978452	3.81964e+06
9.286_298.25081	2.20132	0.53051	0.700823	PAF:PCF	NA	NA	NA	NA	unidentified	NA	NA	NA	level5	NA	NA	NA	NA	NA	NA	NA	NA	NA	NA	Non-significant	1.65856e+06	1.64233e+06	1.56446e+06	1.78725e+06	1.57774e+06	1.69689e+06	1.54226e+06	1.74192e+06	1.5698e+06	5.77904e+06	1.43279e+06	769546	1.4112e+06	1.44222e+06	1.01501e+07	1.52378e+06	1.2311e+06	870847	1.17102e+06	574275	507610	758733	481870	4.13708e+06	303031
0.934_203.11604	2.20044	0.0715628	0.524401	PAF:PCF	NA	NA	NA	NA	unidentified	NA	NA	NA	level5	NA	NA	NA	NA	NA	NA	NA	NA	NA	NA	Non-significant	9.5118e+07	9.72909e+07	9.55172e+07	9.7308e+07	9.53585e+07	9.40327e+07	9.74134e+07	9.53956e+07	9.4584e+07	1.46012e+08	1.25632e+08	1.2426e+08	1.20239e+08	1.35863e+08	2.02371e+08	9.143e+07	3.95653e+07	4.89251e+07	1.36932e+08	1.73418e+08	1.46263e+08	8.59041e+07	1.00939e+08	8.82959e+07	7.44742e+07
2.571_537.12114	2.1966	0.277887	0.544772	PAF:PCF	NA	NA	NA	NA	unidentified	NA	NA	NA	level5	NA	NA	NA	NA	NA	NA	NA	NA	NA	NA	Non-significant	354209	324783	300895	359525	362663	317944	360299	335069	403142	755842	174430	692977	90176.4	753531	206926	510765	141213	87004	722951	287541	1.57219e+06	72149.3	104524	102748	102046
9.69_326.20961	2.19582	0.115798	0.524401	PAF:PCF	POS	9.69	326.20961	C18 H30 O5	MFCD03411993	0.000285798767265533	0.876120779898814	NA	level4	ChemSpider	NA	NA	NA	NA	NA	NA	NA	NA	NA	Non-significant	1.28833e+06	1.23209e+06	1.43856e+06	1.09524e+06	1.40203e+06	1.0626e+06	1.16312e+06	1.33654e+06	1.14963e+06	3.68941e+06	1.78806e+06	2.83928e+06	1.95969e+06	2.49008e+06	1.88002e+06	2.0463e+06	616377	1.12485e+06	1.52256e+06	1.84132e+06	2.61071e+06	917579	1.87905e+06	1.20786e+06	897248
0.698_314.05483	2.19535	0.219331	0.524401	PAF:PCF	NA	NA	NA	NA	unidentified	NA	NA	NA	level5	NA	NA	NA	NA	NA	NA	NA	NA	NA	NA	Non-significant	1.93886e+06	2.29076e+06	2.10281e+06	2.09522e+06	2.01355e+06	2.29163e+06	1.94639e+06	2.27948e+06	2.15025e+06	1.86547e+06	3.10951e+06	3.32596e+06	428423	5.04861e+06	1.99107e+06	3.43736e+06	182470	161311	2.91633e+06	3.77194e+06	3.91199e+06	150338	159805	766824	1.12864e+06
1.611_185.05138	2.19366	0.172915	0.524401	PAF:PCF	POS	1.611	185.05138	C8 H11 N O2 S	3205	0.00032892515625349	1.77748333566414	NA	level4	ChemSpider	NA	NA	NA	NA	NA	NA	NA	NA	NA	Non-significant	4.55237e+06	4.69577e+06	4.70792e+06	2.82168e+06	2.60898e+06	2.58979e+06	4.42447e+06	2.15159e+06	4.54001e+06	1.39232e+06	1.24707e+06	1.54149e+06	379943	1.47245e+06	1.09945e+06	1.33979e+06	290036	276058	1.04397e+06	1.27852e+06	1.1595e+06	299818	427948	346250	9.78233e+07
0.648_318.94807	2.19199	0.381681	0.610352	PAF:PCF	NA	NA	NA	NA	unidentified	NA	NA	NA	level5	NA	NA	NA	NA	NA	NA	NA	NA	NA	NA	Non-significant	335923	200035	209795	193200	200358	234928	243503	183825	199858	1.46869e+06	1.41649e+06	237252	214121	225928	1.08777e+06	968753	248824	206892	353895	1.01182e+06	679489	205778	225551	790646	352262
9.619_481.35319	2.19134	0.120821	0.524401	PAF:PCF	POS	9.619	481.35319	C24 H52 N O6 P	Lyso-PAF-C16	-3.53680996454386e-05	-0.0734763949497183	NA	level4	ChemSpider	NA	NA	NA	NA	NA	NA	NA	NA	NA	Non-significant	1.09222e+07	1.0111e+07	9.98194e+06	9.33106e+06	9.88644e+06	9.88281e+06	9.26861e+06	9.40818e+06	9.11532e+06	2.9207e+07	1.12785e+07	1.30084e+07	1.87055e+07	8.10316e+06	6.50226e+06	6.21999e+06	7.48885e+06	1.07027e+07	1.21579e+07	9.80115e+06	7.54387e+06	1.053e+07	2.12155e+07	1.33072e+07	1.00986e+07
11.508_765.56602	2.17984	0.0307891	0.524401	PAF:PCF	POS	11.508	765.56602	C44 H80 N O7 P	Eicosapentaenoyl PAF C-16	-0.00121841121472244	-1.59151430586722	NA	level4	ChemSpider	NA	NA	NA	NA	NA	NA	NA	NA	NA	Up	4.55022e+06	4.17896e+06	3.92658e+06	4.33217e+06	4.60086e+06	4.5487e+06	4.24597e+06	4.15648e+06	4.2946e+06	7.09626e+06	5.6632e+06	5.13845e+06	3.10233e+06	5.14418e+06	5.9144e+06	3.76071e+06	2.44112e+06	2.00882e+06	6.10692e+06	9.79652e+06	4.95433e+06	2.01887e+06	5.85629e+06	3.0209e+06	2.73292e+06
1.563_320.99083	2.17661	0.404659	0.624423	PAF:PCF	POS	1.563	320.99083	C14 H9 Cl2 N3 S	CGH2466	0.00140791015627428	4.38615746741102	NA	level4	ChemSpider	NA	NA	NA	NA	NA	NA	NA	NA	NA	Non-significant	382324	419352	406461	480955	412802	427483	521098	458953	542147	64253.3	1.28652e+06	1.13864e+06	52819.7	1.59041e+06	67315.9	1.06986e+06	38189.9	35658.4	167590	1.90791e+06	380445	39460.7	56208	47571.3	53039.4
0.63_240.12210	2.17615	0.221481	0.524401	PAF:PCF	POS	0.63	240.1221	C10 H16 N4 O3	Homocarnosine	-0.000136199769798395	-0.567210141133018	NA	level4	ChemSpider	NA	NA	NA	NA	NA	NA	NA	NA	NA	Non-significant	1.11044e+08	1.00843e+08	1.09651e+08	1.09922e+08	1.10149e+08	1.10374e+08	1.12512e+08	1.13308e+08	9.98649e+07	1.2057e+08	2.0766e+08	2.3048e+08	2.45392e+07	3.52113e+08	1.36073e+08	2.12554e+08	1.50905e+07	2.90986e+07	1.77766e+08	2.64097e+08	2.50698e+08	9.96873e+06	8.36699e+06	4.29179e+07	7.10178e+07
9.689_342.18691	2.17573	0.137541	0.524401	PAF:PCF	NA	NA	NA	NA	unidentified	NA	NA	NA	level5	NA	NA	NA	NA	NA	NA	NA	NA	NA	NA	Non-significant	4.43694e+06	4.35523e+06	4.29073e+06	4.43617e+06	4.18403e+06	4.16233e+06	3.70821e+06	4.1941e+06	3.98019e+06	1.22001e+07	4.44069e+06	9.53541e+06	6.01336e+06	9.01494e+06	6.40811e+06	6.07798e+06	2.26319e+06	3.68983e+06	5.02736e+06	6.21816e+06	7.91886e+06	3.80323e+06	5.27177e+06	3.91953e+06	3.19028e+06
4.859_468.08237	2.17557	0.696607	0.821324	PAF:PCF	NA	NA	NA	NA	unidentified	NA	NA	NA	level5	NA	NA	NA	NA	NA	NA	NA	NA	NA	NA	Non-significant	566461	601886	563584	572351	560412	557443	540252	536379	546034	19981.9	2.4654e+06	1.33222e+06	63119.7	782387	141170	1.63169e+06	63410.9	59652	30419.4	362451	72429.2	72919.2	5446.25	7041.96	445450
0.602_300.05965	2.17367	0.220455	0.524401	PAF:PCF	NA	NA	NA	NA	unidentified	NA	NA	NA	level5	NA	NA	NA	NA	NA	NA	NA	NA	NA	NA	Non-significant	6.24347e+06	6.5896e+06	6.29374e+06	6.24345e+06	6.18246e+06	6.24897e+06	6.15274e+06	6.21087e+06	6.26353e+06	5.71501e+06	1.03839e+07	1.28756e+07	1.58102e+06	2.19775e+07	6.76372e+06	1.06197e+07	926291	1.78373e+06	1.01172e+07	1.5681e+07	1.49474e+07	566709	522645	2.04919e+06	3.55778e+06
0.6_352.07337	2.17338	0.223214	0.524401	PAF:PCF	NA	NA	NA	NA	unidentified	NA	NA	NA	level5	NA	NA	NA	NA	NA	NA	NA	NA	NA	NA	Non-significant	1.41852e+06	1.52154e+06	1.52811e+06	1.4663e+06	1.31608e+06	1.45541e+06	1.42826e+06	1.43249e+06	1.54098e+06	2.70638e+06	4.97966e+06	2.57337e+06	175136	3.64974e+06	3.22719e+06	4.37734e+06	176596	166560	2.93174e+06	4.92411e+06	4.22447e+06	185873	175742	605268	741692
0.593_283.96017	2.17309	0.25484	0.529485	PAF:PCF	NA	NA	NA	NA	unidentified	NA	NA	NA	level5	NA	NA	NA	NA	NA	NA	NA	NA	NA	NA	Non-significant	1.62287e+07	1.46101e+07	1.42698e+07	1.49133e+07	1.49921e+07	1.46505e+07	1.5709e+07	1.48486e+07	1.4342e+07	1.82759e+07	2.61917e+07	2.71527e+07	1.40699e+06	2.32889e+07	1.80107e+07	3.06301e+07	187938	2.13976e+06	9.64768e+06	2.37908e+07	2.52435e+07	9.31746e+06	7.60167e+06	9.86702e+06	1.27092e+07
0.602_368.04703	2.17301	0.23573	0.526597	PAF:PCF	POS	0.602	368.04703	C17 H17 Cl O5 S	Spiro[benzofuran-2(3H),1'-[2]cyclohexene]-7-chloro-4,6-dimethoxy-6'-methyl-2'-(methylthio)-3,4'-dione	-0.00149550426903033	-4.06333453336361	NA	level4	ChemSpider	NA	NA	NA	NA	NA	NA	NA	NA	NA	Non-significant	2.59567e+06	2.49522e+06	2.63256e+06	2.45009e+06	2.44255e+06	2.36209e+06	2.47553e+06	2.50759e+06	2.41778e+06	2.91129e+06	5.05735e+06	4.59606e+06	509772	8.26194e+06	3.17238e+06	5.09671e+06	162779	522681	4.3691e+06	6.81771e+06	6.17014e+06	148148	154160	847856	1.60073e+06
0.65_215.97782	2.16846	0.226023	0.524401	PAF:PCF	NA	NA	NA	NA	unidentified	NA	NA	NA	level5	NA	NA	NA	NA	NA	NA	NA	NA	NA	NA	Non-significant	1.19918e+06	1.1343e+06	925450	1.0451e+06	1.01094e+06	1.23116e+06	1.06884e+06	1.02186e+06	971238	2.22405e+06	2.33867e+06	939810	429042	816485	2.58493e+06	2.11773e+06	167713	252084	1.79525e+06	1.57981e+06	1.47924e+06	1.10633e+06	238002	1.27211e+06	849797
0.6_969.71260	2.16771	0.221541	0.524401	PAF:PCF	NA	NA	NA	NA	unidentified	NA	NA	NA	level5	NA	NA	NA	NA	NA	NA	NA	NA	NA	NA	Non-significant	1.04453e+06	930253	620113	981150	953109	904793	879731	859394	996782	1.73348e+06	1.65092e+06	935824	333790	323563	1.80122e+06	1.7886e+06	101951	102439	1.23031e+06	1.35581e+06	1.24294e+06	1.09878e+06	212887	1.42631e+06	902786
0.603_655.97072	2.16453	0.21993	0.524401	PAF:PCF	NA	NA	NA	NA	unidentified	NA	NA	NA	level5	NA	NA	NA	NA	NA	NA	NA	NA	NA	NA	Non-significant	878387	973628	1.01318e+06	1.02057e+06	888841	983991	1.02411e+06	942114	1.0229e+06	1.19294e+06	1.88867e+06	1.85359e+06	126623	2.29618e+06	1.38832e+06	2.03193e+06	127679	120422	1.67756e+06	2.92614e+06	2.59895e+06	122105	127061	268901	585640
0.605_535.97062	2.16006	0.393877	0.617031	PAF:PCF	NA	NA	NA	NA	unidentified	NA	NA	NA	level5	NA	NA	NA	NA	NA	NA	NA	NA	NA	NA	Non-significant	891088	990454	1.0198e+06	1.13993e+06	964957	990658	1.08152e+06	1.02529e+06	1.04101e+06	385071	725682	2.39641e+06	456689	4.11753e+06	423763	939265	158161	526215	1.32539e+06	1.85226e+06	2.12899e+06	102455	106613	202557	637437
4.858_270.05264	2.15486	0.704105	0.82557	PAF:PCF	NA	NA	NA	NA	unidentified	NA	NA	NA	level5	NA	NA	NA	NA	NA	NA	NA	NA	NA	NA	Non-significant	2.14877e+06	2.24615e+06	2.19763e+06	2.14464e+06	2.2381e+06	2.24981e+06	2.21041e+06	2.17195e+06	2.25865e+06	117556	9.06496e+06	4.67417e+06	286317	3.20805e+06	570578	5.75838e+06	350190	321863	172798	1.48771e+06	325368	382848	28106.5	60018.4	1.97809e+06
0.636_103.96414	2.1537	0.186696	0.524401	PAF:PCF	NA	NA	NA	NA	unidentified	NA	NA	NA	level5	NA	NA	NA	NA	NA	NA	NA	NA	NA	NA	Non-significant	3.45605e+07	3.65906e+07	2.65736e+07	2.83151e+07	3.59002e+07	2.74173e+07	3.58006e+07	3.48408e+07	3.71949e+07	6.73994e+07	8.2974e+07	3.95197e+07	2.20196e+07	2.82368e+07	6.77507e+07	6.26716e+07	1.10651e+07	1.44339e+07	4.75822e+07	5.57437e+07	4.89985e+07	3.46949e+07	1.96251e+07	5.15599e+07	3.43884e+07
7.961_413.31412	2.15097	0.106529	0.524401	PAF:PCF	POS	7.961	413.31412	C23 H43 N O5	Stearoyl glutamic acid	-4.63007881990052e-06	-0.0112023242347609	NA	level4	ChemSpider	NA	NA	NA	NA	NA	NA	NA	NA	NA	Non-significant	831162	1.29613e+06	695263	1.00238e+06	825658	1.09124e+06	1.22394e+06	920045	883675	1.26211e+06	1.96174e+06	876741	1.09817e+06	752673	5.084e+06	983264	573881	349250	1.82439e+06	2.66573e+06	1.18145e+06	882482	626997	1.42918e+06	742144
0.566_278.00963	2.14545	0.505979	0.685995	PAF:PCF	NEG	0.566	278.00963	C9 H10 O8 S	3-(3,4-Dihydroxyphenyl)-2-(sulfooxy)propanoic acid	-7.38447988624102e-06	-0.0265619564295588	NA	level4	ChemSpider	NA	NA	NA	NA	NA	NA	NA	NA	NA	Non-significant	468246	488443	407933	449040	383265	479068	483930	421527	474802	33570.3	4388.26	15486.6	307468	11669.2	5573.62	9780.23	8986.17	6144.51	50568.6	8484.02	10339.5	466686	1.25946e+06	26796.5	11797.3
0.642_772.06851	2.14439	0.132065	0.524401	PAF:PCF	NA	NA	NA	NA	unidentified	NA	NA	NA	level5	NA	NA	NA	NA	NA	NA	NA	NA	NA	NA	Non-significant	5.69962e+06	5.83939e+06	6.07533e+06	6.06802e+06	5.90551e+06	5.29623e+06	6.19699e+06	5.23118e+06	5.02306e+06	1.01951e+07	7.32748e+06	8.62039e+06	3.91187e+06	6.78447e+06	8.22553e+06	7.09485e+06	1.96245e+06	3.13405e+06	5.74118e+06	8.93146e+06	8.15768e+06	5.20316e+06	3.41895e+06	7.61019e+06	7.39372e+06
0.7_324.08365	2.14434	0.24573	0.527758	PAF:PCF	NA	NA	NA	NA	unidentified	NA	NA	NA	level5	NA	NA	NA	NA	NA	NA	NA	NA	NA	NA	Non-significant	2.43306e+06	2.65655e+06	2.78631e+06	2.3957e+06	2.54615e+06	2.41871e+06	2.2283e+06	2.44801e+06	2.52441e+06	2.01523e+06	3.72412e+06	4.91441e+06	325291	8.31838e+06	2.64248e+06	3.90533e+06	244993	817986	3.3296e+06	4.33264e+06	5.24364e+06	173842	184788	793750	1.45845e+06
12.748_729.56994	2.13824	0.202688	0.524401	PAF:PCF	NEG	12.748	729.56994	C41 H80 N O7 P	1-(1Z-octadecenyl)-2-(9Z-octadecenoyl)-sn-glycero-3-phosphoethanolamine	0.00270339826204236	3.7054819808957	NA	level4	ChemSpider	NA	NA	NA	NA	NA	NA	NA	NA	NA	Non-significant	6.39828e+06	6.64471e+06	6.44752e+06	6.44206e+06	6.33467e+06	6.38666e+06	6.43005e+06	6.3925e+06	6.33631e+06	3.62654e+06	1.15627e+07	6.77801e+06	1.33801e+06	7.69912e+06	1.2657e+07	6.78963e+06	1.61575e+06	1.86813e+06	5.64592e+06	8.52628e+06	6.00605e+06	1.03977e+06	1.24029e+06	9.83554e+06	7.93565e+06
0.693_526.15210	2.13811	0.409193	0.62614	PAF:PCF	POS	0.693	526.1521	C18 H32 O16	D-(+)-raffinose	NA	21.9830609437898	43602.5607224668	level1	BMDB	C00492	HMDB0003213	Organic oxygen compounds	Carbohydrates and carbohydrate conjugates	Organooxygen compounds	Carbohydrates	Carbohydrate metabolism	Galactose metabolism	map00052 Galactose metabolism; map01100 Metabolic pathways; map02010 ABC transporters	Non-significant	1.40136e+06	1.06594e+06	1.24606e+06	1.55145e+06	1.67708e+06	1.13708e+06	1.5051e+06	1.42312e+06	1.73089e+06	644961	7.54634e+06	3.31442e+06	2.45839e+06	562073	2.28452e+06	4.51159e+06	439085	430583	1.23868e+06	4.45511e+06	2.00033e+06	609393	647352	538325	1.03412e+06
0.599_463.85204	2.13702	0.218765	0.524401	PAF:PCF	NA	NA	NA	NA	unidentified	NA	NA	NA	level5	NA	NA	NA	NA	NA	NA	NA	NA	NA	NA	Non-significant	2.70936e+06	2.74831e+06	2.78069e+06	2.63208e+06	2.94648e+06	2.63502e+06	2.56972e+06	2.77941e+06	2.98182e+06	4.51458e+06	4.84869e+06	2.91987e+06	1.49199e+06	1.67042e+06	5.06565e+06	4.6089e+06	402634	736265	3.86538e+06	4.12611e+06	3.99174e+06	3.0103e+06	1.36229e+06	4.17057e+06	2.7363e+06
0.632_376.86591	2.13472	0.199253	0.524401	PAF:PCF	NA	NA	NA	NA	unidentified	NA	NA	NA	level5	NA	NA	NA	NA	NA	NA	NA	NA	NA	NA	Non-significant	608723	501091	581538	510112	530119	398210	396861	474049	545367	800524	689060	727845	347695	561019	861952	728924	101495	208326	571135	843910	658112	737429	372429	693573	590201
11.645_811.57612	2.12914	0.18116	0.524401	PAF:PCF	NA	NA	NA	NA	unidentified	NA	NA	NA	level5	NA	NA	NA	NA	NA	NA	NA	NA	NA	NA	Non-significant	1.20337e+06	1.23084e+06	1.19484e+06	1.19069e+06	1.21995e+06	1.20117e+06	1.24002e+06	1.19913e+06	1.18324e+06	1.92551e+06	1.10371e+06	1.45149e+06	582717	1.46978e+06	2.59294e+06	1.46845e+06	276182	359835	1.145e+06	1.25198e+06	1.55764e+06	219387	1.24412e+06	1.20069e+06	1.07004e+06
0.546_187.16878	2.12868	0.841734	0.914136	PAF:PCF	POS	0.546	187.16878	C9 H21 N3 O	N(1)-acetylspermidine	0.000317048203129389	1.69391893993224	NA	level4	ChemSpider	NA	NA	NA	NA	NA	NA	NA	NA	NA	Non-significant	1.34979e+06	1.30115e+06	1.2571e+06	1.36662e+06	1.25898e+06	1.26882e+06	1.40729e+06	1.27102e+06	1.24477e+06	471136	6.9292e+06	1.00794e+06	1.54853e+06	1.11627e+06	1.51992e+06	952371	2.01803e+06	979600	1.22328e+06	400535	718505	1.36827e+06	1.63971e+06	1.3803e+06	1.07984e+06
0.59_177.93379	2.12319	0.226736	0.524401	PAF:PCF	NA	NA	NA	NA	unidentified	NA	NA	NA	level5	NA	NA	NA	NA	NA	NA	NA	NA	NA	NA	Non-significant	2.15611e+06	1.72021e+06	1.93449e+06	1.90381e+06	1.98344e+06	1.97833e+06	2.08764e+06	1.97021e+06	1.88051e+06	2.82248e+06	4.11827e+06	3.68512e+06	63811.6	3.1314e+06	1.89378e+06	4.75982e+06	73261.5	171586	1.12896e+06	3.59386e+06	3.54722e+06	1.38981e+06	784806	963069	1.58257e+06
9.235_543.33358	2.12294	0.303755	0.558269	PAF:PCF	NA	NA	NA	NA	unidentified	NA	NA	NA	level5	NA	NA	NA	NA	NA	NA	NA	NA	NA	NA	Non-significant	5.8938e+06	6.14709e+06	6.16308e+06	6.67932e+06	6.38467e+06	6.44862e+06	6.00909e+06	5.9123e+06	6.11611e+06	1.98951e+07	4.29706e+06	1.07031e+07	6.26026e+06	1.19584e+07	6.8485e+06	7.05459e+06	2.14168e+06	7.24092e+06	4.76899e+06	7.21003e+06	1.72213e+07	4.68793e+06	4.55975e+06	3.20652e+06	7.93694e+06
12.597_841.62511	2.12208	0.213317	0.524401	PAF:PCF	NA	NA	NA	NA	unidentified	NA	NA	NA	level5	NA	NA	NA	NA	NA	NA	NA	NA	NA	NA	Non-significant	1.89142e+06	1.85481e+06	1.87641e+06	1.83002e+06	1.83356e+06	1.84412e+06	1.83523e+06	1.84511e+06	1.8777e+06	2.05622e+06	1.47005e+06	2.19738e+06	1.83878e+06	2.09598e+06	3.28702e+06	2.18555e+06	236618	275021	1.932e+06	1.68989e+06	2.03206e+06	232393	2.7711e+06	1.6043e+06	1.57531e+06
9.641_162.14082	2.12061	0.0818091	0.524401	PAF:PCF	NA	NA	NA	NA	unidentified	NA	NA	NA	level5	NA	NA	NA	NA	NA	NA	NA	NA	NA	NA	Non-significant	2.7022e+06	2.18818e+06	2.88762e+06	2.47781e+06	2.53912e+06	3.027e+06	2.87928e+06	874524	2.61103e+06	3.47694e+06	3.92117e+06	3.07996e+06	930821	1.20637e+06	3.58842e+06	981458	1.51574e+06	2.44386e+06	2.07751e+06	3.46767e+06	3.45454e+06	3.64953e+06	1.25236e+06	3.56008e+06	1.9529e+06
0.684_96.02137	2.1206	0.15562	0.524401	PAF:PCF	NA	NA	NA	NA	unidentified	NA	NA	NA	level5	NA	NA	NA	NA	NA	NA	NA	NA	NA	NA	Non-significant	872154	2.53864e+06	3.41327e+06	2.85809e+06	3.18607e+06	2.90719e+06	2.94237e+06	3.08755e+06	2.42481e+06	5.52611e+06	8.66228e+06	5.7784e+06	4.35012e+06	2.57311e+06	4.64544e+06	5.63106e+06	2.48072e+06	1.30384e+06	3.24437e+06	6.65769e+06	5.84656e+06	721410	1.1095e+06	1.40356e+06	3.08693e+06
0.605_619.92980	2.11918	0.732284	0.843681	PAF:PCF	NA	NA	NA	NA	unidentified	NA	NA	NA	level5	NA	NA	NA	NA	NA	NA	NA	NA	NA	NA	Non-significant	424028	387720	326943	414219	387951	264925	399819	349393	352400	126260	135390	1.10963e+06	152000	2.15522e+06	115934	223839	113544	309698	391306	465701	620747	108588	112995	122697	197046
9.467_541.33727	2.11916	0.370448	0.602353	PAF:PCF	NEG	9.467	541.33727	C25 H52 N O9 P	O-(Hydroxy{(2R)-2-hydroxy-3-[(2-methoxyoctadecyl)oxy]propoxy}phosphoryl)-L-serine	-0.000699542260804265	-1.29224680617605	NA	level4	ChemSpider	NA	NA	NA	NA	NA	NA	NA	NA	NA	Non-significant	3.59396e+07	3.79471e+07	3.55124e+07	3.71153e+07	3.65928e+07	3.58924e+07	3.64976e+07	3.56232e+07	3.59101e+07	8.94199e+07	2.03063e+07	2.39046e+07	1.92919e+07	2.3548e+07	1.97435e+07	1.5713e+07	1.96374e+07	2.7708e+07	1.52889e+07	1.3492e+07	2.25725e+07	1.77786e+07	2.30924e+07	1.77472e+07	2.232e+07
4.164_430.09021	2.11859	0.249156	0.527758	PAF:PCF	NA	NA	NA	NA	unidentified	NA	NA	NA	level5	NA	NA	NA	NA	NA	NA	NA	NA	NA	NA	Non-significant	935942	921824	907546	946817	897711	880619	907684	918877	901033	497706	2.32949e+06	1.37502e+06	19149.9	2.68017e+06	644667	1.92542e+06	9271.57	48806.8	772963	2.39557e+06	817938	17883	6255.72	289715	673484
0.652_257.10281	2.1179	0.181777	0.524401	PAF:PCF	POS	0.652	257.10281	C8 H20 N O6 P	L-alpha-Glycerylphosphorylcholine	-1.49178513879633e-05	-0.0580228998393661	NA	level4	ChemSpider	NA	NA	NA	NA	NA	NA	NA	NA	NA	Non-significant	1.75905e+08	1.80337e+08	1.75171e+08	1.7827e+08	1.76587e+08	1.79805e+08	1.84545e+08	1.83394e+08	1.79989e+08	2.49445e+08	1.64961e+08	2.37774e+08	1.4013e+08	2.86856e+08	4.54724e+08	1.41816e+08	1.31998e+08	3.41228e+07	7.67857e+08	4.7024e+07	1.20644e+08	4.58202e+07	1.01131e+08	1.29578e+08	2.87068e+07
12.249_773.53249	2.11774	0.176086	0.524401	PAF:PCF	POS	12.249	773.53249	C45 H76 N O7 P	1-(1Z,9Z-octadecadienyl)-2-(4Z,7Z,10Z,13Z,16Z,19Z-docosahexaenoyl)-sn-glycero-3-phosphoethanolamine	-0.00344960191728205	-4.45952377774618	NA	level4	ChemSpider	NA	NA	NA	NA	NA	NA	NA	NA	NA	Non-significant	7.85208e+06	6.95814e+06	6.69043e+06	7.73576e+06	6.96563e+06	7.01638e+06	7.07744e+06	6.30452e+06	7.0202e+06	8.42773e+06	1.1269e+07	9.40807e+06	5.18292e+06	7.26446e+06	1.20673e+07	9.41065e+06	1.9375e+06	2.3952e+06	9.81847e+06	1.20289e+07	1.18629e+07	2.7554e+06	6.95483e+06	5.37633e+06	5.20094e+06
0.65_289.91014	2.11745	0.211515	0.524401	PAF:PCF	NA	NA	NA	NA	unidentified	NA	NA	NA	level5	NA	NA	NA	NA	NA	NA	NA	NA	NA	NA	Non-significant	544040	515994	565324	506091	500283	444440	529109	528189	445203	761394	889411	378425	125285	400361	945330	728483	125501	104352	878661	491636	539654	438817	187167	398776	270220
0.6_833.73829	2.11528	0.218351	0.524401	PAF:PCF	NA	NA	NA	NA	unidentified	NA	NA	NA	level5	NA	NA	NA	NA	NA	NA	NA	NA	NA	NA	Non-significant	3.6628e+06	3.5081e+06	3.65169e+06	3.35322e+06	3.41438e+06	3.41782e+06	3.05374e+06	3.28203e+06	3.62867e+06	4.10304e+06	3.89441e+06	3.66725e+06	2.25327e+06	2.29597e+06	4.34069e+06	4.43017e+06	395209	689114	4.79664e+06	4.18116e+06	4.12819e+06	3.7275e+06	1.70046e+06	4.84205e+06	3.7105e+06
0.697_240.12213	2.11512	0.225145	0.524401	PAF:PCF	NA	NA	NA	NA	unidentified	NA	NA	NA	level5	NA	NA	NA	NA	NA	NA	NA	NA	NA	NA	Non-significant	1.15339e+08	1.17314e+08	1.18191e+08	1.0951e+08	1.15566e+08	1.1596e+08	1.10794e+08	1.14845e+08	1.15328e+08	1.08429e+08	1.81704e+08	2.25272e+08	2.58293e+07	3.23667e+08	1.32603e+08	1.94393e+08	1.70228e+07	3.22604e+07	1.50346e+08	2.33838e+08	2.25183e+08	1.08219e+07	9.51473e+06	4.04969e+07	6.32358e+07
0.601_504.02272	2.11481	0.226245	0.524401	PAF:PCF	NA	NA	NA	NA	unidentified	NA	NA	NA	level5	NA	NA	NA	NA	NA	NA	NA	NA	NA	NA	Non-significant	1.14284e+06	1.19855e+06	1.2496e+06	1.18974e+06	1.24184e+06	1.2251e+06	1.20897e+06	1.14274e+06	1.17903e+06	1.75721e+06	3.23538e+06	2.26487e+06	154339	2.9943e+06	2.24834e+06	3.12932e+06	155625	146781	2.40758e+06	3.90715e+06	3.45728e+06	148832	154872	566975	667305
0.642_272.01102	2.11447	0.175586	0.524401	PAF:PCF	NA	NA	NA	NA	unidentified	NA	NA	NA	level5	NA	NA	NA	NA	NA	NA	NA	NA	NA	NA	Non-significant	7.94014e+06	7.469e+06	8.52253e+06	7.84795e+06	8.25119e+06	8.59996e+06	8.04958e+06	8.75892e+06	8.17662e+06	1.71058e+07	1.32361e+07	8.98769e+06	4.31564e+06	9.78268e+06	1.39033e+07	1.26838e+07	2.69281e+06	3.22361e+06	1.03319e+07	1.43494e+07	1.17492e+07	7.12497e+06	4.1301e+06	1.15483e+07	1.02045e+07
0.642_375.04373	2.114	0.176464	0.524401	PAF:PCF	NA	NA	NA	NA	unidentified	NA	NA	NA	level5	NA	NA	NA	NA	NA	NA	NA	NA	NA	NA	Non-significant	1.32707e+07	1.33561e+07	1.28647e+07	1.40122e+07	1.25915e+07	1.27821e+07	1.41328e+07	1.34711e+07	1.17734e+07	2.38193e+07	2.28593e+07	2.00183e+07	7.38659e+06	1.5355e+07	2.29054e+07	2.11474e+07	4.19685e+06	6.20587e+06	1.40312e+07	2.31412e+07	2.11692e+07	1.17782e+07	7.41248e+06	1.77128e+07	1.64024e+07
3.302_239.08266	2.10585	0.263469	0.533899	PAF:PCF	NA	NA	NA	NA	unidentified	NA	NA	NA	level5	NA	NA	NA	NA	NA	NA	NA	NA	NA	NA	Non-significant	2.03666e+06	1.89093e+06	1.91636e+06	1.89864e+06	1.90741e+06	1.89415e+06	1.81738e+06	1.8931e+06	1.90706e+06	2.05188e+06	1.74578e+06	613202	84196.2	8.00751e+06	3.44915e+06	1.78941e+06	231812	73354	2.86571e+06	2.38117e+06	7.54415e+06	110440	39105.9	1.22166e+06	50725
0.6_461.85429	2.10536	0.21663	0.524401	PAF:PCF	NA	NA	NA	NA	unidentified	NA	NA	NA	level5	NA	NA	NA	NA	NA	NA	NA	NA	NA	NA	Non-significant	2.04661e+07	1.97872e+07	2.00088e+07	1.99002e+07	1.97896e+07	1.99727e+07	1.96628e+07	2.03117e+07	2.00362e+07	3.35642e+07	3.55974e+07	2.09705e+07	1.27024e+07	1.37115e+07	3.51432e+07	3.42819e+07	3.5709e+06	4.9579e+06	2.76239e+07	3.05987e+07	2.81011e+07	2.10644e+07	9.00863e+06	2.97024e+07	2.06018e+07
4.875_394.15251	2.10415	0.251834	0.529485	PAF:PCF	NEG	4.875	394.15251	C22 H22 N2 O5	Varespladib methyl	-0.000361875703106307	-0.918110025641179	NA	level4	ChemSpider	NA	NA	NA	NA	NA	NA	NA	NA	NA	Non-significant	135641	144802	136347	134121	137620	145487	138113	151584	153104	123534	54498.5	267783	10247.7	202618	32531.1	199923	6079.89	5871.26	72307.8	2.56274e+06	185282	6241.79	21814.4	12272.7	23139.6
8.37_338.24595	2.1038	0.241567	0.527758	PAF:PCF	NEG	8.37	338.24595	C20 H34 O4	(+/-)8(9)-DiHET	NA	0.000245027295818545	0.724406219732726	level3	mzCloud	NA	NA	NA	NA	NA	NA	NA	NA	NA	Non-significant	291386	270808	276496	274546	271198	279956	265321	287415	275039	195130	499199	297294	50565.9	339841	737659	371372	28891.1	71084.5	308930	1.43189e+06	221188	45897.7	61314.9	66523.4	117073
0.601_420.06090	2.09436	0.238052	0.527033	PAF:PCF	NA	NA	NA	NA	unidentified	NA	NA	NA	level5	NA	NA	NA	NA	NA	NA	NA	NA	NA	NA	Non-significant	732690	848072	773033	855075	829095	837631	837993	785005	871754	1.71651e+06	3.59928e+06	1.33801e+06	173279	1.82124e+06	2.08373e+06	2.83749e+06	174724	164794	1.84574e+06	3.34859e+06	2.85096e+06	183903	173878	372862	181037
0.599_446.02264	2.09411	0.116356	0.524401	PAF:PCF	NA	NA	NA	NA	unidentified	NA	NA	NA	level5	NA	NA	NA	NA	NA	NA	NA	NA	NA	NA	Non-significant	2.15409e+06	1.86571e+06	2.06071e+06	2.11173e+06	1.96602e+06	2.08315e+06	2.16253e+06	2.10149e+06	1.89625e+06	1.85253e+06	3.00565e+06	2.31081e+06	158844	2.21105e+06	806341	1.9179e+06	895051	610450	657571	3.9615e+06	1.80246e+06	765244	577492	682674	2.63747e+06
0.708_169.05030	2.09083	0.281183	0.545297	PAF:PCF	NA	NA	NA	NA	unidentified	NA	NA	NA	level5	NA	NA	NA	NA	NA	NA	NA	NA	NA	NA	Non-significant	2.83196e+06	3.01313e+06	3.78687e+06	6.19458e+06	3.86267e+06	3.55451e+06	3.19318e+06	3.53536e+06	3.77731e+06	5.98128e+06	7.5213e+06	7.45701e+06	717872	7.07198e+06	7.36609e+06	7.28601e+06	2.46098e+06	277531	4.23725e+06	5.4859e+06	3.54685e+06	1.05421e+06	813764	799139	1.81962e+06
8.98_620.29806	2.0906	0.177687	0.524401	PAF:PCF	NA	NA	NA	NA	unidentified	NA	NA	NA	level5	NA	NA	NA	NA	NA	NA	NA	NA	NA	NA	Non-significant	660674	707106	649714	656447	698450	659328	667043	665026	660452	1.4301e+06	650022	2.03497e+06	1.32547e+06	1.58004e+06	871200	616508	466099	885769	1.01995e+06	860912	773711	930609	1.65993e+06	539559	773919
4.448_191.09495	2.08982	0.189726	0.524401	PAF:PCF	POS	4.448	191.09495	C11 H13 N O2	NL8513000	0.000318278708789421	1.66555549539961	NA	level4	ChemSpider	NA	NA	NA	NA	NA	NA	NA	NA	NA	Non-significant	2.68299e+06	2.39645e+06	2.00875e+06	1.86433e+06	1.7115e+06	1.82873e+06	1.68891e+06	1.51345e+06	1.41402e+06	504590	434991	230377	403075	55299.2	446460	78278.3	94096.2	387461	201400	122275	306207	381350	56080.8	93333.9	96694
0.601_791.75749	2.08587	0.259075	0.532249	PAF:PCF	NA	NA	NA	NA	unidentified	NA	NA	NA	level5	NA	NA	NA	NA	NA	NA	NA	NA	NA	NA	Non-significant	336258	268581	405254	361205	407441	422517	351871	330465	418208	1.21087e+06	714848	301752	94936.4	125506	908967	874179	96622.4	97084.5	724134	742477	658127	264529	109164	914458	368755
0.604_384.02102	2.08138	0.252248	0.529485	PAF:PCF	NA	NA	NA	NA	unidentified	NA	NA	NA	level5	NA	NA	NA	NA	NA	NA	NA	NA	NA	NA	Non-significant	2.16092e+06	2.15106e+06	2.24332e+06	2.2109e+06	2.18844e+06	2.25991e+06	2.11675e+06	2.15987e+06	2.17264e+06	1.3485e+06	2.41219e+06	4.76336e+06	569191	8.26562e+06	1.72034e+06	2.78676e+06	433202	875425	2.9494e+06	4.52801e+06	4.74645e+06	162872	205664	569836	1.39753e+06
2.463_498.10970	2.08079	0.972324	0.984459	PAF:PCF	NA	NA	NA	NA	unidentified	NA	NA	NA	level5	NA	NA	NA	NA	NA	NA	NA	NA	NA	NA	Non-significant	637373	582181	639785	579231	624832	604422	601854	609987	595681	2.98408e+06	17596.3	1.15684e+06	1.37816e+06	1.11686e+06	40309.5	1.47623e+06	447163	75137	155279	413181	404915	89783.1	877200	272891	834016
0.602_799.74388	2.07843	0.228063	0.524401	PAF:PCF	NA	NA	NA	NA	unidentified	NA	NA	NA	level5	NA	NA	NA	NA	NA	NA	NA	NA	NA	NA	Non-significant	435204	439302	577350	311388	367736	528145	412633	397685	450589	802051	638934	399374	113412	118725	734284	758729	63213.3	63515.6	741548	672811	778642	474373	63871.1	924837	530684
9.573_437.29071	2.07773	0.317262	0.567901	PAF:PCF	POS	9.573	437.29071	C21 H44 N O6 P	2-Aminoethyl (2R)-3-[(1Z)-1-hexadecen-1-yloxy]-2-hydroxypropyl hydrogen phosphate	8.74985311156706e-05	0.200092401321716	NA	level4	ChemSpider	NA	NA	NA	NA	NA	NA	NA	NA	NA	Non-significant	1.45491e+07	1.50965e+07	1.49462e+07	1.51175e+07	1.50175e+07	1.65421e+07	1.5229e+07	1.46767e+07	1.47747e+07	6.70601e+07	1.5135e+07	2.29147e+07	2.07173e+07	1.49035e+07	1.02905e+07	8.16103e+06	1.38272e+07	2.86004e+07	1.49229e+07	1.09536e+07	1.29988e+07	2.58972e+07	2.18098e+07	2.17993e+07	1.82258e+07
0.633_360.12635	2.07599	0.187002	0.524401	PAF:PCF	NA	NA	NA	NA	unidentified	NA	NA	NA	level5	NA	NA	NA	NA	NA	NA	NA	NA	NA	NA	Non-significant	8.75623e+06	8.74268e+06	9.2275e+06	9.58383e+06	8.33855e+06	8.41779e+06	8.85099e+06	9.37937e+06	8.59617e+06	1.60637e+07	1.73596e+07	6.05126e+06	8.55819e+06	2.0563e+06	1.37608e+07	4.73627e+06	7.12525e+06	7.15324e+06	1.55049e+07	7.16405e+06	3.2358e+06	1.6035e+07	1.08155e+07	2.00839e+07	5.65331e+06
0.634_382.10857	2.07599	0.187002	0.524401	PAF:PCF	NA	NA	NA	NA	unidentified	NA	NA	NA	level5	NA	NA	NA	NA	NA	NA	NA	NA	NA	NA	Non-significant	8.75623e+06	8.74268e+06	9.2275e+06	9.58383e+06	8.33855e+06	8.41779e+06	8.85099e+06	9.37937e+06	8.59617e+06	1.60637e+07	1.73596e+07	6.05126e+06	8.55819e+06	2.0563e+06	1.37608e+07	4.73627e+06	7.12525e+06	7.15324e+06	1.55049e+07	7.16405e+06	3.2358e+06	1.6035e+07	1.08155e+07	2.00839e+07	5.65331e+06
9.675_507.36897	2.07448	0.0380376	0.524401	PAF:PCF	POS	9.675	507.36897	C26 H54 N O6 P	LysoPC(P-18:0)	0.000100190620059948	0.197470962552127	NA	level4	ChemSpider	NA	NA	NA	NA	NA	NA	NA	NA	NA	Up	4.9717e+06	5.31984e+06	5.38604e+06	4.96683e+06	4.93143e+06	5.81123e+06	4.95231e+06	5.09613e+06	5.39028e+06	1.22906e+07	6.62121e+06	9.90501e+06	7.94306e+06	7.4366e+06	5.65992e+06	4.08423e+06	4.08757e+06	5.71929e+06	6.02987e+06	7.05628e+06	5.50519e+06	3.56221e+06	1.38348e+07	5.23042e+06	5.32073e+06
8.856_453.38205	2.07104	0.222233	0.524401	PAF:PCF	POS	8.856	453.38205	C27 H51 N O4	(11Z)-eicoseneoylcarnitine	0.000236245261817203	0.521073534853001	NA	level4	ChemSpider	NA	NA	NA	NA	NA	NA	NA	NA	NA	Non-significant	1.4833e+06	1.49302e+06	1.48614e+06	1.52944e+06	1.39439e+06	1.34356e+06	1.4264e+06	1.39705e+06	1.42596e+06	2.30887e+06	1.59653e+06	654433	1.35697e+06	1.37595e+06	9.05216e+06	1.16499e+06	455091	581630	2.82722e+06	3.68543e+06	1.55235e+06	443009	616767	1.85635e+06	656661
9.21_298.62584	2.07062	0.285595	0.545762	PAF:PCF	NA	NA	NA	NA	unidentified	NA	NA	NA	level5	NA	NA	NA	NA	NA	NA	NA	NA	NA	NA	Non-significant	754633	711831	717359	768721	811654	691208	601822	854489	791722	1.5013e+06	445186	1.71261e+06	782009	1.65753e+06	885270	638512	305802	822839	620260	853842	2.30922e+06	547725	599221	493172	780549
0.674_152.06845	2.06816	0.200049	0.524401	PAF:PCF	NEG	0.674	152.06845	C5 H12 O5	L-arabitol	NA	-2.171495566472e-05	-0.1427972227571	level3	BMDB	C00532	HMDB0001851	Organic oxygen compounds	Carbohydrates and carbohydrate conjugates	Organooxygen compounds	Carbohydrates	Carbohydrate metabolism	Pentose and glucuronate interconversions	map00040 Pentose and glucuronate interconversions; map01100 Metabolic pathways	Non-significant	2.82287e+06	2.69342e+06	3.22081e+06	3.67119e+06	3.48834e+06	3.10101e+06	3.59243e+06	3.26332e+06	3.23769e+06	3.80213e+06	5.51379e+06	4.37086e+06	2.12222e+06	2.79713e+06	3.7151e+06	4.41983e+06	700580	1.49744e+06	2.70863e+06	4.73792e+06	5.06118e+06	1.53256e+06	2.62833e+06	2.18578e+06	2.48956e+06
0.601_1021.72689	2.06702	0.343071	0.579522	PAF:PCF	NA	NA	NA	NA	unidentified	NA	NA	NA	level5	NA	NA	NA	NA	NA	NA	NA	NA	NA	NA	Non-significant	351241	444380	348814	353435	355420	369113	400054	365878	291281	1.38468e+06	1.31652e+06	211225	100563	132944	1.45224e+06	1.18321e+06	116196	109592	807976	882903	529379	343145	115634	987250	346223
12.144_614.48820	2.06394	0.135564	0.524401	PAF:PCF	POS	12.144	614.4882	C39 H66 O5	DG(18:2(9Z,12Z)/18:3(9Z,12Z,15Z)/0:0)	-0.00282411608361599	-4.59586221573848	NA	level4	ChemSpider	NA	NA	NA	NA	NA	NA	NA	NA	NA	Non-significant	6.71722e+06	6.56721e+06	6.38319e+06	6.22867e+06	6.50548e+06	6.31412e+06	6.23215e+06	5.83849e+06	6.39922e+06	1.02116e+07	2.03554e+07	7.90419e+06	8.54162e+06	2.60214e+06	1.76498e+07	3.68672e+06	7.14234e+06	7.81061e+06	1.09077e+07	1.56713e+07	4.01754e+06	7.63065e+06	4.73461e+06	6.96388e+06	2.41229e+06
2.638_231.14723	2.06066	0.055592	0.524401	PAF:PCF	NA	NA	NA	NA	unidentified	NA	NA	NA	level5	NA	NA	NA	NA	NA	NA	NA	NA	NA	NA	Non-significant	1.24122e+07	1.16324e+07	1.2034e+07	1.12262e+07	1.11192e+07	1.13172e+07	1.13933e+07	1.20176e+07	1.07866e+07	1.80024e+07	1.26922e+07	1.70874e+07	7.53724e+06	1.36128e+07	1.73588e+07	1.13445e+07	5.51077e+06	6.33243e+06	2.54873e+07	9.47947e+06	1.41889e+07	3.52855e+07	1.04467e+07	1.30566e+07	5.71356e+06
4.906_430.09014	2.05561	0.250397	0.528076	PAF:PCF	NA	NA	NA	NA	unidentified	NA	NA	NA	level5	NA	NA	NA	NA	NA	NA	NA	NA	NA	NA	Non-significant	758021	772583	757842	775288	773164	719980	743120	725155	725598	448581	2.32739e+06	1.25816e+06	21102.2	2.84007e+06	493598	1.90015e+06	18256.1	44096	691456	2.58448e+06	743206	19265.1	22653.9	235625	643947
9.614_505.27757	2.05397	0.373289	0.604395	PAF:PCF	NA	NA	NA	NA	unidentified	NA	NA	NA	level5	NA	NA	NA	NA	NA	NA	NA	NA	NA	NA	Non-significant	654060	606968	643661	637262	651155	667336	636382	628142	646217	1.50363e+06	297025	494101	426604	394493	321654	259427	245163	612642	329706	200016	346440	386800	431448	660416	643907
9.126_306.25583	2.05334	0.0885425	0.524401	PAF:PCF	NA	NA	NA	NA	unidentified	NA	NA	NA	level5	NA	NA	NA	NA	NA	NA	NA	NA	NA	NA	Non-significant	1.1001e+06	1.18997e+06	1.02292e+06	1.04569e+06	1.12572e+06	1.08578e+06	958996	1.09492e+06	1.16588e+06	2.67434e+06	1.70223e+06	1.60673e+06	847832	982654	1.91953e+06	1.44799e+06	904740	561206	1.05103e+06	1.79645e+06	1.7803e+06	675938	1.18765e+06	1.77478e+06	1.67285e+06
0.704_276.03920	2.05045	0.466867	0.660038	PAF:PCF	NA	NA	NA	NA	unidentified	NA	NA	NA	level5	NA	NA	NA	NA	NA	NA	NA	NA	NA	NA	Non-significant	336706	294874	231301	207153	278146	259213	209443	168725	255048	161075	829855	213935	199388	216138	509966	168699	222347	196564	875161	165068	186209	183194	194728	178809	175004
0.702_202.06494	2.04916	0.253603	0.529485	PAF:PCF	NA	NA	NA	NA	unidentified	NA	NA	NA	level5	NA	NA	NA	NA	NA	NA	NA	NA	NA	NA	Non-significant	3.12659e+06	2.99795e+06	2.88234e+06	2.42123e+06	795194	3.15879e+06	3.35728e+06	3.46939e+06	3.27699e+06	3.35514e+06	4.59953e+06	1.49568e+06	1.46426e+06	7.65063e+06	5.74964e+06	3.19948e+06	1.01127e+06	401073	7.41182e+06	3.27521e+06	4.25602e+06	6.0783e+06	1.5687e+06	3.27677e+06	4.32166e+06
0.621_211.09573	2.0485	0.2374	0.526597	PAF:PCF	POS	0.621	211.09573	C9 H13 N3 O3	Zalcitabine	4.26054962474609e-05	0.201830250571591	NA	level4	ChemSpider	NA	NA	NA	NA	NA	NA	NA	NA	NA	Non-significant	8.6162e+07	8.22741e+07	8.44445e+07	8.50692e+07	8.69465e+07	8.47335e+07	8.64999e+07	8.75994e+07	8.43362e+07	9.5282e+07	1.73129e+08	1.66085e+08	1.80502e+07	2.87457e+08	1.06464e+08	1.73898e+08	1.22477e+07	2.59586e+07	1.32908e+08	2.1882e+08	2.00632e+08	8.36177e+06	6.84495e+06	3.19569e+07	4.8489e+07
0.685_148.05661	2.04478	0.223992	0.524401	PAF:PCF	NA	NA	NA	NA	unidentified	NA	NA	NA	level5	NA	NA	NA	NA	NA	NA	NA	NA	NA	NA	Non-significant	1.00384e+06	990154	1.0398e+06	1.4347e+06	889489	927022	870655	1.04386e+06	442267	2.02452e+06	2.86373e+06	1.09722e+06	1.05138e+06	450136	749929	1.46541e+06	1.14544e+06	316348	975150	2.33161e+06	1.69189e+06	182890	341613	937493	252702
0.679_135.04093	2.0443	0.272943	0.54093	PAF:PCF	NA	NA	NA	NA	unidentified	NA	NA	NA	level5	NA	NA	NA	NA	NA	NA	NA	NA	NA	NA	Non-significant	3.49564e+06	3.17201e+06	4.08494e+06	3.12746e+06	3.12459e+06	2.72841e+06	3.20313e+06	3.0898e+06	2.75832e+06	6.90122e+06	7.09239e+06	4.69392e+06	1.70097e+06	2.47532e+06	8.57547e+06	5.29871e+06	480951	3.36162e+06	4.78563e+06	4.69249e+06	5.18317e+06	2.27132e+06	2.50039e+06	4.64811e+06	2.38522e+06
8.216_282.21945	2.04236	0.0750085	0.524401	PAF:PCF	NEG	8.216	282.21945	C17 H30 O3	(12S)-12-Hydroxy-16-heptadecynoic acid	-4.53545155210122e-05	-0.160706529395583	NA	level4	ChemSpider	NA	NA	NA	NA	NA	NA	NA	NA	NA	Non-significant	707116	572330	643495	683398	643731	663217	619162	671180	610815	847693	1.00305e+06	586689	129361	502355	1.37838e+06	565662	388501	239275	449816	348121	1.29785e+06	60659.2	618870	931716	123730
0.631_245.90470	2.042	0.246093	0.527758	PAF:PCF	NA	NA	NA	NA	unidentified	NA	NA	NA	level5	NA	NA	NA	NA	NA	NA	NA	NA	NA	NA	Non-significant	931136	904361	713996	862356	915365	923117	719473	835352	856824	2.32674e+06	2.46004e+06	850174	239783	482703	2.4432e+06	2.4702e+06	153270	137044	1.33022e+06	1.45439e+06	924221	1.06622e+06	322196	1.5741e+06	706865
12.078_775.55065	2.03832	0.15808	0.524401	PAF:PCF	NA	NA	NA	NA	unidentified	NA	NA	NA	level5	NA	NA	NA	NA	NA	NA	NA	NA	NA	NA	Non-significant	1.74248e+06	1.89345e+06	1.78745e+06	1.85292e+06	1.7312e+06	1.77945e+06	1.5663e+06	1.49701e+06	1.47881e+06	3.25436e+06	2.02103e+06	4.40831e+06	1.88554e+06	2.36368e+06	2.99926e+06	2.92594e+06	869691	955187	2.54583e+06	4.47009e+06	2.20495e+06	931792	1.59354e+06	865555	572778
0.64_403.90247	2.03463	0.218467	0.524401	PAF:PCF	NA	NA	NA	NA	unidentified	NA	NA	NA	level5	NA	NA	NA	NA	NA	NA	NA	NA	NA	NA	Non-significant	493694	505844	689601	582447	447437	624664	713370	610636	469318	997295	500290	692167	397879	714255	575544	828078	122236	125930	405465	945499	892806	452792	201234	975745	711676
9.251_497.27510	2.03436	0.589761	0.741431	PAF:PCF	NEG	9.251	497.2751	C22 H44 N O9 P	O-{Hydroxy[(2R)-2-hydroxy-3-(palmitoyloxy)propoxy]phosphoryl}-L-serine	-0.000269324375040014	-0.54160007161437	NA	level4	ChemSpider	NA	NA	NA	NA	NA	NA	NA	NA	NA	Non-significant	659566	647209	607436	619122	626691	637942	628612	637374	634953	378995	1.85879e+06	236145	393385	301819	293404	197016	345740	673314	275628	191730	222200	400865	552254	367698	340924
0.601_917.69923	2.03026	0.15944	0.524401	PAF:PCF	NA	NA	NA	NA	unidentified	NA	NA	NA	level5	NA	NA	NA	NA	NA	NA	NA	NA	NA	NA	Non-significant	1.66421e+06	1.70712e+06	1.63641e+06	1.55291e+06	1.42921e+06	1.41884e+06	1.44171e+06	1.47615e+06	1.60774e+06	1.36153e+06	1.17697e+06	1.62071e+06	1.27091e+06	1.04638e+06	1.35034e+06	1.24569e+06	315921	486999	1.79294e+06	1.35491e+06	1.46647e+06	1.71742e+06	1.08501e+06	1.75327e+06	1.70186e+06
0.749_294.05638	2.02581	0.0938495	0.524401	PAF:PCF	NEG	0.749	294.05638	C14 H14 O5 S	2-Hydroxy-1,2-diphenylethyl hydrogen sulfate	0.000189932307534946	0.645904800962761	NA	level4	ChemSpider	NA	NA	NA	NA	NA	NA	NA	NA	NA	Non-significant	1.82057e+06	1.61208e+06	1.65368e+06	1.68531e+06	1.74082e+06	1.63344e+06	1.7006e+06	1.75077e+06	1.64764e+06	4.10902e+06	4.04402e+06	4.06574e+06	1.63182e+06	983997	3.26952e+06	2.95944e+06	1.84476e+06	1.22735e+06	1.70235e+06	4.42666e+06	4.08032e+06	622100	285842	1.1532e+06	1.13145e+06
9.69_465.32126	2.02381	0.244965	0.527758	PAF:PCF	NA	NA	NA	NA	unidentified	NA	NA	NA	level5	NA	NA	NA	NA	NA	NA	NA	NA	NA	NA	Non-significant	1.0906e+06	1.03422e+06	949940	1.24868e+06	1.14284e+06	1.30157e+06	1.10361e+06	1.18679e+06	1.20092e+06	2.75304e+06	1.57818e+06	2.39766e+06	1.59649e+06	1.97682e+06	1.24333e+06	263960	1.43834e+06	1.62256e+06	1.43494e+06	1.43858e+06	967934	1.83018e+06	1.87035e+06	1.53948e+06	1.4947e+06
0.606_278.07779	2.02353	0.229967	0.524401	PAF:PCF	POS	0.606	278.07779	C10 H16 N4 O3	L-anserine	NA	37.9555521605781	158067.624707812	level1	BMDB	C01262	HMDB0000194	Organic acids and derivatives	Hybrid peptides	Peptidomimetics	Organic acids	Amino acid metabolism	Histidine metabolism	map00340 Histidine metabolism; map00410 beta-Alanine metabolism; map01100 Metabolic pathways	Non-significant	8.09387e+06	8.594e+06	8.60876e+06	8.7289e+06	8.50968e+06	8.58028e+06	8.56991e+06	8.71352e+06	8.75579e+06	6.90806e+06	1.19231e+07	1.84609e+07	2.4045e+06	3.30375e+07	7.63674e+06	1.29709e+07	1.94197e+06	3.51633e+06	1.24984e+07	1.80848e+07	1.96767e+07	889586	940664	2.73488e+06	5.51046e+06
4.859_495.10104	2.02103	0.663328	0.795007	PAF:PCF	NA	NA	NA	NA	unidentified	NA	NA	NA	level5	NA	NA	NA	NA	NA	NA	NA	NA	NA	NA	Non-significant	1.36552e+06	1.38504e+06	1.39213e+06	1.38765e+06	1.35012e+06	1.38854e+06	1.33968e+06	1.36447e+06	1.3896e+06	57240.7	5.22578e+06	3.3369e+06	156866	2.44237e+06	344795	3.98884e+06	145236	131035	67059.9	1.06264e+06	220690	163093	15286.6	25444	1.03612e+06
0.689_467.13113	2.01663	0.254711	0.529485	PAF:PCF	NA	NA	NA	NA	unidentified	NA	NA	NA	level5	NA	NA	NA	NA	NA	NA	NA	NA	NA	NA	Non-significant	783184	597958	588638	761186	690681	679671	403383	688282	698068	594289	2.13105e+06	1.6427e+06	1.69486e+06	517914	924746	1.36466e+06	404588	396754	615516	1.63161e+06	1.1849e+06	411002	596493	496031	837989
9.683_463.30614	2.01654	0.295475	0.554998	PAF:PCF	NA	NA	NA	NA	unidentified	NA	NA	NA	level5	NA	NA	NA	NA	NA	NA	NA	NA	NA	NA	Non-significant	1.18736e+07	1.12854e+07	1.09127e+07	1.1808e+07	1.15378e+07	1.1248e+07	1.14788e+07	1.14884e+07	1.12572e+07	1.24333e+07	2.91091e+06	6.45271e+06	3.77394e+06	4.5492e+06	3.924e+06	2.66518e+06	1.54287e+06	6.60102e+06	1.95362e+06	2.46006e+06	6.70107e+06	2.54797e+06	3.87992e+06	6.15836e+06	7.61862e+06
0.601_572.00950	2.01556	0.235369	0.526597	PAF:PCF	NA	NA	NA	NA	unidentified	NA	NA	NA	level5	NA	NA	NA	NA	NA	NA	NA	NA	NA	NA	Non-significant	1.12264e+06	1.15063e+06	1.19945e+06	1.26063e+06	1.24106e+06	1.14661e+06	1.14159e+06	1.1806e+06	1.27851e+06	2.10205e+06	3.53309e+06	1.96975e+06	149856	2.74215e+06	2.35135e+06	3.47946e+06	151105	142518	2.22822e+06	4.24836e+06	3.57765e+06	144509	150374	601639	548663
0.689_651.22174	2.0148	0.471452	0.662097	PAF:PCF	NA	NA	NA	NA	unidentified	NA	NA	NA	level5	NA	NA	NA	NA	NA	NA	NA	NA	NA	NA	Non-significant	3.44353e+06	3.31203e+06	3.21755e+06	3.32449e+06	3.37758e+06	4.05097e+06	2.99971e+06	3.20529e+06	3.13865e+06	840986	5.2359e+06	5.8308e+06	1.38463e+07	744801	2.23401e+06	3.87461e+06	1.03589e+06	999600	2.21524e+06	4.2878e+06	2.84012e+06	1.97803e+06	1.93533e+06	469427	2.20002e+06
7.725_298.19329	2.01404	0.259505	0.532495	PAF:PCF	NA	NA	NA	NA	unidentified	NA	NA	NA	level5	NA	NA	NA	NA	NA	NA	NA	NA	NA	NA	Non-significant	501456	515992	519721	593366	448732	497027	490947	605269	483983	1.75129e+06	540652	1.02458e+06	529615	1.13369e+06	299434	1.29007e+06	125215	231413	284274	954784	1.06142e+06	227063	568355	824518	1.45545e+06
0.6_241.91804	2.01384	0.224599	0.524401	PAF:PCF	NA	NA	NA	NA	unidentified	NA	NA	NA	level5	NA	NA	NA	NA	NA	NA	NA	NA	NA	NA	Non-significant	1.0299e+08	1.05235e+08	1.03576e+08	1.00874e+08	1.04013e+08	1.00576e+08	1.04399e+08	1.03977e+08	1.04124e+08	1.9051e+08	2.10647e+08	1.07575e+08	6.50635e+07	7.70836e+07	2.02145e+08	1.94547e+08	2.46724e+07	3.33979e+07	1.4718e+08	1.63195e+08	1.43991e+08	1.07443e+08	5.00169e+07	1.54837e+08	1.02136e+08
9.51_372.22779	2.00799	0.120414	0.524401	PAF:PCF	NA	NA	NA	NA	unidentified	NA	NA	NA	level5	NA	NA	NA	NA	NA	NA	NA	NA	NA	NA	Non-significant	1.29816e+07	1.37939e+07	1.32012e+07	1.35194e+07	1.39179e+07	1.27328e+07	1.35648e+07	1.34037e+07	1.43639e+07	2.27685e+07	1.41853e+07	2.00189e+07	1.30855e+07	1.87324e+07	1.44297e+07	1.41391e+07	4.76912e+06	9.46475e+06	1.00186e+07	1.71233e+07	2.29403e+07	1.0143e+07	1.24491e+07	1.38004e+07	9.53111e+06
9.691_356.16312	2.00739	0.193491	0.524401	PAF:PCF	POS	9.691	356.16312	C21 H24 O5	Myricanone	0.000749202591123321	2.10354222232445	NA	level4	ChemSpider	NA	NA	NA	NA	NA	NA	NA	NA	NA	Non-significant	413150	482405	363050	462696	411490	465196	453588	547915	331116	1.1913e+06	485348	1.26436e+06	708739	1.28619e+06	655457	881086	269363	314645	458769	781859	872618	285106	779394	264387	263883
11.737_752.57958	2.00254	0.113646	0.524401	PAF:PCF	NA	NA	NA	NA	unidentified	NA	NA	NA	level5	NA	NA	NA	NA	NA	NA	NA	NA	NA	NA	Non-significant	1.51111e+06	1.55371e+06	1.49733e+06	1.56824e+06	1.86395e+06	1.62047e+06	1.38273e+06	1.44381e+06	1.45942e+06	1.82963e+06	3.25727e+06	1.92683e+06	1.68727e+06	1.66592e+06	2.42786e+06	1.86605e+06	965775	670588	2.35781e+06	2.8807e+06	3.30891e+06	938845	1.382e+06	1.45542e+06	740158
0.652_299.93893	1.99997	0.223057	0.524401	PAF:PCF	NA	NA	NA	NA	unidentified	NA	NA	NA	level5	NA	NA	NA	NA	NA	NA	NA	NA	NA	NA	Non-significant	1.33026e+06	1.08374e+06	1.02961e+06	1.0402e+06	1.14343e+06	1.13521e+06	1.14143e+06	1.24262e+06	1.3687e+06	1.7526e+06	1.56769e+06	1.40519e+06	613927	853606	2.10978e+06	1.86769e+06	254840	240251	1.98021e+06	869820	1.71718e+06	1.4337e+06	579961	1.39462e+06	1.15201e+06
0.6_639.99670	1.9982	0.249533	0.527758	PAF:PCF	NA	NA	NA	NA	unidentified	NA	NA	NA	level5	NA	NA	NA	NA	NA	NA	NA	NA	NA	NA	Non-significant	840682	678267	705240	712958	631408	664572	626402	664473	706867	1.17387e+06	2.57684e+06	973786	137354	1.3167e+06	1.36394e+06	2.09525e+06	138499	130628	1.45148e+06	2.50514e+06	2.11683e+06	132454	137829	332251	373763
0.631_323.96571	1.99403	0.0394313	0.524401	PAF:PCF	NA	NA	NA	NA	unidentified	NA	NA	NA	level5	NA	NA	NA	NA	NA	NA	NA	NA	NA	NA	Up	2.64969e+06	1.71395e+06	1.79383e+06	1.58493e+06	1.90064e+06	1.86902e+06	2.63263e+06	2.4458e+06	2.10975e+06	2.55866e+06	2.04958e+06	1.78672e+06	1.00114e+06	747283	1.70648e+06	1.43832e+06	764407	1.00432e+06	2.50808e+06	1.01857e+06	1.94584e+06	2.837e+06	1.81706e+06	5.21628e+06	1.77091e+06
11.625_607.51819	1.99356	0.253073	0.529485	PAF:PCF	NA	NA	NA	NA	unidentified	NA	NA	NA	level5	NA	NA	NA	NA	NA	NA	NA	NA	NA	NA	Non-significant	2.47458e+06	2.32995e+06	2.39133e+06	2.48643e+06	2.52959e+06	2.71828e+06	2.44028e+06	2.414e+06	2.68399e+06	4.19468e+06	7.84196e+06	2.84907e+06	3.50096e+06	604434	7.52554e+06	759548	3.38148e+06	3.32587e+06	2.62769e+06	5.09456e+06	782822	3.28023e+06	1.55694e+06	2.21353e+06	883461
11.921_759.57652	1.99307	0.224509	0.524401	PAF:PCF	NA	NA	NA	NA	unidentified	NA	NA	NA	level5	NA	NA	NA	NA	NA	NA	NA	NA	NA	NA	Non-significant	681869	551160	655245	600218	685270	616293	722719	412531	523651	1.87435e+06	621086	715234	518755	1.00242e+06	603236	754155	377122	479641	1.15527e+06	797329	797650	606370	555526	538783	613937
0.731_136.00431	1.99245	0.070404	0.524401	PAF:PCF	NA	NA	NA	NA	unidentified	NA	NA	NA	level5	NA	NA	NA	NA	NA	NA	NA	NA	NA	NA	Non-significant	3.13515e+06	3.06924e+06	3.13712e+06	3.18425e+06	2.87877e+06	3.07098e+06	3.07905e+06	2.52476e+06	3.3174e+06	6.42186e+06	3.16609e+06	4.85628e+06	2.23888e+06	5.10399e+06	2.81228e+06	3.28286e+06	1.71986e+06	2.24676e+06	4.67394e+06	3.83052e+06	2.30271e+06	2.87437e+06	4.20887e+06	3.01525e+06	3.62035e+06
0.597_707.98344	1.98918	0.254953	0.529485	PAF:PCF	NA	NA	NA	NA	unidentified	NA	NA	NA	level5	NA	NA	NA	NA	NA	NA	NA	NA	NA	NA	Non-significant	369619	259957	264195	361334	344914	349370	252685	318216	239858	589759	1.3425e+06	464182	114121	502553	903478	971886	116148	116703	639988	1.17047e+06	1.05827e+06	126106	117356	152165	125097
1.749_214.90463	1.98734	0.193666	0.524401	PAF:PCF	NA	NA	NA	NA	unidentified	NA	NA	NA	level5	NA	NA	NA	NA	NA	NA	NA	NA	NA	NA	Non-significant	1.15778e+07	1.11247e+07	1.63827e+07	1.38529e+07	1.2037e+07	1.5524e+07	1.62549e+07	1.5246e+07	1.50246e+07	1.74548e+07	2.1902e+07	3.34211e+07	5.64564e+06	1.96971e+07	1.26605e+07	2.48671e+07	5.81171e+06	5.94195e+06	1.08426e+07	2.75063e+07	2.5462e+07	1.64405e+07	1.17392e+07	1.71162e+07	1.77517e+07
0.605_687.91692	1.98674	0.754767	0.857291	PAF:PCF	NA	NA	NA	NA	unidentified	NA	NA	NA	level5	NA	NA	NA	NA	NA	NA	NA	NA	NA	NA	Non-significant	436807	389960	402639	284409	363577	449845	301085	398235	348599	98653.3	105786	803324	87983.9	1.77748e+06	102914	223255	88717.5	195273	376705	461349	530467	84844.9	88288.2	95868.9	194500
11.308_559.49423	1.97507	0.1984	0.524401	PAF:PCF	NA	NA	NA	NA	unidentified	NA	NA	NA	level5	NA	NA	NA	NA	NA	NA	NA	NA	NA	NA	Non-significant	3.55641e+06	4.0008e+06	4.80141e+06	4.20242e+06	4.06917e+06	4.3511e+06	4.08861e+06	4.23058e+06	4.55806e+06	7.95378e+06	3.67838e+06	6.0613e+06	2.22391e+06	4.9789e+06	5.64778e+06	6.03654e+06	1.509e+06	1.41283e+06	4.77153e+06	9.3527e+06	5.3663e+06	2.81543e+06	2.55145e+06	4.94301e+06	3.47444e+06
11.309_537.51254	1.97507	0.1984	0.524401	PAF:PCF	NA	NA	NA	NA	unidentified	NA	NA	NA	level5	NA	NA	NA	NA	NA	NA	NA	NA	NA	NA	Non-significant	3.55641e+06	4.0008e+06	4.80141e+06	4.20242e+06	4.06917e+06	4.3511e+06	4.08861e+06	4.23058e+06	4.55806e+06	7.95378e+06	3.67838e+06	6.0613e+06	2.22391e+06	4.9789e+06	5.64778e+06	6.03654e+06	1.509e+06	1.41283e+06	4.77153e+06	9.3527e+06	5.3663e+06	2.81543e+06	2.55145e+06	4.94301e+06	3.47444e+06
9.558_479.33805	1.97426	0.101893	0.524401	PAF:PCF	POS	9.558	479.33805	C24 H50 N O6 P	1-(1Z-hexadecenyl)-sn-glycero-3-phosphocholine	0.000472583734392629	0.985910054697866	NA	level4	ChemSpider	NA	NA	NA	NA	NA	NA	NA	NA	NA	Non-significant	2.79257e+06	2.69392e+06	2.89071e+06	2.82997e+06	2.77476e+06	2.83647e+06	2.86145e+06	2.90141e+06	2.86477e+06	7.16456e+06	4.83477e+06	5.3445e+06	7.50537e+06	4.16082e+06	3.37239e+06	2.10288e+06	1.95554e+06	4.72653e+06	2.94215e+06	3.81749e+06	3.66276e+06	1.05007e+06	4.79753e+06	2.70429e+06	3.39004e+06
0.708_247.14191	1.97286	0.0426489	0.524401	PAF:PCF	POS	0.708	247.14191	C11 H21 N O5	3-hydroxybutyrylcarnitine	-5.92646611323744e-05	-0.239800065127344	NA	level4	ChemSpider	NA	NA	NA	NA	NA	NA	NA	NA	NA	Up	7.91774e+06	7.75104e+06	7.24734e+06	7.04096e+06	6.83066e+06	7.0308e+06	8.10995e+06	7.56597e+06	7.41273e+06	1.04724e+07	1.12347e+07	8.77978e+06	1.48676e+07	5.28138e+06	1.52972e+07	3.68765e+06	6.82439e+06	4.94114e+06	8.81288e+06	8.20457e+06	7.91735e+06	1.02925e+07	7.22965e+06	5.552e+06	3.09164e+06
9.008_304.24013	1.97274	0.0969132	0.524401	PAF:PCF	NA	NA	NA	NA	unidentified	NA	NA	NA	level5	NA	NA	NA	NA	NA	NA	NA	NA	NA	NA	Non-significant	2.19462e+06	1.64665e+06	2.18967e+06	2.0684e+06	2.96464e+06	2.33039e+06	1.93258e+06	1.16753e+06	1.21961e+06	4.7279e+06	2.40885e+06	3.53799e+06	847923	2.73298e+06	3.09174e+06	2.81078e+06	1.27352e+06	1.32682e+06	1.88472e+06	3.31501e+06	3.85771e+06	1.01103e+06	765089	3.08827e+06	3.1456e+06
0.602_815.71868	1.97133	0.261639	0.532852	PAF:PCF	NA	NA	NA	NA	unidentified	NA	NA	NA	level5	NA	NA	NA	NA	NA	NA	NA	NA	NA	NA	Non-significant	483975	385203	322257	498400	535472	350647	273094	454712	520938	191756	102712	357792	440169	243834	323099	236344	47151.8	47377.3	438101	404167	555823	646361	224237	374415	542018
0.649_273.93622	1.97054	0.406092	0.625362	PAF:PCF	NA	NA	NA	NA	unidentified	NA	NA	NA	level5	NA	NA	NA	NA	NA	NA	NA	NA	NA	NA	Non-significant	469347	184771	343663	276235	254560	358554	427258	310259	348552	1.21797e+06	1.27746e+06	190295	140651	148407	1.33872e+06	1.06359e+06	163447	135903	791938	585901	702150	238045	148159	497317	208149
0.597_488.04895	1.96971	0.254669	0.529485	PAF:PCF	NA	NA	NA	NA	unidentified	NA	NA	NA	level5	NA	NA	NA	NA	NA	NA	NA	NA	NA	NA	Non-significant	435954	524767	428640	496305	462616	492305	500797	606235	556307	1.37874e+06	2.38666e+06	810071	173810	1.1451e+06	1.59773e+06	1.98236e+06	175260	165299	1.09534e+06	2.13199e+06	1.66585e+06	167609	174412	203931	202833
8.569_264.20900	1.96758	0.174911	0.524401	PAF:PCF	POS	8.569	264.209	C17 H28 O2	2-(4-Nonylphenoxy)ethanol	7.30972692508658e-05	0.276664642787809	NA	level4	ChemSpider	NA	NA	NA	NA	NA	NA	NA	NA	NA	Non-significant	1.42418e+06	1.34951e+06	1.49506e+06	1.44242e+06	1.34551e+06	1.48719e+06	1.21381e+06	1.42757e+06	1.52625e+06	2.19893e+06	2.87821e+06	1.49868e+06	995047	1.38973e+06	2.95846e+06	1.98204e+06	869967	490081	1.51466e+06	1.19463e+06	2.32285e+06	566408	1.34688e+06	1.55148e+06	1.34543e+06
4.126_492.27423	1.96691	0.331986	0.575537	PAF:PCF	POS	4.126	492.27423	C28 H36 N4 O4	Mucronine B	0.000577995030880629	1.17413358290938	NA	level4	ChemSpider	NA	NA	NA	NA	NA	NA	NA	NA	NA	Non-significant	1.03099e+06	1.00189e+06	997150	1.04047e+06	1.00571e+06	1.03441e+06	991268	1.02913e+06	1.01465e+06	988036	4.19834e+06	1.36378e+06	641944	1.23564e+06	1.30057e+06	2.20583e+06	594230	530119	745785	422518	853157	454430	128495	186486	1.01521e+06
0.652_294.98706	1.96465	0.242981	0.527758	PAF:PCF	NA	NA	NA	NA	unidentified	NA	NA	NA	level5	NA	NA	NA	NA	NA	NA	NA	NA	NA	NA	Non-significant	1.41826e+06	1.41077e+06	1.2898e+06	1.28052e+06	1.39497e+06	1.2522e+06	1.36148e+06	1.32231e+06	1.14659e+06	2.38537e+06	1.31524e+06	1.20207e+06	899470	1.48059e+06	2.17083e+06	2.01638e+06	190294	288773	1.63394e+06	1.66651e+06	1.39173e+06	1.45149e+06	317293	1.88553e+06	1.75723e+06
0.646_605.08728	1.96447	0.0986371	0.524401	PAF:PCF	NA	NA	NA	NA	unidentified	NA	NA	NA	level5	NA	NA	NA	NA	NA	NA	NA	NA	NA	NA	Non-significant	1.45894e+06	1.70844e+06	1.20378e+06	1.75303e+06	1.44971e+06	1.80215e+06	1.37791e+06	1.48056e+06	1.34498e+06	2.11335e+06	1.14323e+06	1.92659e+06	836168	2.24639e+06	1.26239e+06	1.29408e+06	528381	816000	1.09971e+06	2.48898e+06	1.8313e+06	1.15332e+06	1.25831e+06	1.39844e+06	2.25236e+06
8.614_296.23523	1.96248	0.0456448	0.524401	PAF:PCF	NA	NA	NA	NA	unidentified	NA	NA	NA	level5	NA	NA	NA	NA	NA	NA	NA	NA	NA	NA	Up	5.42478e+06	5.2318e+06	5.3952e+06	5.66061e+06	5.44799e+06	5.62561e+06	5.54823e+06	5.58925e+06	5.3813e+06	9.55368e+06	9.97331e+06	6.07777e+06	4.07145e+06	2.85267e+06	5.56074e+06	4.658e+06	4.00293e+06	4.38624e+06	2.3897e+06	6.09712e+06	6.3758e+06	3.25047e+06	4.76911e+06	6.50916e+06	5.56174e+06
8.244_296.23509	1.96174	0.261744	0.532852	PAF:PCF	POS	8.244	296.23509	C18 H32 O3	13S-hydroxyoctadecadienoic acid	-5.51818407075189e-05	-0.186277157466328	NA	level4	ChemSpider	NA	NA	NA	NA	NA	NA	NA	NA	NA	Non-significant	2.30828e+06	1.98377e+06	1.9494e+06	1.73961e+06	1.65367e+06	1.83058e+06	1.58995e+06	1.6321e+06	1.55465e+06	591557	1.36839e+06	412564	577927	486290	464843	531615	494681	183093	579705	418057	542047	208564	219649	336614	237319
0.718_575.16503	1.96142	0.26366	0.533899	PAF:PCF	POS	0.718	575.16503	C27 H29 N O13	1,5-Anhydro-1-{2-(3,4-dihydroxytetrahydro-2-furanyl)-4,7-dihydroxy-5-[(2E)-3-(4-hydroxyphenyl)-2-propenoyl]-6-oxo-6,7-dihydro-1H-indol-7-yl}hexitol	0.00113594609376833	1.97499549983931	NA	level4	ChemSpider	NA	NA	NA	NA	NA	NA	NA	NA	NA	Non-significant	319134	553133	409662	353613	291505	399293	462483	324059	368125	347185	635507	1.22118e+06	400130	394985	2.51775e+06	307678	395205	420731	1.87658e+06	339384	909725	389942	397712	335470	308301
9.51_636.51634	1.95922	0.132584	0.524401	PAF:PCF	NA	NA	NA	NA	unidentified	NA	NA	NA	level5	NA	NA	NA	NA	NA	NA	NA	NA	NA	NA	Non-significant	1.41601e+06	1.53376e+06	1.4525e+06	1.53122e+06	1.47426e+06	1.3164e+06	1.38919e+06	1.48116e+06	1.36988e+06	2.18133e+06	1.10236e+06	1.4659e+06	1.02976e+06	1.45448e+06	1.39399e+06	1.27391e+06	432235	718070	900835	1.49826e+06	1.7667e+06	835911	1.07455e+06	987316	881850
0.702_202.13219	1.95917	0.0714716	0.524401	PAF:PCF	POS	0.702	202.13219	C9 H18 N2 O3	MFCD00025555	0.000450562550128097	2.22905390767482	NA	level4	ChemSpider	NA	NA	NA	NA	NA	NA	NA	NA	NA	Non-significant	1.82574e+06	1.77761e+06	1.7692e+06	1.83873e+06	1.78815e+06	1.64923e+06	1.63764e+06	1.65534e+06	1.80882e+06	2.48803e+06	1.64439e+06	3.36666e+06	1.38242e+06	4.02054e+06	2.62804e+06	1.32124e+06	912594	1.59384e+06	1.73865e+06	1.52966e+06	2.2107e+06	1.65356e+06	2.41349e+06	1.71114e+06	1.64679e+06
0.65_271.08303	1.95761	0.0198794	0.524401	PAF:PCF	NA	NA	NA	NA	unidentified	NA	NA	NA	level5	NA	NA	NA	NA	NA	NA	NA	NA	NA	NA	Up	2.12522e+06	2.38909e+06	2.30534e+06	2.30488e+06	2.91693e+06	2.57181e+06	2.51097e+06	2.20635e+06	2.70772e+06	5.68132e+06	3.61655e+06	5.03339e+06	4.37854e+06	3.439e+06	1.77677e+06	2.46594e+06	2.79978e+06	2.05506e+06	1.19472e+06	7.81145e+06	4.97545e+06	1.07318e+06	1.43914e+06	1.80823e+06	2.27104e+06
9.586_525.30609	1.95657	0.623145	0.76548	PAF:PCF	NEG	9.586	525.30609	C24 H48 N O9 P	lysophosphatidylserine	-0.000581885694259654	-1.10770665847142	NA	level4	ChemSpider	NA	NA	NA	NA	NA	NA	NA	NA	NA	Non-significant	5.26117e+06	5.1962e+06	5.04518e+06	5.31738e+06	5.29484e+06	5.09577e+06	5.20538e+06	5.27925e+06	5.11362e+06	1.81528e+06	1.01881e+07	1.4055e+06	2.34833e+06	1.64936e+06	1.784e+06	1.06821e+06	1.97581e+06	3.80925e+06	1.57505e+06	1.11698e+06	1.30892e+06	1.92814e+06	3.07628e+06	2.92664e+06	2.71214e+06
12.403_819.54244	1.95603	0.224528	0.524401	PAF:PCF	NEG	12.403	819.54244	C46 H78 N O9 P	1-(1Z-octadecenyl)-2-(4Z,7Z,10Z,13Z,16Z,19Z-docosahexaenoyl)-sn-glycero-3-phosphoserine	0.00102085516971329	1.24564194773703	NA	level4	ChemSpider	NA	NA	NA	NA	NA	NA	NA	NA	NA	Non-significant	2.85261e+06	2.91585e+06	2.89798e+06	2.92239e+06	2.85557e+06	2.84805e+06	2.92681e+06	2.93931e+06	2.91017e+06	3.67081e+06	3.65653e+06	3.28336e+06	2.00368e+06	3.48297e+06	4.87937e+06	4.04264e+06	541493	840481	3.43663e+06	3.5387e+06	4.5202e+06	626060	2.73331e+06	2.66316e+06	2.58661e+06
0.6_370.00547	1.95563	0.885513	0.939733	PAF:PCF	POS	0.6	370.00547	C7 H16 O13 P2	sedoheptulose 1,7-bisphosphate	-0.00114511696142472	-3.0948553899445	NA	level4	ChemSpider	NA	NA	NA	NA	NA	NA	NA	NA	NA	Non-significant	1.32095e+06	1.307e+06	1.35265e+06	1.40072e+06	1.34767e+06	1.19582e+06	1.17201e+06	1.22545e+06	1.15269e+06	162335	1.05578e+06	4.52401e+06	768746	3.82516e+06	1.52927e+06	1.56408e+06	267757	1.10436e+06	2.49056e+06	2.878e+06	2.28271e+06	273990	145279	157754	853987
2.432_152.03368	1.95466	0.101587	0.524401	PAF:PCF	NA	NA	NA	NA	unidentified	NA	NA	NA	level5	NA	NA	NA	NA	NA	NA	NA	NA	NA	NA	Non-significant	1.40078e+07	1.30845e+07	1.17418e+07	1.20836e+07	1.37561e+07	1.26254e+07	1.18332e+07	1.35587e+07	1.30417e+07	2.26826e+07	1.39819e+07	2.50595e+07	1.24339e+07	1.72357e+07	9.3117e+06	1.19109e+07	5.86986e+06	1.37971e+07	1.87026e+07	1.81943e+07	1.64717e+07	2.77525e+07	1.30528e+07	1.42767e+07	1.53834e+07
0.669_229.10823	1.95234	0.165287	0.524401	PAF:PCF	NA	NA	NA	NA	unidentified	NA	NA	NA	level5	NA	NA	NA	NA	NA	NA	NA	NA	NA	NA	Non-significant	408612	593568	479898	418731	503770	444798	383296	509482	363927	584957	333165	892058	374778	512662	368229	488322	199834	239030	158262	394640	236545	370487	318151	591569	335989
0.594_624.02190	1.95102	0.33231	0.575537	PAF:PCF	NA	NA	NA	NA	unidentified	NA	NA	NA	level5	NA	NA	NA	NA	NA	NA	NA	NA	NA	NA	Non-significant	156669	196240	228093	206737	151892	143113	200370	211978	236743	918418	1.73083e+06	303640	142423	243701	936044	1.22291e+06	144952	145645	615054	1.30477e+06	768660	157380	146460	160573	156120
0.603_316.03354	1.9473	0.284392	0.54536	PAF:PCF	NA	NA	NA	NA	unidentified	NA	NA	NA	level5	NA	NA	NA	NA	NA	NA	NA	NA	NA	NA	Non-significant	4.41698e+06	4.99766e+06	4.56563e+06	4.44201e+06	4.70076e+06	4.63679e+06	4.38885e+06	4.58108e+06	4.74266e+06	2.93802e+06	4.64386e+06	1.08189e+07	1.56644e+06	1.95588e+07	3.19528e+06	5.37543e+06	1.55832e+06	2.51564e+06	6.01953e+06	8.88284e+06	9.54048e+06	391370	528706	1.32637e+06	2.75945e+06
7.355_352.22523	1.94708	0.321301	0.569331	PAF:PCF	NA	NA	NA	NA	unidentified	NA	NA	NA	level5	NA	NA	NA	NA	NA	NA	NA	NA	NA	NA	Non-significant	464603	494740	475299	444940	489124	475733	495836	485416	475398	554143	110777	680003	115191	489778	702019	626069	8186.66	56483.8	309013	1.15501e+06	2.54209e+06	26213.9	139487	81427.3	158904
9.927_354.25314	1.94471	0.130365	0.524401	PAF:PCF	NA	NA	NA	NA	unidentified	NA	NA	NA	level5	NA	NA	NA	NA	NA	NA	NA	NA	NA	NA	Non-significant	2.08878e+06	2.08924e+06	2.151e+06	1.72123e+06	2.18061e+06	1.54413e+06	2.10532e+06	1.67634e+06	1.8939e+06	3.13153e+06	4.1273e+06	4.19348e+06	2.9344e+06	3.86525e+06	4.47929e+06	3.30885e+06	1.16304e+06	1.41709e+06	2.52545e+06	4.87115e+06	3.81431e+06	1.87137e+06	2.29397e+06	3.09725e+06	1.94004e+06
9.926_352.24166	1.94314	0.130523	0.524401	PAF:PCF	POS	9.926	352.24166	C24 H32 O2	quinbolone	0.0014250947656933	4.04580352745617	NA	level4	ChemSpider	NA	NA	NA	NA	NA	NA	NA	NA	NA	Non-significant	2.08878e+06	2.08924e+06	2.151e+06	1.72123e+06	2.18061e+06	1.54413e+06	2.10532e+06	1.67634e+06	1.8939e+06	3.12229e+06	4.1273e+06	4.19348e+06	2.9344e+06	3.86525e+06	4.47929e+06	3.30885e+06	1.16304e+06	1.41709e+06	2.51816e+06	4.87115e+06	3.81431e+06	1.87137e+06	2.29397e+06	3.10649e+06	1.94004e+06
6.256_471.22908	1.94272	0.474747	0.663811	PAF:PCF	NEG	6.256	471.22908	C22 H29 N7 O5	Puromycin	NA	0.00606130814776407	12.8629288639764	level3	mzCloud	C01610	NA	NA	NA	NA	NA	Biosynthesis of other secondary metabolites	Biosynthesis of various secondary metabolites - part 2	map00998 Biosynthesis of various secondary metabolites - part 2; map01100 Metabolic pathways; map01130 Biosynthesis of antibiotics	Non-significant	203321	225915	220898	208044	209545	218633	221621	198117	215081	297918	7397.01	309025	41973	432390	24881.4	305316	5109.11	5802.36	22361.9	190110	2.99524e+06	5479.44	195282	48964.4	258437
9.689_348.20399	1.94043	0.107648	0.524401	PAF:PCF	POS	9.689	348.20399	C19 H28 N2 O4	Roxane	-0.000921547168616144	-2.64656571304714	NA	level4	ChemSpider	NA	NA	NA	NA	NA	NA	NA	NA	NA	Non-significant	3.07977e+06	3.18733e+06	2.88015e+06	2.67805e+06	3.16726e+06	3.08362e+06	2.75512e+06	2.53932e+06	3.11918e+06	6.91685e+06	3.71553e+06	5.73872e+06	3.9679e+06	5.45205e+06	4.26877e+06	4.11547e+06	1.61752e+06	2.70387e+06	3.71922e+06	4.37793e+06	5.03159e+06	3.21739e+06	4.16347e+06	2.99125e+06	2.59468e+06
5.08_157.11058	1.93757	0.527889	0.699626	PAF:PCF	POS	5.08	157.11058	C8 H15 N O2	tranexamic acid	0.000303606718773608	1.93244338551498	NA	level4	ChemSpider	NA	NA	NA	NA	NA	NA	NA	NA	NA	Non-significant	3.04596e+06	2.64219e+06	2.54874e+06	2.72277e+06	3.00178e+06	2.47314e+06	2.35878e+06	2.3005e+06	2.26553e+06	3.23601e+06	1.33235e+07	2.633e+06	1.55271e+07	2.21784e+06	2.96e+06	3.0131e+06	3.18768e+06	3.70469e+06	3.13365e+06	2.87484e+06	2.73525e+06	3.23007e+06	2.72135e+06	3.55334e+06	2.45323e+06
0.655_327.99129	1.9373	0.248406	0.527758	PAF:PCF	NA	NA	NA	NA	unidentified	NA	NA	NA	level5	NA	NA	NA	NA	NA	NA	NA	NA	NA	NA	Non-significant	658507	757135	581273	558974	474631	403896	698775	564586	645813	1.19502e+06	1.03765e+06	497726	132201	253592	1.52775e+06	1.12802e+06	153627	127738	1.25077e+06	589115	714584	313610	139258	596692	350007
9.684_639.43010	1.93663	0.0951965	0.524401	PAF:PCF	NA	NA	NA	NA	unidentified	NA	NA	NA	level5	NA	NA	NA	NA	NA	NA	NA	NA	NA	NA	Non-significant	1.89153e+06	2.04603e+06	1.94234e+06	1.9332e+06	2.01159e+06	1.96853e+06	1.6566e+06	1.62451e+06	1.9982e+06	4.87899e+06	2.25274e+06	3.60555e+06	3.11933e+06	3.68873e+06	3.34726e+06	2.41546e+06	1.24966e+06	1.8792e+06	2.83219e+06	3.59648e+06	3.08535e+06	2.02511e+06	2.6616e+06	2.0966e+06	1.69095e+06
0.605_184.03492	1.93395	0.153428	0.524401	PAF:PCF	POS	0.605	184.03492	C6 H10 O5	3-Hydroxy-3-methylglutaric acid	NA	21.9820923976159	135647.697769027	level2	BMDB	C03761	HMDB0000355	Lipids and lipid-like molecules	Fatty acids and conjugates	Fatty Acyls	Fatty acyls[FA]	NA	NA	NA	Non-significant	2.56209e+06	2.73533e+06	2.80746e+06	2.4408e+06	2.18974e+06	2.04704e+06	1.81731e+06	1.85981e+06	1.70914e+06	3.3479e+06	4.16242e+06	2.14613e+06	1.35331e+06	1.67751e+06	3.60034e+06	2.94754e+06	1.03137e+06	1.01422e+06	2.84921e+06	3.51402e+06	2.26147e+06	2.1087e+06	1.22973e+06	2.98657e+06	1.88944e+06
0.704_203.11599	1.93367	0.0412436	0.524401	PAF:PCF	POS	0.704	203.11599	C9 H17 N O4	O-ACETYLCARNITINE	NA	0.00023524154070742	1.15816489635263	level3	BMDB	C02571	HMDB0000201	Lipids and lipid-like molecules	Fatty acid esters	Fatty Acyls	Fatty acyls[FA]	NA	NA	map04931 Insulin resistance	Up	1.17069e+09	1.16335e+09	1.11389e+09	1.11929e+09	1.09e+09	1.10549e+09	1.11744e+09	1.12322e+09	1.17684e+09	1.61825e+09	1.44501e+09	1.25065e+09	1.41774e+09	1.28688e+09	2.04551e+09	1.00766e+09	5.70702e+08	6.52582e+08	1.45941e+09	1.69216e+09	1.49311e+09	1.05556e+09	1.26814e+09	1.04875e+09	8.8136e+08
1.348_131.06984	1.93211	0.030529	0.524401	PAF:PCF	NA	NA	NA	NA	unidentified	NA	NA	NA	level5	NA	NA	NA	NA	NA	NA	NA	NA	NA	NA	Up	2.82162e+06	2.75457e+06	2.8666e+06	3.24388e+06	2.7365e+06	3.2116e+06	3.14094e+06	3.25125e+06	2.90869e+06	4.70489e+06	3.74478e+06	5.84304e+06	3.72713e+06	4.3145e+06	3.43112e+06	3.26489e+06	2.00207e+06	2.1305e+06	3.52243e+06	4.32773e+06	4.21387e+06	2.44653e+06	4.82965e+06	3.49153e+06	2.9405e+06
9.695_481.31670	1.92553	0.303505	0.558269	PAF:PCF	NA	NA	NA	NA	unidentified	NA	NA	NA	level5	NA	NA	NA	NA	NA	NA	NA	NA	NA	NA	Non-significant	5.09808e+06	4.96646e+06	4.77462e+06	5.04273e+06	4.9332e+06	4.89281e+06	4.86415e+06	5.19246e+06	4.82605e+06	4.83027e+06	1.22946e+06	2.66454e+06	1.17277e+06	1.83421e+06	960036	1.10512e+06	580629	2.84509e+06	850836	1.16074e+06	2.86977e+06	973688	1.31582e+06	2.17943e+06	2.47936e+06
2.153_272.14293	1.92325	0.275071	0.542996	PAF:PCF	NA	NA	NA	NA	unidentified	NA	NA	NA	level5	NA	NA	NA	NA	NA	NA	NA	NA	NA	NA	Non-significant	1.38067e+06	1.35962e+06	1.33663e+06	1.3085e+06	1.38217e+06	1.38361e+06	1.29872e+06	1.35618e+06	1.27033e+06	2.55126e+06	828382	989117	425242	3.79608e+06	4.4067e+06	1.15534e+06	794887	321325	4.23768e+06	757106	7.86502e+06	239722	210522	1.45769e+06	153075
7.364_437.24467	1.91947	0.186373	0.524401	PAF:PCF	NA	NA	NA	NA	unidentified	NA	NA	NA	level5	NA	NA	NA	NA	NA	NA	NA	NA	NA	NA	Non-significant	225560	213669	204566	210254	219040	207755	225368	225326	222496	50326.4	69120.1	100393	58113.4	61233.4	133147	53936.7	15694.8	44899.7	3.22511e+06	112768	35429.2	12830.5	16897.8	13963.6	75769.6
0.6_613.80207	1.91822	0.221733	0.524401	PAF:PCF	NA	NA	NA	NA	unidentified	NA	NA	NA	level5	NA	NA	NA	NA	NA	NA	NA	NA	NA	NA	Non-significant	8.21023e+06	8.02782e+06	8.33489e+06	7.79704e+06	7.71979e+06	7.63729e+06	7.45945e+06	7.69255e+06	7.81178e+06	9.24174e+06	9.61415e+06	8.25275e+06	5.87787e+06	5.33438e+06	9.96832e+06	1.01495e+07	1.61319e+06	2.36945e+06	1.02086e+07	9.96715e+06	9.70486e+06	8.26555e+06	4.21389e+06	1.04713e+07	8.3132e+06
0.703_427.02945	1.91693	0.192158	0.524401	PAF:PCF	NA	NA	NA	NA	unidentified	NA	NA	NA	level5	NA	NA	NA	NA	NA	NA	NA	NA	NA	NA	Non-significant	3.89758e+06	3.42426e+06	3.92042e+06	3.62139e+06	3.70891e+06	3.85023e+06	3.88222e+06	3.53085e+06	3.38137e+06	2.40685e+06	5.92386e+06	5.04308e+06	6.75484e+06	5.142e+06	8.66762e+06	3.60846e+06	1.13345e+06	2.23477e+06	6.03328e+06	2.3785e+06	5.99644e+06	1.37832e+06	7.696e+06	1.55139e+06	1.42534e+06
4.985_228.13617	1.91594	0.202222	0.524401	PAF:PCF	NEG	4.985	228.13617	C12 H20 O4	Traumatic Acid	8.6212109238204e-06	0.0377897609989147	NA	level4	ChemSpider	NA	NA	NA	NA	NA	NA	NA	NA	NA	Non-significant	1.1131e+06	1.1646e+06	1.12068e+06	1.1072e+06	1.11059e+06	1.15837e+06	1.17346e+06	1.12745e+06	1.16598e+06	1.22873e+06	1.75872e+06	2.65834e+06	1.10088e+06	1.23369e+06	837239	1.90563e+06	452032	589078	719640	1.83814e+06	1.47588e+06	573982	1.03767e+06	452721	1.63246e+06
2.52_284.07568	1.91338	0.156971	0.524401	PAF:PCF	NA	NA	NA	NA	unidentified	NA	NA	NA	level5	NA	NA	NA	NA	NA	NA	NA	NA	NA	NA	Non-significant	1.37871e+06	1.38906e+06	1.41575e+06	1.36776e+06	1.56393e+06	1.39284e+06	1.50072e+06	1.52173e+06	1.33388e+06	2.38919e+06	1.42432e+06	3.30945e+06	1.19142e+06	2.07121e+06	1.4727e+06	1.45019e+06	644437	1.62809e+06	1.86525e+06	2.10998e+06	2.27661e+06	1.14576e+06	1.38376e+06	1.51922e+06	2.03973e+06
5.71_188.10514	1.9082	0.183765	0.524401	PAF:PCF	NA	NA	NA	NA	unidentified	NA	NA	NA	level5	NA	NA	NA	NA	NA	NA	NA	NA	NA	NA	Non-significant	4.07593e+06	3.99278e+06	3.98864e+06	3.65578e+06	3.50679e+06	3.5073e+06	3.365e+06	3.3706e+06	3.47282e+06	3.3075e+06	4.74485e+06	5.72498e+06	3.57644e+06	4.48734e+06	2.70475e+06	4.56586e+06	1.18886e+06	1.46537e+06	2.36696e+06	6.79624e+06	3.51054e+06	1.73755e+06	2.33574e+06	1.41653e+06	3.26136e+06
5.71_210.08705	1.9082	0.183765	0.524401	PAF:PCF	NA	NA	NA	NA	unidentified	NA	NA	NA	level5	NA	NA	NA	NA	NA	NA	NA	NA	NA	NA	Non-significant	4.07593e+06	3.99278e+06	3.98864e+06	3.65578e+06	3.50679e+06	3.5073e+06	3.365e+06	3.3706e+06	3.47282e+06	3.3075e+06	4.74485e+06	5.72498e+06	3.57644e+06	4.48734e+06	2.70475e+06	4.56586e+06	1.18886e+06	1.46537e+06	2.36696e+06	6.79624e+06	3.51054e+06	1.73755e+06	2.33574e+06	1.41653e+06	3.26136e+06
0.702_116.02791	1.90679	0.242857	0.527758	PAF:PCF	NA	NA	NA	NA	unidentified	NA	NA	NA	level5	NA	NA	NA	NA	NA	NA	NA	NA	NA	NA	Non-significant	3.31088e+06	3.11806e+06	2.62257e+06	1.79511e+06	2.45473e+06	3.06034e+06	4.02026e+06	2.61179e+06	3.74944e+06	2.78499e+06	6.26055e+06	3.46813e+06	1.84835e+06	1.20251e+07	3.1451e+06	4.6007e+06	1.26069e+06	701308	1.22666e+07	2.57953e+06	4.07856e+06	3.66669e+06	2.13539e+06	2.53597e+06	9.0846e+06
0.627_229.86794	1.90564	0.196829	0.524401	PAF:PCF	NA	NA	NA	NA	unidentified	NA	NA	NA	level5	NA	NA	NA	NA	NA	NA	NA	NA	NA	NA	Non-significant	609123	649020	685358	702516	513028	778721	601748	550076	605041	644096	1.00725e+06	880653	501423	579041	754708	838488	183636	306566	954905	895663	822961	835388	503056	959960	535324
0.694_134.05787	1.90294	0.0843344	0.524401	PAF:PCF	NEG	0.694	134.05787	C5 H10 O4	2,2-Bis(hydroxymethyl)propionic acid	-3.39254687560242e-05	-0.253065776461901	NA	level4	ChemSpider	NA	NA	NA	NA	NA	NA	NA	NA	NA	Non-significant	1.83409e+06	2.05222e+06	1.7514e+06	2.10728e+06	1.85357e+06	1.99956e+06	1.96684e+06	2.05855e+06	1.95909e+06	2.29274e+06	4.44633e+06	2.6086e+06	1.1539e+06	2.38727e+06	2.56576e+06	1.97015e+06	1.08822e+06	1.85384e+06	1.72916e+06	1.88573e+06	3.43497e+06	1.06456e+06	2.25185e+06	374962	1.09227e+06
11.285_803.54349	1.90104	0.189984	0.524401	PAF:PCF	POS	11.285	803.54349	C46 H78 N O8 P	(2R)-2-[(4Z,7Z,10Z,13Z,16Z,19Z)-4,7,10,13,16,19-Docosahexaenoyloxy]-3-[(9Z)-9-hexadecenoyloxy]propyl 2-(trimethylammonio)ethyl phosphate	-0.00301304577828887	-3.74968438153901	NA	level4	ChemSpider	NA	NA	NA	NA	NA	NA	NA	NA	NA	Non-significant	2.02252e+07	1.73894e+07	1.7735e+07	1.77494e+07	1.67443e+07	1.88095e+07	1.79917e+07	1.81295e+07	2.09256e+07	3.02181e+07	2.47967e+07	2.35273e+07	1.44819e+07	2.29908e+07	3.19961e+07	2.67744e+07	6.97255e+06	7.56825e+06	2.33547e+07	3.52807e+07	2.76163e+07	1.0445e+07	1.67209e+07	1.52697e+07	1.70557e+07
9.928_386.19099	1.8995	0.170834	0.524401	PAF:PCF	NA	NA	NA	NA	unidentified	NA	NA	NA	level5	NA	NA	NA	NA	NA	NA	NA	NA	NA	NA	Non-significant	854792	716306	820214	718924	772046	512065	729590	654168	671825	1.42364e+06	957204	1.3244e+06	1.03325e+06	1.54517e+06	1.54076e+06	1.19611e+06	347992	406538	1.11402e+06	1.43352e+06	1.64003e+06	623888	801700	1.04694e+06	716673
0.598_354.03161	1.89905	0.620246	0.763645	PAF:PCF	NA	NA	NA	NA	unidentified	NA	NA	NA	level5	NA	NA	NA	NA	NA	NA	NA	NA	NA	NA	Non-significant	1.32118e+06	1.44211e+06	1.31285e+06	1.45059e+06	1.31816e+06	1.31859e+06	1.38818e+06	1.40689e+06	1.28147e+06	204558	1.90275e+06	4.27762e+06	515348	3.56397e+06	3.19837e+06	2.69268e+06	183956	485537	3.04055e+06	3.88518e+06	2.92426e+06	175926	183066	198784	834317
0.598_422.01937	1.89849	0.524023	0.697433	PAF:PCF	NA	NA	NA	NA	unidentified	NA	NA	NA	level5	NA	NA	NA	NA	NA	NA	NA	NA	NA	NA	Non-significant	978298	989661	876253	944466	870126	956886	872286	899979	885000	186378	1.49186e+06	2.80576e+06	260840	1.97327e+06	2.45419e+06	1.97288e+06	167607	221395	2.55305e+06	3.12972e+06	1.96072e+06	160291	166796	181118	525831
0.696_403.09298	1.89685	0.275658	0.542996	PAF:PCF	NA	NA	NA	NA	unidentified	NA	NA	NA	level5	NA	NA	NA	NA	NA	NA	NA	NA	NA	NA	Non-significant	925720	1.04727e+06	1.0454e+06	1.00837e+06	1.0157e+06	1.25109e+06	970231	1.07972e+06	978461	624865	875589	1.79606e+06	155392	4.03467e+06	701769	1.18765e+06	169994	380245	1.14942e+06	1.595e+06	1.8416e+06	140059	148878	227046	705004
0.601_173.93088	1.89641	0.221042	0.524401	PAF:PCF	NA	NA	NA	NA	unidentified	NA	NA	NA	level5	NA	NA	NA	NA	NA	NA	NA	NA	NA	NA	Non-significant	2.27589e+07	2.27647e+07	2.34902e+07	2.2231e+07	2.20838e+07	2.1742e+07	2.25232e+07	2.23352e+07	2.30624e+07	3.8302e+07	4.16671e+07	2.41116e+07	1.57552e+07	1.84732e+07	4.01172e+07	3.86517e+07	7.06638e+06	9.16488e+06	3.06002e+07	3.42682e+07	3.10467e+07	2.39586e+07	1.28417e+07	3.21415e+07	2.22778e+07
11.876_809.59292	1.89607	0.170427	0.524401	PAF:PCF	NA	NA	NA	NA	unidentified	NA	NA	NA	level5	NA	NA	NA	NA	NA	NA	NA	NA	NA	NA	Non-significant	2.05374e+07	1.78256e+07	1.59663e+07	1.78662e+07	2.14215e+07	2.07626e+07	1.98943e+07	1.91961e+07	1.78791e+07	3.08583e+07	3.93847e+07	2.24863e+07	1.46901e+07	2.64011e+07	3.2987e+07	2.97755e+07	1.02649e+07	8.86578e+06	2.51987e+07	3.76691e+07	3.27952e+07	1.22077e+07	1.55317e+07	1.60822e+07	1.50685e+07
9.124_272.23501	1.89482	0.0703032	0.524401	PAF:PCF	NEG	9.124	272.23501	C16 H32 O3	16-Hydroxyhexadecanoic acid	NA	-0.000137893259648081	-0.506522622938175	level3	mzCloud	C18218	HMDB0006294	Lipids and lipid-like molecules	Fatty acids and conjugates	Fatty Acyls	Fatty acyls[FA]	Lipid metabolism	Cutin, suberine and wax biosynthesis	map00073 Cutin, suberine and wax biosynthesis; map01100 Metabolic pathways	Non-significant	5.22237e+06	5.26514e+06	5.29101e+06	5.26885e+06	5.25951e+06	4.90871e+06	5.21226e+06	5.29041e+06	5.33116e+06	4.35104e+06	6.96005e+06	3.66214e+06	3.09613e+06	2.76317e+06	7.86303e+06	3.44063e+06	1.92213e+06	2.53942e+06	4.00783e+06	8.94333e+06	3.73241e+06	3.49598e+06	4.11573e+06	3.22666e+06	2.50229e+06
9.608_325.29772	1.89281	0.196019	0.524401	PAF:PCF	POS	9.608	325.29772	C20 H39 N O2	Oleoylethanolamide	-0.000355523227995036	-1.0929152384901	NA	level4	ChemSpider	NA	NA	NA	NA	NA	NA	NA	NA	NA	Non-significant	1.37277e+06	1.4507e+06	1.1719e+06	1.24413e+06	1.5548e+06	1.21316e+06	1.06903e+06	1.2811e+06	1.08058e+06	2.43122e+06	3.30498e+06	2.21174e+06	1.21884e+06	1.30382e+06	2.25051e+06	2.5945e+06	584371	1.02016e+06	1.31622e+06	2.88732e+06	1.08455e+06	1.19577e+06	662997	1.64205e+06	1.44234e+06
11.872_808.57863	1.88959	0.17176	0.524401	PAF:PCF	NA	NA	NA	NA	unidentified	NA	NA	NA	level5	NA	NA	NA	NA	NA	NA	NA	NA	NA	NA	Non-significant	2.05374e+07	1.80393e+07	1.59663e+07	1.78662e+07	2.14458e+07	2.07662e+07	1.98943e+07	1.91961e+07	1.78791e+07	3.08583e+07	3.90757e+07	2.24863e+07	1.46901e+07	2.64011e+07	3.2987e+07	2.97755e+07	1.03169e+07	8.81781e+06	2.51987e+07	3.76691e+07	3.30692e+07	1.22077e+07	1.55317e+07	1.60595e+07	1.50685e+07
0.692_360.15749	1.88377	0.0542248	0.524401	PAF:PCF	POS	0.692	360.15749	C20 H24 O6	Dibenzo-18-crown-6	0.000199454296932799	0.553797752818441	NA	level4	ChemSpider	NA	NA	NA	NA	NA	NA	NA	NA	NA	Non-significant	789068	1.05649e+06	889460	798949	1.0256e+06	1.05791e+06	871956	1.08753e+06	1.12872e+06	1.04277e+06	729042	1.0818e+06	1.25689e+06	1.65161e+06	1.86833e+06	555284	335870	623694	1.38041e+06	1.28997e+06	813251	903274	2.69236e+06	880765	872359
11.286_804.54687	1.88184	0.1893	0.524401	PAF:PCF	NA	NA	NA	NA	unidentified	NA	NA	NA	level5	NA	NA	NA	NA	NA	NA	NA	NA	NA	NA	Non-significant	9.75525e+06	8.65422e+06	9.03394e+06	8.8018e+06	8.54954e+06	9.37424e+06	9.12892e+06	9.14394e+06	1.02245e+07	1.4968e+07	1.2229e+07	1.14655e+07	7.47153e+06	1.17036e+07	1.59964e+07	1.31637e+07	3.60335e+06	3.77793e+06	1.23954e+07	1.75249e+07	1.4471e+07	5.20952e+06	8.84748e+06	7.71502e+06	8.38584e+06
11.642_767.58180	1.88106	0.0952589	0.524401	PAF:PCF	POS	11.642	767.5818	C44 H82 N O7 P	Arachidonoyl PAF C-16	-0.00109354992935096	-1.42466689053349	NA	level4	ChemSpider	NA	NA	NA	NA	NA	NA	NA	NA	NA	Non-significant	7.92459e+06	6.95566e+06	6.7075e+06	7.81765e+06	8.34906e+06	8.48464e+06	6.7775e+06	7.4791e+06	8.00421e+06	1.07604e+07	9.1256e+06	8.93953e+06	8.06522e+06	7.48075e+06	1.20277e+07	7.75556e+06	3.89387e+06	3.67467e+06	1.40478e+07	1.38561e+07	7.28657e+06	4.86374e+06	1.48182e+07	6.10127e+06	7.32614e+06
0.662_291.09534	1.87934	0.191341	0.524401	PAF:PCF	POS	0.662	291.09534	C11 H17 N O8	8722455	-7.16358367753855e-05	-0.246090569489069	NA	level4	ChemSpider	NA	NA	NA	NA	NA	NA	NA	NA	NA	Non-significant	1.09519e+07	1.11234e+07	1.10041e+07	1.03832e+07	1.02171e+07	1.08707e+07	1.13602e+07	1.10512e+07	1.12386e+07	1.57386e+07	3.74122e+07	3.09749e+07	4.38653e+07	1.21829e+07	1.2586e+07	2.37949e+07	1.35099e+07	7.45852e+06	585193	1.18289e+06	2.81615e+06	2.28341e+06	5.93708e+06	3.53209e+06	7.13512e+06
0.665_308.12195	1.87934	0.191341	0.524401	PAF:PCF	NA	NA	NA	NA	unidentified	NA	NA	NA	level5	NA	NA	NA	NA	NA	NA	NA	NA	NA	NA	Non-significant	1.09519e+07	1.11234e+07	1.10041e+07	1.03832e+07	1.02171e+07	1.08707e+07	1.13602e+07	1.10512e+07	1.12386e+07	1.57386e+07	3.74122e+07	3.09749e+07	4.38653e+07	1.21829e+07	1.2586e+07	2.37949e+07	1.35099e+07	7.45852e+06	585193	1.18289e+06	2.81615e+06	2.28341e+06	5.93708e+06	3.53209e+06	7.13512e+06
0.712_338.09947	1.87917	0.259307	0.532439	PAF:PCF	NEG	0.712	338.09947	C16 H18 O8	trans-5-O-(4-coumaroyl)-D-quinic acid	-0.000697106484381038	-2.06183418915618	NA	level4	ChemSpider	NA	NA	NA	NA	NA	NA	NA	NA	NA	Non-significant	1.13754e+06	1.09469e+06	977966	1.0934e+06	1.18776e+06	1.09173e+06	1.03689e+06	943609	992220	782736	1.68313e+06	1.85398e+06	182514	2.87425e+06	934269	1.81322e+06	203530	282049	1.38326e+06	1.77471e+06	1.83126e+06	167690	178248	364868	612389
8.923_324.26662	1.87862	0.0827607	0.524401	PAF:PCF	NEG	8.923	324.26662	C20 H36 O3	11(R)-HEDE	0.000176956861992039	0.545714380214471	NA	level4	ChemSpider	NA	NA	NA	NA	NA	NA	NA	NA	NA	Non-significant	1.50864e+06	1.55633e+06	1.5168e+06	1.55272e+06	1.57612e+06	1.52936e+06	1.53321e+06	1.564e+06	1.55292e+06	2.9031e+06	1.77334e+06	1.64686e+06	913932	988621	2.26297e+06	1.60522e+06	978159	782555	951578	1.85412e+06	1.95878e+06	598091	1.44285e+06	2.01807e+06	1.7928e+06
0.726_122.04033	1.8764	0.59505	0.745377	PAF:PCF	POS	0.726	122.04033	C4 H10 O2 S	thiodiglycol	0.000175753673914869	1.44012993778558	NA	level4	ChemSpider	NA	NA	NA	NA	NA	NA	NA	NA	NA	Non-significant	1.4772e+06	886773	1.61248e+06	1.4262e+06	1.43529e+06	1.25131e+06	1.41424e+06	1.35058e+06	762227	237773	5.78248e+06	4.55581e+06	321992	4.94969e+06	256064	4.93993e+06	338533	357897	281858	7.76258e+06	274165	334025	313976	273123	252542
0.682_281.11100	1.87589	0.131148	0.524401	PAF:PCF	POS	0.682	281.111	C11 H15 N5 O4	N(6)-Methyladenosine	-0.00140187631694744	-4.98688886633217	NA	level4	ChemSpider	NA	NA	NA	NA	NA	NA	NA	NA	NA	Non-significant	1.55913e+06	1.91683e+06	1.48115e+06	1.73801e+06	2.10162e+06	1.12295e+06	2.2942e+06	1.58447e+06	1.57678e+06	4.06045e+06	3.86582e+06	4.01602e+06	5.07132e+06	2.15164e+06	1.36052e+06	3.40865e+06	1.65526e+06	1.30227e+06	654119	678716	748445	907232	1.22811e+06	658584	1.64269e+06
9.37_490.28456	1.87575	0.0333022	0.524401	PAF:PCF	NA	NA	NA	NA	unidentified	NA	NA	NA	level5	NA	NA	NA	NA	NA	NA	NA	NA	NA	NA	Up	895137	881043	888179	911170	866333	892135	919500	891559	939715	1.49277e+06	1.1316e+06	993796	729016	680426	767466	769540	693692	465685	771472	681850	707524	1.00172e+06	685803	852013	635924
0.801_172.01400	1.87563	0.128585	0.524401	PAF:PCF	POS	0.801	172.014	C3 H9 O6 P	Glycerol 2-phosphate	NA	0.000323845315932658	1.88267192779145	level3	BMDB	C02979	HMDB0002520	Lipids and lipid-like molecules	Glycerophosphates	Glycerophospholipids	Glycerophospholipids[GP]	NA	NA	NA	Non-significant	6.27477e+06	6.22777e+06	6.39976e+06	5.88248e+06	6.22927e+06	6.55871e+06	6.63046e+06	6.40738e+06	6.12589e+06	1.79234e+07	9.66626e+06	1.21318e+07	7.62619e+06	5.48411e+06	5.07797e+06	4.5045e+06	1.14475e+07	5.22568e+06	5.94556e+06	5.1734e+06	1.4484e+07	1.10543e+07	1.29432e+07	5.04304e+06	3.22231e+06
0.69_352.13606	1.87194	0.246881	0.527758	PAF:PCF	NEG	0.69	352.13606	C18 H24 O5 S	ESTRADIOL 3-SULFATE	0.00161469563158789	4.58545211118854	NA	level4	ChemSpider	NA	NA	NA	NA	NA	NA	NA	NA	NA	Non-significant	2.1257e+06	2.41499e+06	2.14118e+06	2.04436e+06	2.33369e+06	2.15444e+06	2.18784e+06	2.27015e+06	2.46853e+06	2.16373e+06	3.41496e+06	2.88047e+06	156900	5.98052e+06	3.15208e+06	4.19525e+06	135676	188011	3.9229e+06	3.02725e+06	4.11953e+06	159057	118823	723547	1.17792e+06
0.583_190.06954	1.87038	0.21006	0.524401	PAF:PCF	NA	NA	NA	NA	unidentified	NA	NA	NA	level5	NA	NA	NA	NA	NA	NA	NA	NA	NA	NA	Non-significant	6.06565e+06	5.9183e+06	6.25197e+06	5.85865e+06	6.24935e+06	5.80622e+06	6.02434e+06	6.19561e+06	6.08671e+06	9.48711e+06	8.43625e+06	6.91032e+06	3.18843e+06	7.35598e+06	8.47589e+06	8.60356e+06	1.76292e+06	2.91089e+06	8.85116e+06	1.1596e+07	7.90345e+06	1.08199e+07	3.87492e+06	6.7334e+06	7.59572e+06
6.323_230.08622	1.8693	0.898244	0.947968	PAF:PCF	NA	NA	NA	NA	unidentified	NA	NA	NA	level5	NA	NA	NA	NA	NA	NA	NA	NA	NA	NA	Non-significant	19074.5	20341.1	19580.8	18393.1	19413.8	19183	20326.9	19571.2	19198.8	1.60329e+06	25306.3	39028.2	544928	23860.7	1.00101e+06	576934	18464.5	296714	1.58748e+06	709856	24801.4	20238.7	21731.3	282499	20773.5
12.283_745.59822	1.86783	0.0309693	0.524401	PAF:PCF	POS	12.283	745.59822	C42 H84 N O7 P	1-[(9Z)-octadecenyl]-2-hexadecanoyl-sn-glycero-3-phosphocholine	-0.000320642643032443	-0.430047305266762	NA	level4	ChemSpider	NA	NA	NA	NA	NA	NA	NA	NA	NA	Up	1.57343e+07	1.43653e+07	1.43109e+07	1.51534e+07	1.45219e+07	1.48384e+07	1.40889e+07	1.3638e+07	1.50715e+07	2.22536e+07	1.58563e+07	1.92316e+07	1.10431e+07	2.09846e+07	1.38075e+07	1.35198e+07	8.44004e+06	8.73972e+06	1.87862e+07	2.27562e+07	1.78456e+07	1.17826e+07	1.84873e+07	1.22666e+07	1.47401e+07
11.278_783.56767	1.86742	0.184941	0.524401	PAF:PCF	NA	NA	NA	NA	unidentified	NA	NA	NA	level5	NA	NA	NA	NA	NA	NA	NA	NA	NA	NA	Non-significant	5.16722e+06	4.27761e+06	4.35556e+06	4.16544e+06	4.39826e+06	4.88171e+06	4.48832e+06	4.53832e+06	5.32805e+06	7.89184e+06	6.07318e+06	5.85792e+06	3.66211e+06	6.4238e+06	8.19324e+06	6.65981e+06	1.88043e+06	2.0749e+06	6.24904e+06	8.86224e+06	7.00039e+06	2.76813e+06	4.25994e+06	3.54381e+06	4.10703e+06
0.6_765.75002	1.86572	0.217928	0.524401	PAF:PCF	NA	NA	NA	NA	unidentified	NA	NA	NA	level5	NA	NA	NA	NA	NA	NA	NA	NA	NA	NA	Non-significant	4.8785e+06	4.65854e+06	4.90132e+06	4.51015e+06	4.31636e+06	4.29502e+06	4.20466e+06	4.47675e+06	4.90237e+06	4.39642e+06	4.21534e+06	4.6702e+06	3.4773e+06	3.28104e+06	4.5308e+06	4.83594e+06	927555	1.35547e+06	5.79463e+06	5.27328e+06	5.41903e+06	5.06718e+06	2.70708e+06	5.3039e+06	5.16018e+06
7.716_334.21435	1.8624	0.285691	0.545762	PAF:PCF	NA	NA	NA	NA	unidentified	NA	NA	NA	level5	NA	NA	NA	NA	NA	NA	NA	NA	NA	NA	Non-significant	2.02014e+06	2.03868e+06	2.01335e+06	2.04102e+06	1.88468e+06	2.04531e+06	2.15814e+06	2.05732e+06	2.08815e+06	5.99439e+06	1.80791e+06	3.48647e+06	1.76127e+06	3.63955e+06	1.25889e+06	4.8531e+06	475698	732599	1.30556e+06	3.47096e+06	4.10533e+06	626022	3.13622e+06	2.78602e+06	4.35001e+06
7.724_316.20380	1.8624	0.285691	0.545762	PAF:PCF	NA	NA	NA	NA	unidentified	NA	NA	NA	level5	NA	NA	NA	NA	NA	NA	NA	NA	NA	NA	Non-significant	2.02014e+06	2.03868e+06	2.01335e+06	2.04102e+06	1.88468e+06	2.04531e+06	2.15814e+06	2.05732e+06	2.08815e+06	5.99439e+06	1.80791e+06	3.48647e+06	1.76127e+06	3.63955e+06	1.25889e+06	4.8531e+06	475698	732599	1.30556e+06	3.47096e+06	4.10533e+06	626022	3.13622e+06	2.78602e+06	4.35001e+06
0.584_354.01137	1.86213	0.27309	0.54093	PAF:PCF	NA	NA	NA	NA	unidentified	NA	NA	NA	level5	NA	NA	NA	NA	NA	NA	NA	NA	NA	NA	Non-significant	430667	506268	500448	479477	492548	472426	476376	443259	507821	212955	634854	449488	77301.5	176521	384543	576747	55442.6	64486.2	95832	53315.3	455169	64610.7	224524	1.84771e+06	1.07019e+06
0.597_286.04411	1.86092	0.8678	0.930256	PAF:PCF	NA	NA	NA	NA	unidentified	NA	NA	NA	level5	NA	NA	NA	NA	NA	NA	NA	NA	NA	NA	Non-significant	2.43863e+06	2.51231e+06	2.52523e+06	2.51711e+06	2.63602e+06	2.61757e+06	2.49805e+06	2.54396e+06	2.44981e+06	199685	3.1495e+06	7.53282e+06	951717	6.5636e+06	4.36143e+06	4.01709e+06	420510	1.41006e+06	5.4222e+06	6.1814e+06	4.61387e+06	351236	274636	469879	1.57174e+06
8.415_471.33079	1.85994	0.26148	0.532852	PAF:PCF	NA	NA	NA	NA	unidentified	NA	NA	NA	level5	NA	NA	NA	NA	NA	NA	NA	NA	NA	NA	Non-significant	130929	118789	124657	131340	123290	126557	144193	129384	132722	31199.6	44417.8	16339.3	5610.33	16912.5	75464.3	28698.4	5872.82	14869.4	28029.3	2.56639e+06	15293.5	33221.9	24682.3	19773.8	18982.1
0.658_165.96438	1.85915	0.229088	0.524401	PAF:PCF	NA	NA	NA	NA	unidentified	NA	NA	NA	level5	NA	NA	NA	NA	NA	NA	NA	NA	NA	NA	Non-significant	7.97986e+06	7.9882e+06	7.90922e+06	2.60375e+06	7.58297e+06	7.87192e+06	8.15867e+06	7.91386e+06	7.5078e+06	8.98597e+06	2.42181e+07	1.63038e+07	1.22058e+07	5.9863e+06	1.14879e+07	1.13141e+07	3.96702e+06	1.13482e+07	1.8483e+07	8.54968e+06	1.54917e+07	1.13311e+07	7.09358e+06	1.18018e+07	1.50286e+07
0.754_257.10289	1.85603	0.334938	0.575537	PAF:PCF	NA	NA	NA	NA	unidentified	NA	NA	NA	level5	NA	NA	NA	NA	NA	NA	NA	NA	NA	NA	Non-significant	7.60668e+06	7.58754e+06	7.60131e+06	7.74824e+06	8.24369e+06	7.50505e+06	8.83456e+06	7.17063e+06	7.27186e+06	1.14403e+07	7.77224e+06	1.03282e+07	6.74102e+06	1.34589e+07	4.57834e+08	7.4877e+06	7.91527e+06	513154	3.60793e+07	2.21684e+06	5.19494e+06	1.4571e+06	4.02387e+06	5.28145e+06	1.4158e+06
0.7_126.01428	1.85532	0.235546	0.526597	PAF:PCF	NA	NA	NA	NA	unidentified	NA	NA	NA	level5	NA	NA	NA	NA	NA	NA	NA	NA	NA	NA	Non-significant	2.31477e+06	2.85781e+06	2.3344e+06	2.37879e+06	1.29426e+06	1.81545e+06	2.47253e+06	2.00968e+06	2.91954e+06	2.45418e+06	6.81103e+06	2.7792e+06	1.18683e+06	8.63399e+06	7.09144e+06	2.87999e+06	2.1559e+06	1.45594e+06	6.32863e+06	4.51093e+06	3.22691e+06	2.50133e+06	3.21308e+06	3.1995e+06	7.34539e+06
11.916_767.54542	1.85392	0.116869	0.524401	PAF:PCF	POS	11.916	767.54542	C43 H78 N O8 P	1-stearoyl-2-arachidonoyl-sn-glycero-3-phosphoethanolamine	-0.0010857609828463	-1.41458657720752	NA	level4	ChemSpider	NA	NA	NA	NA	NA	NA	NA	NA	NA	Non-significant	1.00142e+07	8.31011e+06	7.65195e+06	8.17178e+06	8.51357e+06	8.52423e+06	7.86469e+06	8.20131e+06	7.89786e+06	1.63399e+07	1.30799e+07	9.01183e+06	8.0682e+06	9.98029e+06	1.22396e+07	1.09166e+07	5.03616e+06	4.77716e+06	1.48051e+07	1.70278e+07	1.42451e+07	6.51875e+06	8.25769e+06	6.66963e+06	6.47668e+06
10.128_493.35396	1.85264	0.172564	0.524401	PAF:PCF	POS	10.128	493.35396	C25 H52 N O6 P	(2R)-3-[(1Z)-1-Heptadecen-1-yloxy]-2-hydroxypropyl 2-(trimethylammonio)ethyl phosphate	0.000739581425705182	1.49909109485374	NA	level4	ChemSpider	NA	NA	NA	NA	NA	NA	NA	NA	NA	Non-significant	820703	742656	632717	806047	783502	657971	624925	618668	685862	879346	1.40017e+06	714487	761417	693204	456067	535145	259649	821282	873673	829483	785567	535757	561023	1.30037e+06	1.27821e+06
0.632_302.93216	1.85246	0.242719	0.527758	PAF:PCF	NA	NA	NA	NA	unidentified	NA	NA	NA	level5	NA	NA	NA	NA	NA	NA	NA	NA	NA	NA	Non-significant	1.39718e+06	872995	1.43929e+06	1.031e+06	1.56869e+06	1.4112e+06	1.41257e+06	1.63401e+06	1.38774e+06	2.44269e+06	2.1169e+06	1.40559e+06	944504	1.38007e+06	2.20036e+06	2.30153e+06	334014	584594	1.76434e+06	2.1365e+06	1.57218e+06	1.19602e+06	759508	2.67518e+06	1.31609e+06
1.159_381.11888	1.85217	0.928973	0.96178	PAF:PCF	NA	NA	NA	NA	unidentified	NA	NA	NA	level5	NA	NA	NA	NA	NA	NA	NA	NA	NA	NA	Non-significant	423130	456346	462184	433151	308208	404425	469954	497138	406986	100548	233009	1.54997e+06	1.45087e+06	2.65561e+06	46009	149077	419076	448773	57289	52216.4	51732.1	106833	221463	66837.2	871338
0.62_223.09569	1.84894	0.228923	0.524401	PAF:PCF	POS	0.62	223.09569	C10 H13 N3 O3	4-(METHYLNITROSAMINO)-1-(3-PYRIDYL-N-OXIDE)-1-BUTANONE	-1.51140625348489e-06	-0.00677469943692323	NA	level4	ChemSpider	NA	NA	NA	NA	NA	NA	NA	NA	NA	Non-significant	2.22705e+06	2.29158e+06	2.19242e+06	2.66336e+06	2.38813e+06	2.35152e+06	2.37071e+06	2.50224e+06	2.39451e+06	2.88335e+06	4.94647e+06	4.53763e+06	1.00479e+06	8.47258e+06	3.14123e+06	4.73259e+06	1.03815e+06	918193	3.5334e+06	5.76717e+06	6.16852e+06	797863	940646	915154	781677
12.494_791.60794	1.8478	0.183306	0.524401	PAF:PCF	NEG	12.494	791.60794	C43 H86 N O9 P	O-{[(2R)-2-(Henicosanoyloxy)-3-(hexadecyloxy)propoxy](hydroxy)phosphoryl}-L-serine	0.00391724018061268	4.94848444956847	NA	level4	ChemSpider	NA	NA	NA	NA	NA	NA	NA	NA	NA	Non-significant	4.62315e+06	4.60502e+06	4.57032e+06	4.59481e+06	4.52455e+06	4.545e+06	4.60987e+06	4.63412e+06	4.5726e+06	6.9601e+06	2.99704e+06	4.98611e+06	2.63671e+06	7.8912e+06	5.98634e+06	4.59079e+06	1.559e+06	1.93726e+06	3.61655e+06	3.40053e+06	5.08452e+06	1.39222e+06	4.14757e+06	5.31127e+06	6.00227e+06
9.16_436.25914	1.84769	0.312795	0.563011	PAF:PCF	NEG	9.16	436.25914	C21 H41 O7 P	Oleoyl-L-α-lysophosphatidic acid	NA	0.00014801772096007	0.339288643421321	level3	mzCloud	NA	HMDB0007855	Lipids and lipid-like molecules	Glycerophosphates	Glycerophospholipids	Glycerophospholipids[GP]	NA	NA	NA	Non-significant	595661	593648	564538	566768	611673	581746	604923	614553	606696	464878	724326	348236	473089	2.29771e+06	69320.1	264230	43646.2	524210	114569	20443.7	342323	479152	251758	20957.8	488188
11.815_769.59745	1.84643	0.0891101	0.524401	PAF:PCF	POS	11.815	769.59745	C44 H84 N O7 P	Dihomo-Î³-Linolenoyl PAF C-16	-0.0010908108009744	-1.41737639037435	NA	level4	ChemSpider	NA	NA	NA	NA	NA	NA	NA	NA	NA	Non-significant	2.21387e+06	2.51652e+06	2.48328e+06	2.50455e+06	2.64286e+06	2.32356e+06	2.48056e+06	2.54174e+06	2.5199e+06	2.92433e+06	4.14605e+06	3.45985e+06	2.37738e+06	2.58697e+06	2.76743e+06	2.4154e+06	1.1468e+06	2.14083e+06	2.82686e+06	4.61214e+06	1.77666e+06	1.97667e+06	4.73225e+06	3.32278e+06	3.44913e+06
11.795_813.59183	1.84539	0.210088	0.524401	PAF:PCF	NA	NA	NA	NA	unidentified	NA	NA	NA	level5	NA	NA	NA	NA	NA	NA	NA	NA	NA	NA	Non-significant	2.20645e+06	2.29108e+06	2.30629e+06	2.23455e+06	2.30508e+06	2.25e+06	2.3001e+06	2.26319e+06	2.19023e+06	3.11221e+06	1.76739e+06	2.30394e+06	1.8309e+06	2.40974e+06	4.13846e+06	2.5711e+06	623848	697763	2.42771e+06	1.80893e+06	2.22709e+06	505735	2.6685e+06	2.49115e+06	2.50275e+06
4.229_317.14107	1.84499	0.284268	0.54536	PAF:PCF	NA	NA	NA	NA	unidentified	NA	NA	NA	level5	NA	NA	NA	NA	NA	NA	NA	NA	NA	NA	Non-significant	254796	253006	260632	257995	263666	240601	245095	248447	249541	221586	105448	319202	29932	274249	56778.2	289056	40282.5	20927	198656	3.41642e+06	256964	17310.3	26403.3	36787.1	64397.2
3.884_317.14086	1.84465	0.264079	0.533899	PAF:PCF	NA	NA	NA	NA	unidentified	NA	NA	NA	level5	NA	NA	NA	NA	NA	NA	NA	NA	NA	NA	Non-significant	235047	258800	231204	253677	240516	233868	235563	228556	232929	248848	157100	301180	37686.7	232312	38566.1	330680	35156.1	17503	223284	2.58847e+06	300561	11097.6	17644.3	46287.8	74267.5
12.605_817.62300	1.84068	0.249398	0.527758	PAF:PCF	NA	NA	NA	NA	unidentified	NA	NA	NA	level5	NA	NA	NA	NA	NA	NA	NA	NA	NA	NA	Non-significant	1.19911e+06	1.21293e+06	1.23269e+06	1.19138e+06	1.16919e+06	1.15159e+06	1.20587e+06	1.20385e+06	1.23945e+06	1.67242e+06	671187	1.81576e+06	511484	3.16328e+06	1.83744e+06	1.36747e+06	382337	509878	983590	901404	1.68274e+06	230385	840238	1.03764e+06	1.5412e+06
0.6_395.86425	1.83938	0.230542	0.524498	PAF:PCF	NA	NA	NA	NA	unidentified	NA	NA	NA	level5	NA	NA	NA	NA	NA	NA	NA	NA	NA	NA	Non-significant	3.19955e+06	3.214e+06	3.1767e+06	3.14942e+06	3.16287e+06	2.86412e+06	2.98309e+06	3.20975e+06	2.88189e+06	4.68068e+06	4.87336e+06	3.11219e+06	2.26807e+06	2.13798e+06	4.68185e+06	4.84757e+06	880406	1.15817e+06	4.23231e+06	4.27117e+06	4.00924e+06	3.09711e+06	1.86004e+06	4.26843e+06	3.17074e+06
12.146_609.53278	1.83791	0.201391	0.524401	PAF:PCF	NA	NA	NA	NA	unidentified	NA	NA	NA	level5	NA	NA	NA	NA	NA	NA	NA	NA	NA	NA	Non-significant	3.03221e+06	2.87867e+06	3.05703e+06	2.70679e+06	3.04556e+06	3.18501e+06	2.81879e+06	2.40776e+06	3.01958e+06	4.71637e+06	8.56283e+06	3.50528e+06	4.55901e+06	1.14031e+06	7.93528e+06	1.51199e+06	3.77035e+06	3.85001e+06	4.13148e+06	5.34274e+06	1.65003e+06	3.33815e+06	2.43191e+06	2.89134e+06	1.20329e+06
0.601_393.86654	1.8357	0.232046	0.52595	PAF:PCF	NA	NA	NA	NA	unidentified	NA	NA	NA	level5	NA	NA	NA	NA	NA	NA	NA	NA	NA	NA	Non-significant	2.26584e+07	2.31544e+07	2.31768e+07	2.31104e+07	2.28185e+07	2.20584e+07	2.28964e+07	2.28532e+07	2.30282e+07	3.37496e+07	3.44083e+07	2.46997e+07	1.66668e+07	1.74857e+07	3.54173e+07	3.58662e+07	6.26554e+06	8.45253e+06	2.94879e+07	3.20792e+07	2.99172e+07	2.47963e+07	1.25049e+07	3.11117e+07	2.39101e+07
11.283_805.55016	1.83375	0.186073	0.524401	PAF:PCF	NA	NA	NA	NA	unidentified	NA	NA	NA	level5	NA	NA	NA	NA	NA	NA	NA	NA	NA	NA	Non-significant	2.60137e+06	2.16441e+06	2.40674e+06	2.4942e+06	2.22463e+06	2.51067e+06	2.30101e+06	2.48311e+06	2.87999e+06	3.63941e+06	3.02296e+06	3.07528e+06	2.02343e+06	2.66071e+06	4.22405e+06	3.26004e+06	937932	1.11226e+06	3.27284e+06	4.65276e+06	3.38169e+06	1.37818e+06	2.0038e+06	2.11144e+06	2.20686e+06
5.027_303.20455	1.83362	0.188938	0.524401	PAF:PCF	NA	NA	NA	NA	unidentified	NA	NA	NA	level5	NA	NA	NA	NA	NA	NA	NA	NA	NA	NA	Non-significant	433708	459441	444272	452682	433072	423036	442990	416556	424592	658881	448565	552702	536275	497682	818584	538144	226159	141090	963849	430880	1.34141e+06	258522	190666	629200	254671
11.276_781.56126	1.83129	0.192337	0.524401	PAF:PCF	POS	11.276	781.56126	C44 H80 N O8 P	5212188	-0.000892788821261092	-1.14231327079007	NA	level4	ChemSpider	NA	NA	NA	NA	NA	NA	NA	NA	NA	Non-significant	3.82739e+07	3.2122e+07	3.39246e+07	3.34658e+07	3.22202e+07	3.66947e+07	3.39049e+07	3.44869e+07	4.135e+07	6.08186e+07	4.63567e+07	4.3894e+07	2.86511e+07	4.7563e+07	6.22086e+07	5.17761e+07	1.45812e+07	1.61358e+07	4.77639e+07	6.82743e+07	5.42484e+07	1.85021e+07	3.40596e+07	2.60664e+07	3.2069e+07
0.708_257.10277	1.83043	0.242292	0.527758	PAF:PCF	NA	NA	NA	NA	unidentified	NA	NA	NA	level5	NA	NA	NA	NA	NA	NA	NA	NA	NA	NA	Non-significant	1.89975e+07	1.81102e+07	1.79044e+07	1.88461e+07	8.24369e+06	1.96955e+07	8.83456e+06	1.78876e+07	1.93912e+07	2.89665e+07	2.00005e+07	2.96423e+07	1.67818e+07	3.60107e+07	5.38856e+07	1.76895e+07	2.06716e+07	4.58464e+06	9.50559e+07	5.35929e+06	1.42908e+07	5.75952e+06	1.1384e+07	1.31321e+07	3.37221e+06
8.135_208.18303	1.83029	0.512699	0.690785	PAF:PCF	NA	NA	NA	NA	unidentified	NA	NA	NA	level5	NA	NA	NA	NA	NA	NA	NA	NA	NA	NA	Non-significant	9.45914e+06	8.23125e+06	8.80128e+06	7.44072e+06	6.62722e+06	6.90366e+06	6.97657e+06	6.73691e+06	6.75013e+06	416995	429951	47116.6	74220.8	60635.9	50776.1	385815	39204.9	63463	434612	133592	201921	670402	62181.5	418166	436906
2.432_284.07566	1.8297	0.119271	0.524401	PAF:PCF	POS	2.432	284.07566	C10 H12 N4 O6	Xanthosine	NA	-2.44772376163382e-05	-0.0861644941767871	level3	BMDB	C01762	HMDB0000299	Nucleosides, nucleotides, and analogues	NA	Purine nucleosides	Purines and derivatives	Nucleotide metabolism	Purine metabolism	map00230 Purine metabolism; map00232 Caffeine metabolism; map01065 Biosynthesis of alkaloids derived from histidine and purine; map01100 Metabolic pathways; map01110 Biosynthesis of secondary metabolites; map02010 ABC transporters	Non-significant	6.91581e+06	8.04286e+06	8.14105e+06	7.66366e+06	7.23048e+06	7.58709e+06	7.78724e+06	8.38634e+06	7.99983e+06	1.17522e+07	7.49454e+06	1.3882e+07	6.79482e+06	1.00022e+07	5.34929e+06	7.42945e+06	3.45782e+06	7.21883e+06	1.04268e+07	9.37059e+06	8.31732e+06	1.32913e+07	7.83632e+06	7.77041e+06	8.38384e+06
8.786_332.14383	1.82969	0.140436	0.524401	PAF:PCF	NA	NA	NA	NA	unidentified	NA	NA	NA	level5	NA	NA	NA	NA	NA	NA	NA	NA	NA	NA	Non-significant	545352	534032	588133	526977	516915	518310	523458	503827	524231	1.6013e+06	1.1383e+06	782502	512557	417385	495030	962671	584330	377973	292932	587994	747536	350619	587655	1.18848e+06	1.11457e+06
9.414_517.31511	1.82792	0.398084	0.620495	PAF:PCF	POS	9.414	517.31511	C26 H48 N O7 P	LysoPC(18:3(9Z,12Z,15Z))	-0.00172807468743486	-3.34045705975403	NA	level4	ChemSpider	NA	NA	NA	NA	NA	NA	NA	NA	NA	Non-significant	2.65702e+07	2.56693e+07	2.60501e+07	2.56111e+07	2.62786e+07	2.46182e+07	2.54755e+07	2.54686e+07	2.48751e+07	1.0197e+08	2.7597e+07	3.05497e+07	2.90381e+07	2.55901e+07	2.14279e+07	1.66711e+07	2.96799e+07	4.12441e+07	2.01879e+07	1.91407e+07	2.76689e+07	2.89163e+07	3.13686e+07	2.05486e+07	2.38833e+07
11.576_717.56669	1.82647	0.164335	0.524401	PAF:PCF	POS	11.576	717.56669	C40 H80 N O7 P	PC(P-16:0/16:0)	-0.000552000568973199	-0.769266680703361	NA	level4	ChemSpider	NA	NA	NA	NA	NA	NA	NA	NA	NA	Non-significant	1.29708e+06	1.0265e+06	1.52302e+06	1.26088e+06	1.37699e+06	1.49175e+06	1.24394e+06	1.28976e+06	1.21496e+06	2.33692e+06	943402	1.52783e+06	1.3047e+06	2.17592e+06	1.11759e+06	966273	728193	938022	2.56779e+06	1.63232e+06	1.60194e+06	1.20998e+06	2.22236e+06	722762	1.45608e+06
11.706_793.59776	1.8234	0.204775	0.524401	PAF:PCF	POS	11.706	793.59776	C46 H84 N O7 P	1-Stearoyl-2-arachidonoylplasmenylcholine	-0.000781929694653627	-0.985296286503831	NA	level4	ChemSpider	NA	NA	NA	NA	NA	NA	NA	NA	NA	Non-significant	5.55524e+06	5.56379e+06	5.53101e+06	5.62127e+06	6.33437e+06	5.11118e+06	5.90649e+06	4.92301e+06	5.04091e+06	5.87992e+06	7.4032e+06	8.24195e+06	8.80386e+06	8.60388e+06	7.03345e+06	7.64944e+06	1.98632e+06	2.16913e+06	8.851e+06	1.08413e+07	6.80222e+06	2.39491e+06	1.32957e+07	4.20104e+06	4.73004e+06
9.414_495.33310	1.82275	0.417619	0.629673	PAF:PCF	POS	9.414	495.3331	C24 H50 N O7 P	Lysolecithin	0.000614417192537076	1.2404136735093	NA	level4	ChemSpider	NA	NA	NA	NA	NA	NA	NA	NA	NA	Non-significant	1.47517e+08	1.35419e+08	1.39968e+08	1.40308e+08	1.4327e+08	1.40837e+08	1.36903e+08	1.48762e+08	1.41276e+08	5.92751e+08	1.54089e+08	1.73879e+08	1.51207e+08	1.43421e+08	1.26237e+08	9.82366e+07	1.67291e+08	2.39598e+08	1.2195e+08	1.19392e+08	1.59288e+08	1.57675e+08	1.74682e+08	1.16805e+08	1.39485e+08
[truncated: 2,867 more rows]
[truncated: 2 more columns]

## Sheet: PBF_PAF
Metabolite ID	Fold Change	pvalue	qvalue	Sample	Ion Mode	RT	Molecular Weight	Formula	Name	Delta Mass Da	Delta Mass ppm	Match	Level	Database	KEGG ID	HMDB ID	Super Class	Sub Class	Class	Final Class	Super Pathway	Sub Pathway	Pathway	State	QC_06	QC_07	QC_08	QC_09	QC_10	QC_11	QC_12	QC_13	QC_14	PA1-F	PA2-F	PA3-F	PB1-F	PB2-F	PB3-F	PC1-F	PC2-F	PC3-F	PA1-M	PA2-M	PA3-M	PB1-M	PB2-M	PB3-M	PC1-M
[truncated: 3,813 more rows]
[truncated: 2 more columns]

[truncated: 7 more sheets: PCF_PBF, PAM_PCM, PBM_PAM, PCM_PBM, PAM_PAF, PBM_PBF, PCM_PCF]
