# Supplementary material for: Comprehensive Transcriptomic and Metabolomic Analysis Revealed the Functional Differences in Pigeon Lactation between Male and Female during the Reproductive Cycle
Source: Animals (Basel). 2023 Dec 24;14(1):75. doi: 10.3390/ani14010075 (PMC10778231; doi:10.3390/ani14010075)
Supplement: Supplementary file 1 [file animals-14-00075-s001.zip › Supplementary File S2 Differential accumulation metabolites identified across the pigeon reproductive cycles done.xlsx]

## Sheet: PAF_PCF
Name	Fold Change	pvalue	State
gamma-Glutamyl-gamma-glutamyl-S-methylcysteine	50.5937	0.042666	Up
8-(Methylsulfinyl)octyl isothiocyanate	38.6187	0.0118622	Up
IPSP	32.9286	0.031776	Up
S-(Formylmethyl)glutathione	26.667	0.0360036	Up
ATEE	21.141	0.0259718	Up
Petunidin-3-O-beta-glucopyranoside	19.9437	0.0249896	Up
S-(PGA1)-glutathione	17.1314	0.00740657	Up
(6R,7S)-6,7-Dihydroxy-8-methyl-8-azabicyclo[3.2.1]oct-3-yl (2E)-2-methyl-2-butenoate	13.7683	2.95005e-05	Up
Sertraline	11.9243	0.0144331	Up
Ophthalmic acid	10.1697	0.00236063	Up
9,12-Hexadecadienoylcarnitine	10.1309	0.0453172	Up
(-)-3-dehydroshikimic acid	8.81775	0.0191909	Up
3β-Androstanediol	8.33596	0.00260785	Up
2-amino-2,3,7-trideoxy-D-lyxo-hept-6-ulosonic acid	8.21105	0.00851052	Up
PALMITOYLCARNITINE	7.47241	0.0380012	Up
.alpha.-Aminoadipic acid	6.81413	0.0446029	Up
5-{4-[2-(Methylamino)ethoxy]benzyl}-1,3-thiazolidine-2,4-dione	6.18849	0.017831	Up
Disogluside	5.8497	0.0115351	Up
Lyso-PAF C-18	5.82454	0.0119537	Up
Kahweofuran	5.56929	0.0465066	Up
Imidazolelactic acid	5.52219	0.0373088	Up
pentoxyl	4.93751	0.0377638	Up
4,6-CHOLESTADIEN-3-ONE	4.90647	0.0159699	Up
7309670	4.70366	0.0174804	Up
N-Stearoyltyrosine	4.61547	0.00433958	Up
3-hydroxytetradecanoylcarnitine	4.60085	0.0449371	Up
(4S)-4-[(9Z,12Z,15Z)-9,12,15-Octadecatrienoyloxy]-4-(trimethylammonio)butanoate	4.4925	0.0414721	Up
MFCD22416941	4.26283	0.0314958	Up
3-oxo-C12-HSL	4.20917	0.049423	Up
Monohydroxymethoxychlor olefin	3.95885	0.0489407	Up
1886839	3.91234	0.0431161	Up
Paradol	3.86096	0.0442448	Up
1-[(1Z)-octadec-1-enyl]-sn-glycero-3-phosphoethanolamine	3.70649	0.0196294	Up
1-[(1Z)-octadecenyl]-2-[(9Z)-octadecenoyl]-sn-glycero-3-phosphocholine	3.63639	0.0441979	Up
Bicyclo prostaglandin E2	3.3644	0.0409551	Up
(25S)-5beta-spirostan-3beta-yl beta-D-glucoside	2.8118	0.000988681	Up
DG(16:1(9Z)/18:3(9Z,12Z,15Z)/0:0)	2.7431	0.00692713	Up
Oleate	2.72657	0.0294888	Up
Glycerol 3-phosphate	2.64864	0.0305642	Up
N-Palmitoyl Taurine	2.28899	0.0112304	Up
Stearoylethanolamide	2.28119	0.0215373	Up
Eicosapentaenoyl PAF C-16	2.17984	0.0307891	Up
LysoPC(P-18:0)	2.07448	0.0380376	Up
3-hydroxybutyrylcarnitine	1.97286	0.0426489	Up
O-ACETYLCARNITINE	1.93367	0.0412436	Up
1-[(9Z)-octadecenyl]-2-hexadecanoyl-sn-glycero-3-phosphocholine	1.86783	0.0309693	Up
Creatine	1.82233	0.0461248	Up
5,6-dihydrouracil	1.79314	0.0204814	Up
3-Amino-6-chloropyridazine	1.43413	0.00208832	Up
9-Aminononanoic acid	1.38565	0.0230156	Up
Carmustine	0.793599	0.0450992	Down
L-Proline	0.650812	0.0347521	Down
O-{Hydroxy[(2R)-3-(pentadecanoyloxy)-2-(tetracosanoyloxy)propoxy]phosphoryl}-L-serine	0.497681	0.0362963	Down
Taurocholic acid	0.474249	0.0356895	Down
L-Histidine	0.464406	0.0466036	Down
Suprofen	0.463081	0.0493636	Down
O-{[(2R)-2-[(13Z,16Z)-13,16-Docosadienoyloxy]-3-(heptadecanoyloxy)propoxy](hydroxy)phosphoryl}-L-serine	0.455409	0.00119167	Down
N,N-Diethylethanolamine	0.426507	0.0325764	Down
Emetine	0.421449	0.00122662	Down
4-Hydroxybenzaldehyde	0.410682	0.049935	Down
Adenine	0.396113	0.0255682	Down
Probucol	0.386325	0.031087	Down
nicotianamine	0.381856	0.049429	Down
L-threo-3-Phenylserine	0.328106	0.0382978	Down
L-(+)-Cysteine	0.323781	0.0419516	Down
Niacin	0.316906	0.0492579	Down
MFCD00672375	0.305222	0.0335868	Down
Picolinic acid	0.271878	0.0422343	Down
3-Furoic acid	0.243197	0.0243969	Down
2-Acrylamido-2-methyl-1-propane sulfonic acid	0.205415	0.019424	Down
N-Acetyl-L-alanine	0.198853	0.00601231	Down
Cyclohexylamine	0.187287	0.0368709	Down
gamma-L-glutamyl-L-tyrosine	0.181981	0.0432889	Down
carglumic acid	0.161063	0.0441034	Down
cyproconazole	0.117858	0.0298144	Down
Portulacaxanthin I	0.113464	0.0474318	Down
(2R)-3-(Icosanoyloxy)-2-[(9Z,12Z)-9,12-octadecadienoyloxy]propyl 2-(trimethylammonio)ethyl phosphate	0.0891126	0.0247671	Down
Paracetamol-cysteine	0.087312	0.00733269	Down
Estrone	0.0557625	0.0341753	Down
Lanthionine ketimine	0.0526957	0.0404738	Down
kresoxim-methyl	0.0522331	0.0478439	Down
4-[(E)-2-{[2-(4-Hydroxyphenyl)ethyl]amino}vinyl]-2,3-dihydro-2,6-pyridinedicarboxylic acid	0.0506284	0.0334521	Down
ZMP	0.048262	0.0463619	Down
Prenisteine	0.0376605	0.0309008	Down
S-Allyl-L-cysteine	0.0354024	0.00806556	Down
Indole-3-butyric acid	0.0341677	0.0344412	Down
5556	0.0327123	0.00470096	Down
(1S,4S)-menthone-8-thioacetate	0.0317465	0.0354236	Down
S-3-oxodecanoyl cysteamine	0.0317465	0.0354236	Down
Muramic acid	0.0209844	0.0339907	Down
sultiame	0.0105114	0.0211572	Down
N-[2-Hydroxy-4-(sulfooxy)phenyl]acetamide	0.00732516	0.0401931	Down

## Sheet: PBF_PAF
Name	Fold Change	pvalue	State
Benzenol	2.38671	0.0438234	Up
cytidine 5′-monophosphate	2.22593	0.0467509	Up
CDP-ETHANOLAMINE	1.98007	0.0312663	Up
O-{[(2R)-2-[(13Z,16Z)-13,16-Docosadienoyloxy]-3-(pentadecanoyloxy)propoxy](hydroxy)phosphoryl}-L-serine	1.94637	0.0168779	Up
Emetine	1.86867	0.0168299	Up
O-{Hydroxy[(2R)-3-(pentadecanoyloxy)-2-(tetracosanoyloxy)propoxy]phosphoryl}-L-serine	1.85717	0.0489238	Up
Dibenzo-18-crown-6	1.67395	0.0399391	Up
L-Ergothioneine	1.66311	0.0291025	Up
L-Histidine	1.59861	0.041475	Up
3-Amino-6-chloropyridazine	0.809142	0.0288259	Down
monomethyl phosphate	0.769443	0.0334955	Down
Bacillamidin D	0.579683	0.0101697	Down
(2S)-3-Phenyl-2-({[(3S,4S,5R)-2,3,4-trihydroxy-5-(hydroxymethyl)tetrahydro-2-furanyl]methyl}amino)propanoic acid (non-preferred name)	0.578378	0.0401654	Down
Stearoylethanolamide	0.565532	0.0303061	Down
(3E)-4,8-Dimethyl-1,3,7-nonatriene	0.540384	0.0211249	Down
Glycerol 2-phosphate	0.457894	0.0304735	Down
Oleate	0.443856	0.028882	Down
1-[(1Z)-octadec-1-enyl]-sn-glycero-3-phosphoethanolamine	0.438956	0.0350367	Down
Incadronic acid	0.434834	0.00110809	Down
9-fluoro-17-methyl-5beta-androstane-3alpha,11beta,17beta-triol	0.427756	0.0129911	Down
Lyso-PAF C-18	0.339115	0.0421395	Down
3β-Androstanediol	0.292646	0.0159067	Down
Ophthalmic acid	0.232869	0.0490346	Down
.alpha.-Aminoadipic acid	0.219968	0.0292004	Down
2-Amino-2-deoxy-4-O-Î²-D-galactopyranosyl-D-glucose	0.204445	0.007404	Down
Kahweofuran	0.162786	0.00888373	Down

## Sheet: PCF_PBF
Fold Change	pvalue	Name	State
7.44337	0.037161	Paracetamol-cysteine	Up
5.84677	0.0452741	furoic acid	Up
3.08959	0.0208334	(4Z,17Z,27E)-29-Hydroxy-4,17,27-hentriacontatriene-2,20,30-triynoic acid	Up
1.63825	0.0445889	Adenine	Up
1.53131	0.0438388	O-{[(2R)-2-[(13Z,16Z)-13,16-Docosadienoyloxy]-3-(heptadecanoyloxy)propoxy](hydroxy)phosphoryl}-L-serine	Up
1.32289	0.027919	monomethyl phosphate	Up
0.527593	0.0435336	L-Isoleucine	Down
0.498675	0.00454606	L-Ergothioneine	Down
0.46966	0.0277033	O-ACETYLCARNITINE	Down
0.409923	0.0455004	3β-Androstanediol	Down
0.405446	0.0317542	Glucosaminate	Down
0.396788	0.0492653	2-Acetamido-2-deoxy-beta-D-glucosylamine	Down
0.332428	0.0245585	1-deoxy-D-altro-heptulose 7-phosphate	Down
0.317125	0.0103835	Dibenzo-18-crown-6	Down
0.122936	0.00535625	Arg-pro	Down
0.110211	0.0338489	2-amino-2,3,7-trideoxy-D-lyxo-hept-6-ulosonic acid	Down
0.0744895	0.0294566	IPSP	Down
0.0596045	0.0395069	ATEE	Down

## Sheet: PAM_PCM
Name	Fold Change	pvalue	qvalue	State
3-(7-Hydroxy-4-oxo-4H-chromen-2-yl)phenyl hydrogen sulfate	9.31701	0.0309804	0.562258	Up
(-)-Prostaglandin E2	9.27403	0.0243734	0.562258	Up
5-(7-Hydroxy-4-oxo-4H-chromen-2-yl)-2-methoxyphenyl hydrogen sulfate	8.83276	0.0453412	0.562258	Up
Apigenin 7-sulfate	6.1827	0.0426005	0.562258	Up
Cefetamet	6.16217	0.0379489	0.562258	Up
Emedastine	6.06646	0.044098	0.562258	Up
lipoxin C4	5.7067	0.047903	0.562258	Up
Taxifolin	4.82545	0.0409013	0.562258	Up
S-hydroxymethylglutathione	4.5395	0.0225877	0.562258	Up
L-(+)-Citrulline	4.2534	0.0458524	0.562258	Up
Reduced Glutathione	4.01518	0.014674	0.562258	Up
S-(Formylmethyl)glutathione	3.39146	0.0187979	0.562258	Up
Disogluside	3.05231	0.0296177	0.562258	Up
(E)-Nitrofurazone	3.01122	0.00748854	0.562258	Up
4230434	3.00533	0.0354132	0.562258	Up
DG(16:1(9Z)/18:3(9Z,12Z,15Z)/0:0)	2.60705	0.0223998	0.562258	Up
Myricanone	2.5394	0.0286903	0.562258	Up
L-anserine	2.49223	0.0379799	0.562258	Up
laurilsulfate	2.47042	0.0359483	0.562258	Up
O-Arachidonoyl ethanolamine	2.32677	0.0254738	0.562258	Up
3-Hydroxydecanoic acid	2.27117	0.029689	0.562258	Up
CMP-Neu5Ac	1.91409	0.0328339	0.562258	Up
MFCD03411993	1.80786	0.0459905	0.562258	Up
2-Quinolinecarboxylic acid	1.72312	0.0016978	0.562258	Up
3,5-Dimethoxybenzoic acid	1.66797	0.00325022	0.562258	Up
Radicinin	1.63525	0.00343406	0.562258	Up
1-Methyl-L-histidine	1.62805	0.0286809	0.562258	Up
Uric acid	1.61004	0.0424234	0.562258	Up
curvulalide	1.57543	0.0014378	0.562258	Up
2347	1.56757	0.00215837	0.562258	Up
5-hydroxyisouric acid	1.56064	0.0411038	0.562258	Up
1-(1Z-octadecenyl)-2-(4Z,7Z,10Z,13Z,16Z-docosapentaenoyl)-sn-glycero-3-phosphoethanolamine	1.52363	0.0210756	0.562258	Up
1-(1Z-octadecenyl)-2-(4Z,7Z,10Z,13Z,16Z,19Z-docosahexaenoyl)-sn-glycero-3-phosphoserine	1.5139	0.0302733	0.562258	Up
Roxane	1.50949	0.0341832	0.562258	Up
2128	1.49206	0.0014203	0.562258	Up
3,14-dihydro-15-keto-tetranor Prostaglandin E2	1.4898	0.0200016	0.562258	Up
oscr#15	1.4898	0.0200016	0.562258	Up
Hexadecasphinganine	1.4808	0.0372343	0.562258	Up
Palmitoleic acid	1.45782	0.0249028	0.562258	Up
1-Oxo-1,2,4-butanetricarboxylic acid	1.42496	0.0471661	0.562258	Up
(E)-4-Methoxycinnamic acid	1.42059	0.00124719	0.562258	Up
ascr#17	1.40434	0.0124158	0.562258	Up
Valaciclovir	1.39792	0.0296759	0.562258	Up
3-Hydroxypicolinic acid	1.28997	0.0230422	0.562258	Up
1-(10-Butyryl-5,7-dihydroxy-8,8-dimethyl-2-oxo-7,8-dihydro-2H,6H-pyrano[3,2-g]chromen-4-yl)-2-propanyl hydrogen sulfate	1.27608	0.0198567	0.562258	Up
3239	1.26517	0.0384457	0.562258	Up
butyrin	1.20891	0.0325817	0.562258	Up
9-Fluoro-16alpha-hydroxyandrost-4-ene-3,11,17-trione	0.81175	0.0481938	0.562258	Down
1D-myo-Inositol 1,2-cyclic phosphate	0.802696	0.013237	0.562258	Down
3,8,15-Trihydroxy-12,13-epoxytrichothec-9-en-4-yl acetate	0.754145	0.0290929	0.562258	Down
Benzylideneacetone	0.743163	0.0193158	0.562258	Down
(±)-Naringenin	0.739437	0.0255705	0.562258	Down
(2R)-2,3-Bis[(9E)-9-octadecenoyloxy]propyl 2-(trimethylammonio)ethyl phosphate	0.685667	0.0139878	0.562258	Down
Ganciclovir	0.685497	0.0448593	0.562258	Down
Eglumetad	0.657815	0.0354121	0.562258	Down
CHAPS	0.653117	0.0175821	0.562258	Down
N-Acetyl-α-D-glucosamine 1-phosphate	0.64138	0.0424162	0.562258	Down
Υ-Aminobutyric acid (GABA)	0.635715	0.0382738	0.562258	Down
Glycine	0.610165	0.0295864	0.562258	Down
Penciclovir	0.582711	0.0223067	0.562258	Down
g-Guanidinobutyrate	0.571281	0.0350775	0.562258	Down
L-Threonic acid	0.569631	0.0144161	0.562258	Down
Flavin adenine dinucleotide (FAD)	0.567652	0.00669695	0.562258	Down
Suprofen	0.549849	0.0331429	0.562258	Down
Fructoselysine	0.526608	0.0455198	0.562258	Down
Hispidulin	0.524716	0.0397359	0.562258	Down
(2R)-1-{[(2-Aminoethoxy)(hydroxy)phosphoryl]oxy}-3-hydroxy-2-propanyl (9Z,12Z,15Z)-9,12,15-octadecatrienoate	0.46394	0.0150394	0.562258	Down
N2-Dimethylguanosine	0.448392	0.0392965	0.562258	Down
Cytidine	0.448342	0.0359999	0.562258	Down
O-{Hydroxy[(2R)-2-[(9Z)-9-nonadecenoyloxy]-3-(octadecyloxy)propoxy]phosphoryl}-L-serine	0.447791	0.0237396	0.562258	Down
2-(N(Omega)-L-arginine)succinic acid	0.421125	0.036506	0.562258	Down
monomethyl phosphate	0.393736	0.00171798	0.562258	Down
1-linoleoyl-sn-glycero-3-phosphoethanolamine	0.383659	0.0477505	0.562258	Down
glu-thr	0.374713	0.0488384	0.562258	Down
asp-gln	0.359319	0.0328534	0.562258	Down
Chrysin	0.310526	0.0124431	0.562258	Down
Naringenin	0.310526	0.0124431	0.562258	Down
(2R)-2-[(8Z,11Z,14Z)-8,11,14-Icosatrienoyloxy]-3-(pentadecanoyloxy)propyl 2-(trimethylammonio)ethyl phosphate	0.295355	0.0401069	0.562258	Down
TC2700000	0.284052	0.014606	0.562258	Down
N-Acetylglycine	0.251566	0.018397	0.562258	Down
glu-ser	0.251566	0.018397	0.562258	Down
Pelargonidin	0.250065	0.0168537	0.562258	Down
AMCC	0.249099	0.0355202	0.562258	Down
3β-Androstanediol	0.243748	0.0336225	0.562258	Down
N-Acetylcystathionine	0.240795	0.00557162	0.562258	Down
Apigenin	0.237883	0.0134179	0.562258	Down
Glu-Glu	0.221578	0.0271885	0.562258	Down
asp-leu	0.218607	0.0123204	0.562258	Down
2-phosphinomethylmalic acid	0.212184	0.00960511	0.562258	Down
metazachlor	0.211815	0.0275664	0.562258	Down
L-Cysteine	0.211331	0.00253323	0.562258	Down
gamma-Glu-gln	0.208609	0.0113342	0.562258	Down
Υ-L-Glutamyl-L-glutamic acid	0.203126	0.0337767	0.562258	Down
MFCD00037215	0.193826	0.00635674	0.562258	Down
Guvacine	0.193202	0.0159743	0.562258	Down
Arg-Glu	0.184994	0.00334422	0.562258	Down
3-(2-Acetamidoethyl)-1-hexopyranuronosyl-5-methoxy-1H-indole	1.17139	0.0494121	0.562258	Non-significant
(2R)-2-Hydroxy-3-(phosphonooxy)propyl (11Z,14E)-11,14-icosadienoate	0.175479	0.0456895	0.562258	Down
Oglufanide	0.159162	0.0260601	0.562258	Down
2-(3,4-Dihydroxyphenyl)-3,5-dihydroxy-7-methoxy-4-oxo-4H-chromen-8-yl acetate	0.152961	0.00874382	0.562258	Down
(2S,4S)-4-hydroxy-2,3,4,5-tetrahydrodipicolinic acid	0.152325	0.00187986	0.562258	Down
Glu-Gly	0.152325	0.00187986	0.562258	Down
(2R)-1-[(5Z,8Z,11Z,14Z)-5,8,11,14-Icosatetraen-1-yloxy]-3-(phosphonooxy)-2-propanyl acetate	0.15068	0.0250583	0.562258	Down
(2R)-1-[(9Z)-9-Hexadecenoyloxy]-3-(phosphonooxy)-2-propanyl (13Z,16Z)-13,16-docosadienoate	0.137737	0.0401728	0.562258	Down
1,2-Dioleoyl-sn-Glycero-3-Phosphate	0.134238	0.0390479	0.562258	Down
coformycin	0.126053	0.0380044	0.562258	Down
1-Stearoyl-2-arachidonoyl-sn-glycero-3-phosphate	0.109749	0.0350795	0.562258	Down
(2R)-1-(Palmitoyloxy)-3-(phosphonooxy)-2-propanyl (13Z,16Z)-13,16-docosadienoate	0.109548	0.017457	0.562258	Down
10-Acetyl-9-hydroxy-7,7-dimethyl-2,6,6a,7,11a,11b-hexahydro-11H-pyrrolo[1',2':2,3]isoindolo[4,5,6-cd]indol-11-one	0.0996142	0.0246341	0.562258	Down
2,6-Bis(3,4-methylenedioxyphenyl)-3,7-dioxabicyclo(3.3.0)octane	0.0720185	0.0315258	0.562258	Down
APM	0.0704976	0.0283213	0.562258	Down
Homovanillate	0.0598349	0.0270642	0.562258	Down
scillaren A	0.0476259	0.0414565	0.562258	Down
Clefamide	0.0468773	0.0359788	0.562258	Down
3-(Sulfooxy)-L-tyrosine	0.0264648	0.012215	0.562258	Down
N-[2-Hydroxy-4-(sulfooxy)phenyl]acetamide	0.0198225	0.0424003	0.562258	Down
1-(beta-D-glycero-Pentofuranosyl)-5-{[(2-sulfoethyl)amino]methyl}-2-thioxo-2,3-dihydro-4(1H)-pyrimidinone	0.0124305	0.0148574	0.562258	Down
2'-deoxymugineic acid	0.00797098	0.0013767	0.562258	Down

## Sheet: PBM_PAM
Name	Fold Change	pvalue	qvalue	State
Saccharin	139.217	1.65116e-06	0.00274564	Up
3-(Sulfooxy)-L-tyrosine	106.328	0.00110608	0.0601627	Up
scillaren A	100.867	0.0208847	0.192394	Up
N-[2-Hydroxy-4-(sulfooxy)phenyl]acetamide	93.3454	0.000585064	0.0442493	Up
1-Nitro-7-hydroxy-8-glutathionyl-7,8-dihydronaphthalene	53.8295	0.0111521	0.149392	Up
Diflucortolone valerate	38.8396	0.00467157	0.113627	Up
L-Cystine	24.2374	0.0174416	0.177566	Up
Diflubenzuron	20.7626	0.00364514	0.102499	Up
chlorimuron-ethyl	17.8996	0.00779253	0.137111	Up
5'-xanthylic acid	17.1678	0.0270242	0.201217	Up
5-(3,4-diacetoxybut-1-ynyl)-2,2'-bithiophene	17.1401	0.0453557	0.251281	Up
1-(4-Methoxyphenyl)-3-pentanyl hydrogen sulfate	16.9935	0.00767338	0.137111	Up
Allyl isothiocyanate	16.8849	0.00191771	0.0731222	Up
2'-deoxymugineic acid	14.5623	0.0103773	0.149392	Up
Carmustine	13.5931	0.00450856	0.112527	Up
gamma-Glutamyl-gamma-glutamylglutamic acid	13.4627	0.0132774	0.159291	Up
MA4000000	13.4233	0.0283666	0.202913	Up
5'-S-Methyl-5'-thioinosine	13.1045	0.0183122	0.181834	Up
zifrosilone	12.9169	0.0389687	0.237286	Up
Muramic acid	12.8576	0.049391	0.258337	Up
Prenisteine	12.6217	0.0249146	0.197915	Up
5-Hydroxy-2-furoic acid	12.2267	0.00645384	0.129142	Up
Homovanillate	11.6634	0.0281614	0.202913	Up
4,8-Dihydroxy-3-[(1S)-1-(4-nitrophenyl)-3-oxobutyl]-2H-chromen-2-one	11.2907	0.0099539	0.14884	Up
S-Allyl-L-cysteine	9.69131	0.00518734	0.119236	Up
4,5-Pyrenedione	9.28938	0.048322	0.25705	Up
(1S,4S)-menthone-8-thioacetate	9.09181	0.0487411	0.25705	Up
S-3-oxodecanoyl cysteamine	9.09181	0.0487411	0.25705	Up
(+)-Riboflavin	8.58814	0.0418106	0.245728	Up
ARAMITE	8.12046	0.0190065	0.183939	Up
coformycin	8.1014	0.0383233	0.236451	Up
6-Amino-9H-purine-9-propanoic acid	8.03588	0.0150955	0.171811	Up
N-Acetyl-L-glutamic acid	7.92709	0.015243	0.171811	Up
Carboxycyclophosphamide	7.85242	0.0199129	0.188407	Up
Riboflavin	7.67088	0.0410073	0.243174	Up
Lamiide	7.67088	0.0410073	0.243174	Up
Estrone	7.60104	0.0268949	0.201217	Up
L-Cysteine	7.36745	0.00561973	0.122175	Up
diphenyldisulfide	7.32455	0.0257166	0.200968	Up
3-Furoic acid	7.08587	0.0390049	0.237286	Up
P-Gal	6.96612	0.0336641	0.221928	Up
Lanthionine ketimine	6.81656	0.0274282	0.20151	Up
ZMP	6.7553	0.00763565	0.137111	Up
(2S,4S)-4-hydroxy-2,3,4,5-tetrahydrodipicolinic acid	6.61046	0.00274557	0.0935867	Up
Glu-Gly	6.61046	0.00274557	0.0935867	Up
2-(3,4-Dihydroxyphenyl)-3,5-dihydroxy-7-methoxy-4-oxo-4H-chromen-8-yl acetate	6.35555	0.000418942	0.0414616	Up
(6Z,9Z,21R)-27-Amino-24-hydroxy-24-oxido-18-oxo-19,23,25-trioxa-24lambda~5~-phosphaheptacosa-6,9-dien-21-yl (9Z,12Z,15Z)-9,12,15-octadecatrienoate	6.09398	0.0395787	0.237286	Up
Portulacaxanthin I	6.02588	0.0265698	0.201014	Up
5556	6.02022	0.019622	0.186581	Up
metazachlor	5.79181	0.00575431	0.122731	Up
Cytidine	5.71555	0.0340911	0.222626	Up
Υ-L-Glutamyl-L-glutamic acid	5.69405	0.00336711	0.100829	Up
D-glucosaminic acid 6-phosphate	5.31883	0.0213825	0.193203	Up
Glu-Glu	5.27003	0.00519097	0.119236	Up
1-Linoleoyl-2-Hydroxy-sn-glycero-3-PC	5.19219	0.0336996	0.221928	Up
DEHYDROASCORBIC ACID	4.96051	0.0203186	0.188963	Up
asp-leu	4.91229	0.00844946	0.137874	Up
5,5'-{Disulfanediylbis[(1-carboxy-2,1-ethanediyl)imino]}bis(2-amino-5-oxopentanoic acid)	4.78764	0.0330344	0.221717	Up
1-Palmitoyl-2-linoleoyl PE	4.70704	0.0304713	0.210484	Up
Glutaurine	4.69512	0.0163576	0.174222	Up
(2R)-2-[(8Z,11Z,14Z)-8,11,14-Icosatrienoyloxy]-3-(pentadecanoyloxy)propyl 2-(trimethylammonio)ethyl phosphate	4.67998	0.0269421	0.201217	Up
Arg-Glu	4.65989	0.00322376	0.0999364	Up
glu-asp	4.46732	0.00263156	0.0933655	Up
1-linoleoyl-sn-glycero-3-phosphoethanolamine	4.35038	0.0297675	0.206746	Up
1-oleoyl-2-linoleyl-sn-glycero-3-phosphoethanolamine	4.32401	0.0315934	0.216665	Up
Cysteine-glutathione disulfide	4.2161	0.0499946	0.260423	Up
N2-Dimethylguanosine	4.14962	0.000930827	0.0529738	Up
O-(Hydroxy{(2R)-2-hydroxy-3-[(2-methoxydocosyl)oxy]propoxy}phosphoryl)-L-serine	3.99824	0.0146566	0.169866	Up
Daidzein	3.87251	0.0131059	0.159149	Up
2-[(2-Amino-2-carboxyethyl)thio]butanedioic acid	3.87251	0.0131059	0.159149	Up
PAF C-18	3.77191	0.0200725	0.188963	Up
Dioleoylphosphatidylethanolamine	3.67304	0.0151848	0.171811	Up
Vitamin C	3.61037	0.0272612	0.201217	Up
gamma-L-glutamyl-L-tyrosine	3.60872	0.0160881	0.174222	Up
(2R)-1-{[(2-Aminoethoxy)(hydroxy)phosphoryl]oxy}-3-hydroxy-2-propanyl (5Z,8Z,11Z,14Z,17Z)-5,8,11,14,17-icosapentaenoate	3.60754	0.0374394	0.234219	Up
O-(Hydroxy{(2R)-2-hydroxy-3-[(9Z,12Z)-9,12-octadecadienoyloxy]propoxy}phosphoryl)-L-serine	3.54884	0.04274	0.247686	Up
N-Acetylglycine	3.53371	0.0293109	0.206273	Up
glu-ser	3.53371	0.0293109	0.206273	Up
Florfenicol	3.44619	0.00589139	0.123428	Up
MFCD00046761	3.32585	0.0189406	0.183939	Up
N6-threonylcarbamoyladenosine	3.2767	0.00876169	0.139456	Up
shrimp shell	3.25333	0.00897928	0.142066	Up
Elacytarabine	3.24182	0.0428075	0.247686	Up
Thymidine	3.18147	0.00303294	0.0988429	Up
Guvacine	3.17862	0.0155446	0.173309	Up
glu-thr	3.15808	0.00486473	0.116662	Up
Edifenphos	3.01395	0.0440106	0.250093	Up
4-Sulfanyldihydro-3(2H)-furanone	2.98783	0.00149853	0.0675718	Up
PAF C-18:1	2.91227	0.027947	0.202913	Up
4-hydroxy-3-all-trans-nonaprenylbenzoic acid	2.90197	0.0446209	0.250762	Up
Trans-aconitate	2.84592	0.00930745	0.144192	Up
11(Z)-Eicosenoic acid	2.8157	0.0158727	0.174222	Up
MFCD00037215	2.81123	0.0265111	0.200968	Up
L-Threonic acid	2.74211	0.00776635	0.137111	Up
PYROGLUTAMATE	2.7163	0.0054514	0.122175	Up
flugestone	2.70412	0.0413602	0.24375	Up
2,4-dihydroxyheptadec-16-ynyl acetate	2.69267	0.0211612	0.19315	Up
phosphopantothenic acid	2.66283	0.0261624	0.200968	Up
Penciclovir	2.64507	0.00948805	0.145124	Up
gamma-Glu-gln	2.61907	0.048944	0.257412	Up
Linoleic acid	2.6009	0.021174	0.19315	Up
CHAPS	2.59524	0.00799714	0.137111	Up
N-Acetylornithine	2.5069	0.0392793	0.237286	Up
N-Acetyl-D-galactosamine	2.40597	0.00825007	0.137128	Up
sulotroban	2.396	0.0233361	0.197735	Up
Ganciclovir	2.38154	0.00758948	0.137111	Up
Hypoxanthine	2.35874	0.0231573	0.197735	Up
3-Hydroxy-N-[(3S)-2-oxotetrahydro-3-furanyl]pentanamide	2.35154	0.0406812	0.241993	Up
N-Arachidonoyl dopamine	2.33806	0.0218097	0.194658	Up
2210856	2.27068	0.0423309	0.246424	Up
1-[(8Z,11Z,14Z)-icosatrienoyl]-sn-glycero-3-phosphocholine	2.26041	0.0323417	0.220212	Up
Suprofen	2.23965	0.0137972	0.16389	Up
3-{(1R,2R,3R,5S)-3,5-Dihydroxy-2-[(1E,3S)-3-hydroxy-1-octen-1-yl]cyclopentyl}propanoic acid	2.22935	0.0392278	0.237286	Up
Eglumetad	2.20994	0.00184965	0.0731222	Up
Gly-Leu	2.17923	0.0321261	0.219529	Up
asp-gln	2.11644	0.00355987	0.101297	Up
Nepsilon,nepsilon,nepsilon-trimethyllysine	2.09688	0.0434385	0.248322	Up
Furaneol	2.01945	0.000324901	0.0414616	Up
1-octadecanoyl-2-[(4Z,7Z,10Z,13Z,16Z)-docosapentaenoyl]-sn-glycero-3-phosphoethanolamine	1.98689	0.0202482	0.188963	Up
lysophosphatidylserine	1.9823	0.0248586	0.197915	Up
N-Acetyl-α-D-glucosamine 1-phosphate	1.96657	0.017737	0.178446	Up
4-Oxoproline	1.95427	0.000467571	0.0414616	Up
Succinic anhydride	1.94028	0.0271415	0.201217	Up
O-{Hydroxy[(2R)-2-hydroxy-3-(palmitoyloxy)propoxy]phosphoryl}-L-serine	1.91546	0.0173484	0.177566	Up
N-Acetylglucosamine 1-phosphate	1.90511	0.0271812	0.201217	Up
Glycine	1.88388	0.00562641	0.122175	Up
Υ-Aminobutyric acid (GABA)	1.86529	0.0208991	0.192394	Up
Octacosyl (2E)-3-(3-hydroxy-4-methoxyphenyl)acrylate	1.83725	0.0447177	0.250762	Up
Flavin adenine dinucleotide (FAD)	1.83022	0.000666564	0.0445896	Up
N~6~,N~6~-Dimethyllysine	1.79906	0.00698495	0.133895	Up
O-(Hydroxy{(2R)-2-hydroxy-3-[(2-methoxyicosyl)oxy]propoxy}phosphoryl)-L-serine	1.79899	0.0110817	0.149392	Up
2-Aminoethyl (2R)-3-[(1Z)-1-hexadecen-1-yloxy]-2-hydroxypropyl hydrogen phosphate	1.78793	0.00834349	0.137128	Up
Glycerophospho-N-palmitoyl ethanolamine	1.78509	0.0236075	0.197836	Up
17,21-Epoxy-9-fluoro-11beta-hydroxyprogesterone	1.78167	0.0115167	0.151949	Up
N-acetylsphingosine 1-phosphate	1.77953	0.0346315	0.22383	Up
3,8,15-Trihydroxy-12,13-epoxytrichothec-9-en-4-yl acetate	1.74821	0.000184348	0.0319509	Up
(7R,13E)-1-Amino-4,12-dihydroxy-7-{[(9Z)-9-octadecenoyloxy]methyl}-9-oxo-3,5,8-trioxa-4-phosphapentadec-13-en-15-oic acid 4-oxide	1.74186	0.0286193	0.203592	Up
(2S)-2,3-Dihydroxypropyl (2R)-2-hydroxy-3-(octadecyloxy)propyl hydrogen phosphate	1.67859	0.0436444	0.248754	Up
1-heptadecanoyl-sn-glycero-3-phosphocholine	1.67759	0.0468042	0.254949	Up
L-Glutamic acid	1.6683	0.0323245	0.220212	Up
(2R)-2-Hydroxy-3-[(hydroxy{[(1S,2R,3R,4S,5S,6R)-2,3,4,5,6-pentahydroxycyclohexyl]oxy}phosphoryl)oxy]propyl palmitate	1.64895	0.0025615	0.0933468	Up
(2R)-2,3-Bis[(9E)-9-octadecenoyloxy]propyl 2-(trimethylammonio)ethyl phosphate	1.63581	0.0116367	0.153003	Up
UNII:TER5ZXE00D	1.6274	0.000540104	0.0438174	Up
Lysylvaline	1.61647	0.0445166	0.250762	Up
(1R,2R,5S,8S,9S,10R)-5-Hydroxy-11-methyl-6-methylene-16-oxo-15-oxapentacyclo[9.3.2.1~5,8~.0~1,10~.0~2,8~]heptadecane-9-carboxylic acid	1.6088	0.0132137	0.159291	Up
9-Fluoro-16alpha-hydroxyandrost-4-ene-3,11,17-trione	1.54273	0.0109001	0.149392	Up
1-aminocyclopropane-1-carboxylate	1.53923	0.0239934	0.197836	Up
L-aspartate	1.37161	0.0431175	0.247941	Up
(±)-Naringenin	1.33552	0.0281554	0.202913	Up
Phosphoric acid	1.30728	0.0348802	0.223903	Up
(2S)-3-(4-Hydroxyphenyl)-2-({[(3S,4S,5R)-2,3,4-trihydroxy-5-(hydroxymethyl)tetrahydro-2-furanyl]methyl}amino)propanoic acid (non-preferred name)	1.25055	0.0475644	0.25705	Up
2,5-Dihydroxybenzaldehyde	0.808339	0.00407642	0.105737	Down
H-DL-MET-DL-MET-OH	0.794572	0.0479075	0.25705	Down
(E)-4-Methoxycinnamic acid	0.763562	0.00743161	0.137111	Down
O-ACETYLCARNITINE	0.726088	0.0168031	0.17699	Down
Chlorfenethol	0.708784	0.00671041	0.130545	Down
Palmitelaidic acid	0.697413	0.0475746	0.25705	Down
2128	0.695065	0.00861478	0.139456	Down
2347	0.692071	0.00062196	0.0445896	Down
curvulalide	0.68223	0.00128161	0.0660567	Down
C20 Sphingomyelin (d18:1/20:0)	0.679863	0.0105882	0.149392	Down
Palmitoleic acid	0.668473	0.0196203	0.186581	Down
spisulosine	0.647044	0.0378115	0.234829	Down
Radicinin	0.638159	0.00763141	0.137111	Down
(2R)-1-{[(2-Aminoethoxy)(hydroxy)phosphoryl]oxy}-3-hydroxy-2-propanyl (7Z,10Z,13Z,16Z)-7,10,13,16-docosatetraenoate	0.616826	0.0450862	0.250969	Down
3,5-Dimethoxybenzoic acid	0.600149	0.00616209	0.127658	Down
3-[(3-Hydroxydecanoyl)oxy]-4-(trimethylammonio)butanoate	0.578369	0.0244874	0.197836	Down
1-[(1Z)-octadec-1-enyl]-sn-glycero-3-phosphoethanolamine	0.574133	0.0402422	0.239756	Down
1-hexadecanoyl-2-[(7Z,10Z,13Z,16Z,19Z)-docosapentaenoyl]-sn-glycero-3-phosphocholine	0.572347	0.00869245	0.139456	Down
2-Quinolinecarboxylic acid	0.534344	0.0180607	0.180276	Down
Decanoylcarnitine	0.526841	0.00585842	0.123428	Down
1-octadecanoyl-2-(7Z,10Z,13Z,16Z-docosatetraenoyl)-sn-glycero-3-phosphocholine	0.524338	0.0275764	0.202209	Down
1,2-Diarachidonoyl-sn-glycero-3-PC	0.519746	0.00551338	0.122175	Down
Galactitol	0.513315	0.00929283	0.144192	Down
1-Oxo-1,2,4-butanetricarboxylic acid	0.511431	0.00418022	0.106261	Down
N-STEAROYLSPHINGOMYELIN	0.504269	0.0170698	0.177566	Down
13S-hydroxyoctadecadienoic acid	0.496703	0.022502	0.195334	Down
(2R)-2-[(4Z,7Z,10Z,13Z,16Z,19Z)-4,7,10,13,16,19-Docosahexaenoyloxy]-3-[(9Z)-9-hexadecenoyloxy]propyl 2-(trimethylammonio)ethyl phosphate	0.491998	0.0200614	0.188963	Down
1-[(9Z)-octadecenoyl]-2-[(4Z,7Z,10Z,13Z,16Z,19Z)-docosahexaenoyl]-sn-glycero-3-phosphocholine	0.478659	0.0356315	0.227576	Down
3-hydroxyoctanoylcarnitine	0.466045	0.0186818	0.183737	Down
1-stearoyl-2-arachidonoyl-sn-glycero-3-phosphoethanolamine	0.465429	0.00174531	0.0731222	Down
5212188	0.46174	0.0266348	0.201106	Down
laurilsulfate	0.432173	0.045406	0.251281	Down
Ethylmalonic acid	0.420184	0.0330944	0.221717	Down
Uric acid	0.410317	0.00813228	0.137111	Down
1-Methyl-L-histidine	0.403412	0.00433235	0.109399	Down
N-myristoylsphingosine-1-phosphocholine	0.39643	0.0262516	0.200968	Down
CMP-Neu5Ac	0.393385	0.00131663	0.0660567	Down
5-hydroxyisouric acid	0.381523	0.00743641	0.137111	Down
Sorbitan, monododecanoate	0.359631	0.00789879	0.137111	Down
(±)-(2E)-Abscisic acid	0.330079	0.00706147	0.134627	Down
MFCD22416941	0.31396	0.0202762	0.188963	Down
7-Methylxanthine	0.309898	0.0194097	0.186303	Down
Ferulate	0.30956	0.0163357	0.174222	Down
3205	0.30845	0.00171086	0.0731222	Down
3,4-Diaminopyridine	0.302407	0.00149509	0.0675718	Down
flurofamide	0.2979	0.0180297	0.180276	Down
9(S)-HOTrE	0.283109	0.0393066	0.237286	Down
Ibrutinib	0.257122	0.0487284	0.25705	Down
(2E)-2-Benzylidenefuro[2,3-e][1]benzofuran-3(2H)-one	0.254141	0.0478719	0.25705	Down
Sucrose	0.253734	0.0333743	0.22177	Down
4230434	0.253425	0.0345887	0.22383	Down
Hispidulin	0.24659	0.038554	0.237107	Down
15(R)-Prostaglandin E2	0.24056	0.0349426	0.223926	Down
(2E)-hexadecenoylcarnitine	0.239139	0.00632146	0.128211	Down
3-hydroxyhexadecanoylcarnitine	0.239139	0.00632146	0.128211	Down
(E)-Nitrofurazone	0.227176	0.00499064	0.117465	Down
hoggar	0.223988	0.0248975	0.197915	Down
Desethylchloroquine	0.222698	0.0488077	0.25705	Down
15-Deoxy-Δ12,14-prostaglandin D2	0.220373	0.0246971	0.197836	Down
8-iso-15-keto Prostaglandin F2α	0.214839	0.0448835	0.250762	Down
Carbaprostacyclin	0.213034	0.0100602	0.149392	Down
D-(+)-Xylose	0.205076	0.0143038	0.16679	Down
4149853	0.203403	0.0232901	0.197735	Down
2-Hydroxy-1,2-diphenylethyl hydrogen sulfate	0.201888	0.0332901	0.22177	Down
Thiobenzamide S,S-dioxide	0.195045	0.0471883	0.256675	Down
2-Hydroxy-4-(methylthio)butanoic acid	0.188063	0.0422641	0.246412	Down
Lauroylcarnitine	0.18234	0.0367717	0.232688	Down
Flazin	0.177128	0.0034641	0.100829	Down
Biotin sulfone	0.17166	0.0213463	0.193203	Down
4-(METHYLNITROSAMINO)-1-(3-PYRIDYL-N-OXIDE)-1-BUTANONE	0.171546	0.00646252	0.129142	Down
3-(4-Methoxyphenyl)propyl hydrogen sulfate	0.167144	0.0225405	0.195334	Down
CU8460000	0.16243	0.010749	0.149392	Down
S-hydroxymethylglutathione	0.158821	0.00966095	0.146762	Down
9,12-Hexadecadienoylcarnitine	0.14739	0.000461172	0.0414616	Down
BZ7175000	0.144162	0.0482741	0.25705	Down
trans-5-O-(4-coumaroyl)-D-quinic acid	0.142468	0.00875676	0.139456	Down
4,6-CHOLESTADIEN-3-ONE	0.130888	0.0338468	0.22213	Down
3-Hydroxytetradecanedioic acid	0.130403	0.0310398	0.213252	Down
Emedastine	0.128853	0.0492986	0.258337	Down
S-Methyl-L-cysteine-S-oxide	0.124478	0.0331442	0.221717	Down
4-imidazoleacetic acid	0.120885	0.0290958	0.205854	Down
4-(7-Hydroxy-4-oxo-4H-chromen-3-yl)phenyl beta-D-glucopyranosiduronic acid	0.11879	0.0139492	0.164668	Down
(-)-Prostaglandin E2	0.114833	0.0348102	0.22383	Down
2-Hydroxy-5-[5-hydroxy-7,8-dimethoxy-4-oxo-3-(sulfooxy)-4H-chromen-2-yl]phenyl hydrogen sulfate	0.114292	0.000120306	0.0269839	Down
S-(Formylmethyl)glutathione	0.106073	1.46126e-05	0.0111436	Down
N-Oleoyl-L-Serine	0.100771	0.0104197	0.149392	Down
Bucladesine	0.0951329	0.0103129	0.149392	Down
L-Cysteinylglycine	0.0924716	0.0142829	0.16679	Down
L-anserine	0.0908302	0.0118884	0.153848	Down
ESTRADIOL 3-SULFATE	0.0904657	0.0364069	0.231459	Down
2-Dimethylamino-5,6-dimethyl-4-hydroxypyrimidine	0.0902758	0.00976764	0.147514	Down
Homocarnosine	0.088445	0.0293207	0.206273	Down
Baicalin	0.0877203	0.0222719	0.195334	Down
3-Mercapto-3-methylbutan-1-ol	0.0865744	0.0341167	0.222626	Down
Zalcitabine	0.0853856	0.0225344	0.195334	Down
Tuliposide B	0.0843813	0.00286524	0.0958348	Down
S-(5-deoxy-beta-D-ribos-5-yl)-L-homocysteine	0.0841671	0.00165708	0.0731222	Down
8-[(3,3-Dimethyl-2-oxiranyl)methyl]-7-methoxy-2H-chromen-2-one	0.0807784	0.0279258	0.202913	Down
Cefetamet	0.0792434	0.00269459	0.0935867	Down
Nelotanserin	0.076541	0.0232273	0.197735	Down
sedoheptulose 1,7-bisphosphate	0.0754154	0.00279571	0.0943367	Down
L-(+)-Citrulline	0.0667083	0.00217837	0.0814327	Down
3-O-feruloyl-D-quinic acid	0.066272	0.00336415	0.100829	Down
Spiro[benzofuran-2(3H),1'-[2]cyclohexene]-7-chloro-4,6-dimethoxy-6'-methyl-2'-(methylthio)-3,4'-dione	0.0662653	0.0283669	0.202913	Down
Carnosine	0.0656971	0.0229677	0.197688	Down
diaziquone	0.045273	0.000915164	0.0529738	Down
Northienamycin	0.0387079	0.0413412	0.24375	Down
2-S-Glutathionyl acetate	0.0361089	0.017831	0.17892	Down
Reduced Glutathione	0.0344925	0.00659792	0.129431	Down
Thioacetamide	0.0342387	0.0183113	0.181834	Down
Pidotimod	0.027008	0.000172598	0.0313388	Down
Petunidin-3-O-beta-glucopyranoside	0.0261704	0.00600546	0.12513	Down
S-methylglutathione	0.0180217	0.0010176	0.0562335	Down
Camptothecin	0.0139814	0.000368019	0.0414616	Down
lipoxin C4	0.013405	0.00173893	0.0731222	Down
L-Glutathione oxidized	0.0133876	0.0103559	0.149392	Down
L-Glutathione reduced	0.0128873	0.000336969	0.0414616	Down
Cysteinylglycine	0.0116303	0.00181154	0.0731222	Down
3-(7-Hydroxy-4-oxo-4H-chromen-2-yl)phenyl hydrogen sulfate	0.010652	0.0026445	0.0933655	Down
Apigenin 7-sulfate	0.0105497	0.00143475	0.0675394	Down
5-(7-Hydroxy-4-oxo-4H-chromen-2-yl)-2-methoxyphenyl hydrogen sulfate	0.00664447	0.00563932	0.122175	Down

## Sheet: PCM_PBM
Name	Fold Change	pvalue	qvalue	State
diaziquone	55.6239	0.0123039	0.824451	Up
10-Acetyl-9-hydroxy-7,7-dimethyl-2,6,6a,7,11a,11b-hexahydro-11H-pyrrolo[1',2':2,3]isoindolo[4,5,6-cd]indol-11-one	31.207	0.00356304	0.824451	Up
Alpertine	30.1227	0.0292279	0.824451	Up
Nepitrin	29.7801	0.0358927	0.824451	Up
1-aminocyclopropane-1-carboxylate	0.844741	0.0389663	0.837277	Non-significant
tectoridin	29.6757	0.0391924	0.837277	Up
Daidzin	28.7796	0.0482544	0.847898	Up
L-Glutathione oxidized	21.1595	0.0320034	0.824451	Up
Ibrutinib	20.27	0.00882325	0.824451	Up
Genistin	19.614	0.0486545	0.851007	Up
S-methylglutathione	19.5783	0.0266476	0.824451	Up
BIS-FERULAMIDOBUTANE	19.3865	0.00996754	0.824451	Up
Quinaprilat	17.4684	0.0102278	0.824451	Up
5-(7-Hydroxy-4-oxo-4H-chromen-2-yl)-2-methoxyphenyl hydrogen sulfate	17.039	0.031205	0.824451	Up
Glycitin	16.6708	0.024534	0.824451	Up
Pumiloside	15.9103	0.00669717	0.824451	Up
12-Oxo phytodienoic acid	0.872968	0.0194805	0.824451	Non-significant
Cysteinylglycine	15.5157	0.0266414	0.824451	Up
Apigenin 7-sulfate	15.3313	0.0213375	0.824451	Up
Pidotimod	14.7766	0.0375908	0.833275	Up
L-Glutathione reduced	13.3458	0.0409692	0.837277	Up
lipoxin C4	13.0722	0.0243664	0.824451	Up
Pelargonidin	12.4334	0.0203709	0.824451	Up
Apigenin	12.2752	0.0197328	0.824451	Up
Baicalin	10.9696	0.031956	0.824451	Up
1-Methyl-3-(2-thiazolyl)-1H-indole	1.17605	0.0325238	0.824451	Non-significant
3-(7-Hydroxy-4-oxo-4H-chromen-2-yl)phenyl hydrogen sulfate	10.0761	0.0279701	0.824451	Up
Chrysin	8.853	0.0171368	0.824451	Up
Naringenin	8.853	0.0171368	0.824451	Up
2'-deoxymugineic acid	8.61504	0.0152444	0.824451	Up
Mucronine B	8.08138	0.020932	0.824451	Up
Hispidulin	7.72857	0.0133974	0.824451	Up
APM	7.50101	0.0116929	0.824451	Up
Reduced Glutathione	7.22054	0.00752687	0.824451	Up
Thiobenzamide S,S-dioxide	6.81994	0.0083124	0.824451	Up
Sucrose	6.63361	0.0263422	0.824451	Up
4-(7-Hydroxy-4-oxo-4H-chromen-3-yl)phenyl beta-D-glucopyranosiduronic acid	6.38451	0.028247	0.824451	Up
1-stearoyl-2-oleoyl-sn-glycero-3-phosphate	6.0874	0.0477523	0.847898	Up
(2S)-3-{[(1Z)-10-Methyl-1-dodecen-3-yn-1-yl]oxy}-1,2-propanediol	5.50397	0.0226252	0.824451	Up
O-Succinyl-L-homoserine	5.48768	0.00738874	0.824451	Up
Soyasaponin I	5.37546	0.0357526	0.824451	Up
(2E)-2-Benzylidenefuro[2,3-e][1]benzofuran-3(2H)-one	5.18157	0.00769053	0.824451	Up
3-O-feruloyl-D-quinic acid	5.14942	0.0427395	0.837277	Up
1-O-vanilloyl-beta-D-glucose	5.13977	0.0336498	0.824451	Up
Desethylchloroquine	4.93516	0.0490911	0.853128	Up
1-arachidoyl-2-oleoyl-sn-glycero-3-phosphate	4.93124	0.0408982	0.837277	Up
Alitame anhydrous	4.70391	0.0416397	0.837277	Up
L-anserine	4.41754	0.0293995	0.824451	Up
AMCC	4.13628	0.035283	0.824451	Up
3-Hydroxytetradecanedioic acid	4.06703	0.00382552	0.824451	Up
sedoheptulose 1,7-bisphosphate	4.0568	0.0302131	0.824451	Up
1-(3,4-Dihydroxyphenyl)-6,7-dihydroxy-N,N'-bis[2-(4-hydroxyphenyl)ethyl]-2,3-naphthalenedicarboxamide	3.91826	0.0446586	0.837277	Up
trans-5-O-(4-coumaroyl)-D-quinic acid	3.39629	0.0456736	0.837277	Up
Ethylmalonic acid	3.21859	0.0223665	0.824451	Up
Bucladesine	3.01888	0.0204704	0.824451	Up
S-(Formylmethyl)glutathione	2.77976	0.0351781	0.824451	Up
hoggar	2.49413	0.00202864	0.824451	Up
(±)-(2E)-Abscisic acid	2.23261	0.00791066	0.824451	Up
D-(+)-raffinose	2.22798	0.041746	0.837277	Up
N-Acetylcystathionine	2.20307	0.0465412	0.847898	Up
5-hydroxyisouric acid	1.67949	0.0477114	0.847898	Up
1-Methyl-L-histidine	1.52259	0.0480493	0.847898	Up
1-Oxo-1,2,4-butanetricarboxylic acid	1.37218	0.0395598	0.837277	Up
(3S)-Citramalyl-CoA	1.34469	0.0432979	0.837277	Up
Benzylideneacetone	1.32457	0.0172466	0.824451	Up
p-Toluenesulfonic acid	0.796603	0.0221472	0.824451	Down
OI1695000	0.788206	0.0132865	0.824451	Down
Myristic acid	0.787291	0.0277685	0.824451	Down
3,8,15-Trihydroxy-12,13-epoxytrichothec-9-en-4-yl acetate	0.758492	0.0310884	0.824451	Down
1-heptadecanoyl-sn-glycero-3-phosphocholine	0.758408	0.00522742	0.824451	Down
2-Aminoethyl (2R)-3-[(1Z)-1-hexadecen-1-yloxy]-2-hydroxypropyl hydrogen phosphate	0.7022	0.01264	0.824451	Down
Eglumetad	0.687886	0.0440181	0.837277	Down
17,21-Epoxy-9-fluoro-11beta-hydroxyprogesterone	0.682886	0.0348936	0.824451	Down
trans-10-Heptadecenoic acid	0.618122	0.0414733	0.837277	Down
CHAPS	0.589972	0.0450189	0.837277	Down
2-(14,15-Epoxyeicosatrienoyl) glycerol	0.589358	0.0382437	0.833275	Down
N-Acetylneuraminic acid	0.512296	0.0239454	0.824451	Down
1-(10-Butyryl-5,7-dihydroxy-8,8-dimethyl-2-oxo-7,8-dihydro-2H,6H-pyrano[3,2-g]chromen-4-yl)-2-propanyl hydrogen sulfate	0.852851	0.0249404	0.824451	Non-significant
Retinyl acetate	0.395568	0.0326875	0.824451	Down
L-Hexanoylcarnitine	0.32813	0.0498093	0.853128	Down
(−)-nabilone	0.897875	0.000767827	0.713928	Non-significant
butyrin	0.844073	0.0453776	0.837277	Non-significant
MFCD00046761	0.324911	0.0259641	0.824451	Down
Allyl isothiocyanate	0.194673	0.0353277	0.824451	Down
Taxifolin	0.17548	0.0253373	0.824451	Down
MA4000000	0.166087	0.000936176	0.713928	Down
Cedefingol	0.164393	0.0436134	0.837277	Down
Carmustine	0.103205	0.0103516	0.824451	Down

## Sheet: PAM_PAF
Name	Fold Change	pvalue	State
Homovanillate	0.100185	0.0346727	Down
L-Proline	1.46442	0.0486603	Up
L-Histidine	1.49437	0.0419134	Up
Glucosaminate	0.18951	0.0222731	Down
Verrucarol	0.101885	0.0480491	Down
Ferulate	0.321505	0.0470332	Down
Bicyclo prostaglandin E2	0.200999	0.0335126	Down
O-Arachidonoyl ethanolamine	2.14303	0.0335761	Up
Linoleoyl ethanolamide	0.334371	0.0168573	Down
3-Amino-6-chloropyridazine	0.77798	0.011311	Down
Fructoselysine	0.257101	0.0107165	Down
MFCD00010043	1.43306	0.0352449	Up
.alpha.-Aminoadipic acid	0.398566	0.0484489	Down
O-(3-Carboxypropanoyl)homoserine	0.0442633	0.00321403	Down
2-Amino-6-(1,2-dihydroxypropyl)-4(1H)-pteridinon	0.050594	0.00211995	Down
6-Amino-9H-purine-9-propanoic acid	0.118047	0.0174953	Down
N-Acetyl-L-glutamic acid	0.119667	0.0178407	Down
8722455	0.0544927	0.00845656	Down
Prunin	0.052101	0.00084236	Down
muramic acid	0.119162	0.00830744	Down
N(6)-Methyladenosine	0.174278	0.00012083	Down
2-Amino-2-deoxy-4-O-Î²-D-galactopyranosyl-D-glucose	0.208345	0.00455135	Down
Kahweofuran	0.320695	0.0357753	Down
Benzenol	1.55626	0.0274565	Up
Lotaustralin	0.283124	0.0415999	Down
(2S)-3-Methyl-2-({[(3S,4S,5R)-2,3,4-trihydroxy-5-(hydroxymethyl)tetrahydro-2-furanyl]methyl}amino)butanoic acid (non-preferred name)	0.283124	0.0415999	Down
(2S)-3-(4-Hydroxyphenyl)-2-({[(3S,4S,5R)-2,3,4-trihydroxy-5-(hydroxymethyl)tetrahydro-2-furanyl]methyl}amino)propanoic acid (non-preferred name)	0.206025	0.0204219	Down
benzodepa	0.218776	0.0109129	Down
2-amino-2,3,7-trideoxy-D-lyxo-hept-6-ulosonic acid	0.0438434	0.00271152	Down
3,4-dehydrothiomorpholine-3-carboxylic acid	2.16639	0.0352894	Up
glyceraldehyde 3-phosphate	7.04371	0.0222814	Up
IPSP	0.0253725	0.0283585	Down
monomethyl phosphate	0.685038	0.0312783	Down
Sarmentosin	0.230894	0.0316188	Down
Deoxyadenosine monophosphate	0.397305	0.0256308	Down
8-(Methylsulfinyl)octyl isothiocyanate	0.0476371	0.0209398	Down
cipamfylline	0.0173407	0.00187662	Down
(2S)-4-Methyl-2-({[(3S,4S,5R)-2,3,4-trihydroxy-5-(hydroxymethyl)tetrahydro-2-furanyl]methyl}amino)pentanoic acid (non-preferred name)	0.0206874	0.00275744	Down
(2R)-3-(Docosanoyloxy)-2-hydroxypropyl 2-(trimethylammonio)ethyl phosphate	1.87179	0.044324	Up
1,2-Diarachidonoyl-sn-glycero-3-PC	1.49778	0.0244993	Up
1-hexadecanoyl-2-[(7Z,10Z,13Z,16Z,19Z)-docosapentaenoyl]-sn-glycero-3-phosphocholine	1.33795	0.0485176	Up
1-stearoyl-2-oleoyl-sn-glycero-3-phosphoethanolamine zwitterion	1.63982	0.035761	Up
FORMAMIDINE, N,N-DIMETHYL-N'-(5-(2-(5-NITRO-2-FURYL)VINYL)-1,3,4-OXADIAZOL-2-YL)	0.0533502	0.0012658	Down
S-(Formylmethyl)glutathione	0.0506696	0.0367881	Down
Guvacine	0.412148	0.032916	Down
(-)-3-dehydroshikimic acid	0.219948	0.0322435	Down
gamma-Glutamyl-gamma-glutamyl-S-methylcysteine	0.0304434	0.0424794	Down
(2S)-3-Phenyl-2-({[(3S,4S,5R)-2,3,4-trihydroxy-5-(hydroxymethyl)tetrahydro-2-furanyl]methyl}amino)propanoic acid (non-preferred name)	0.0244825	0.0301893	Down
CU8460000	3.00065	0.0271116	Up
2'-deoxymugineic acid	0.0802059	0.0130425	Down
ATEE	0.0281575	0.00649773	Down
quinmerac	5.49128	0.00450938	Up
NK7755000	5.49128	0.00450938	Up
Apigenin 7-sulfate	3.82151	0.0394097	Up
1,5-Anhydro-1-(2,4,6-trihydroxyphenyl)hexitol	0.0809985	0.0219799	Down
Izonsteride	1.44933	0.0452416	Up
Salvinorin A	1.41212	0.0356305	Up
3β-Androstanediol	0.223987	0.0285892	Down
(2R)-1-[(5Z,8Z,11Z,14Z)-5,8,11,14-Icosatetraen-1-yloxy]-3-(phosphonooxy)-2-propanyl acetate	0.208686	0.0474389	Down
Stigmatellin Y	1.60992	0.0362232	Up
Tetralin	1.68608	0.0474239	Up
1-Stearoyl lysophosphatidic acid	0.0701092	0.0455179	Down
(2R)-1-{[(2-Aminoethoxy)(hydroxy)phosphoryl]oxy}-3-hydroxy-2-propanyl (7Z,10Z,13Z,16Z)-7,10,13,16-docosatetraenoate	1.61341	0.0461839	Up
1-(1Z-hexadecenyl)-sn-glycero-3-phosphocholine	0.600929	0.0302306	Down
1-arachidoyl-sn-glycero-3-phosphate	0.0437135	0.040084	Down
1-[(8Z,11Z,14Z)-icosatrienoyl]-sn-glycero-3-phosphocholine	0.487733	0.0371467	Down

## Sheet: PBM_PBF
Name	Fold Change	pvalue	State
Prostaglandin F3α	0.368637	0.040019	Down
Carnosine	0.103102	0.027035	Down
L-Cystine	19.1603	0.0280124	Up
Argininosuccinic acid	9.89497	0.0428588	Up
CDP-ETHANOLAMINE	2.34301	0.0193589	Up
Ethylmalonic acid	0.360166	0.0432903	Down
2-Methylglutaric acid	0.760596	0.0180327	Down
DL-Dipalmitoylphosphatidylcholine	1.55165	0.0428176	Up
Azelaic acid	0.467951	0.0458761	Down
Cinnamoylglycine	0.225872	0.0458227	Down
2,3-Dihydroxybenzoic acid	0.353016	0.0324533	Down
3,5-Dimethoxybenzoic acid	0.662958	0.0291887	Down
5-Methoxyindoleacetic acid	0.250932	0.0379498	Down
Emetine	0.562259	0.0443475	Down
Radicinin	0.686014	0.0269887	Down
Linoleoyl ethanolamide	0.359633	0.0414779	Down
3,4-Diaminopyridine	0.335334	0.0353178	Down
Lysylvaline	1.6294	0.0375532	Up
sedoheptulose 1,7-bisphosphate	0.0942359	0.0278017	Down
3-sulfolactic acid	5.54934	0.00846773	Up
2-(N(Omega)-L-arginine)succinic acid	10.522	0.0464553	Up
Pyrophosphoric Acid	1.42221	0.0367293	Up
THREONIC ACID, L-	1.62895	0.047429	Up
Carmustine	7.65668	0.0294391	Up
L-serine phosphoethanolamine	2.36298	0.0308944	Up
Ganciclovir	2.14249	0.0289453	Up
1-Oxo-1,2,4-butanetricarboxylic acid	0.504183	0.0186215	Down
8722455	0.171235	0.0382388	Down
Prunin	0.15593	0.0192495	Down
N2-Dimethylguanosine	3.44704	0.0179024	Up
LU3453000	0.773153	0.0400204	Down
Gliotoxin	0.595221	0.0406528	Down
furoic acid	7.44367	0.0101593	Up
1-deoxy-D-altro-heptulose 7-phosphate	0.372973	0.0219265	Down
Phosphoric acid	1.25894	0.0273785	Up
N-myristoylsphingosine-1-phosphocholine	0.578019	0.042043	Down
1-(1Z-hexadecenyl)-2-(9Z,12Z-octadecadienoyl)-sn-glycero-3-phosphocholine	1.7648	0.0245025	Up
1,2-dioleoyl-sn-glycero-3-phospho-N,N-dimethylethanolamine	2.22231	0.0202366	Up
1-octadecanoyl-2-[(4Z,7Z,10Z,13Z,16Z)-docosapentaenoyl]-sn-glycero-3-phosphoethanolamine	1.8712	0.0457556	Up
1-(1Z-hexadecenyl)-2-linoleoyl-sn-glycero-3-phosphoethanolamine	2.12477	0.00211898	Up
1-hexadecyl-2-[(9Z,12Z)-octadecadienoyl]-sn-glycero-3-phosphocholine	2.31625	0.0400442	Up
2-Aminoethyl (2R)-2-hydroxy-3-[(1Z,12Z)-1,12-nonadecadien-1-yloxy]propyl hydrogen phosphate	1.17619	0.0466351	Non-significant
6-Isopropylidene-4,4a-dimethyl-7-oxodecahydro-2-naphthalenyl (2E)-3-(methylsulfanyl)acrylate	1.48426	0.0145925	Up
Reduced Glutathione	0.0434535	0.0385867	Down
Nelarabine	1.80648	0.0468174	Up
Biotin sulfone	0.138618	0.0245578	Down
2-Methyltetrahydrofuran-3-thiol	15.3541	0.00669954	Up
2-methylbutyrylcarnitine	1.90246	0.0277108	Up
5'-S-Methyl-5'-thioinosine	20.9495	0.0101955	Up
Mucronine B	0.242093	0.0350522	Down
Coumarin	0.370463	0.0330542	Down
8-Hydroxyoctanoic acid	0.82063	0.00143688	Down
2347	0.732228	0.0372621	Down
curvulalide	0.720963	0.0446076	Down
Quinaprilat	0.11858	0.0173326	Down
BIS-FERULAMIDOBUTANE	0.110612	0.0135561	Down
Ibrutinib	0.106439	0.0123681	Down
9-Hydroxynonanoic acid	0.615419	0.00237623	Down
(E)-4-Methoxycinnamic acid	0.80565	0.0116361	Down
2128	0.739471	0.0423002	Down
13S-hydroxyoctadecadienoic acid	0.500194	0.0277313	Down
(2R)-2-Hydroxy-3-[(hydroxy{[(1S,2R,3R,4S,5S,6R)-2,3,4,5,6-pentahydroxycyclohexyl]oxy}phosphoryl)oxy]propyl palmitate	1.66562	0.00248176	Up
(3E)-4,8-Dimethyl-1,3,7-nonatriene	1.89813	0.0174233	Up
1-heptadecanoyl-sn-glycero-3-phosphocholine	1.24685	0.0111509	Up
Retinyl acetate	0.502925	0.0408278	Down

## Sheet: PCM_PCF
Name	Fold Change	pvalue	State
Spermidine	5.17836	0.0191449	Up
Diethanolamine	4.56578	0.010962	Up
L-Cystathionine	0.379165	0.0369972	Down
5,5-Dimethylhydantoin	0.487603	0.0433372	Down
Betaine	0.692472	0.0213611	Down
L-Ergothioneine	1.53835	0.0476919	Up
3,5-Dimethoxybenzoic acid	0.602932	0.0102402	Down
3-Hydroxypicolinic acid	0.774538	0.0110635	Down
Radicinin	0.628135	0.00693774	Down
3,14-dihydro-15-keto-tetranor Prostaglandin E2	0.755639	0.00962277	Down
1-Oleoyl-rac-glycerol	0.263556	0.0373425	Down
1-Piperideine	1.26964	0.048872	Up
Fructoselysine	0.519628	0.0306996	Down
cystathionine	0.233208	0.0134096	Down
N-[(3,4,8,9,10-Pentahydroxy-6-oxo-6H-benzo[c]chromen-1-yl)carbonyl]glycine	1.81448	0.0216806	Up
dTDP-4-acetamido-4,6-dideoxy-alpha-D-glucose	1.8408	0.0352465	Up
4129939	0.302109	0.0381216	Down
4-(Methylthio)-2-oxobutyric acid	0.302109	0.0381216	Down
Dibenzo-18-crown-6	2.47482	0.0261922	Up
monomethyl phosphate	1.70926	0.0127733	Up
APM	8.58877	0.00709305	Up
(-)-Cholesteryl acetate	2.57104	0.043891	Up
dehydroeburicoic acid	2.81778	0.0210053	Up
PC(P-16:0/16:0)	2.11345	0.025933	Up
O-{Hydroxy[(2R)-2-[(9Z)-9-nonadecenoyloxy]-3-(octadecyloxy)propoxy]phosphoryl}-L-serine	2.09151	0.0393944	Up
Obliquine	7.69961	0.0321965	Up
2-Quinolinecarboxylic acid	0.609766	0.018776	Down
8-Hydroxyoctanoic acid	0.79951	0.0119312	Down
2347	0.704217	0.00435007	Down
curvulalide	0.70642	0.00416015	Down
dehydrosiphonochalynol	0.560945	0.0285312	Down
(E)-4-Methoxycinnamic acid	0.690426	0.00171871	Down
2128	0.655061	0.0336269	Down
xestoaminol C	0.711348	0.0291166	Down
oscr#15	0.755639	0.00962277	Down
Valaciclovir	0.813969	0.0132262	Down
ascr#17	0.769253	0.0118343	Down
butyrin	0.786272	0.0145052	Down
3β-Androstanediol	7.66018	0.00369389	Up
N-Palmitoyl Taurine	1.98029	0.0228515	Up
Dinaciclib	0.295889	0.040777	Down
(25S)-5beta-spirostan-3beta-yl beta-D-glucoside	1.77954	0.0185544	Up
Retinyl acetate	0.189859	0.0153002	Down
Stearoylethanolamide	2.02401	0.0408023	Up
