# Supplementary material for: Comprehensive Transcriptomic and Metabolomic Analysis Revealed the Functional Differences in Pigeon Lactation between Male and Female during the Reproductive Cycle
Source: Animals (Basel). 2023 Dec 24;14(1):75. doi: 10.3390/ani14010075 (PMC10778231; doi:10.3390/ani14010075)
Supplement: Supplementary file 1 [file animals-14-00075-s001.zip › Supplementary File S3 Metabolic pathway enrichment analysis of differential metabolites across the pigeon reproductive cycles .xlsx]

## Sheet: PAF-PCF
Pathway	Count	Count All	Pvalue	Pathway ID	KEGG Names	KEGG IDs	logPvalue
beta-Alanine metabolism	2	32	0.000256175	map00410	5,6-dihydrouracil;L-Histidine	C00429+C00135	8.26965
Pantothenate and CoA biosynthesis	1	28	0.0208199	map00770	5,6-dihydrouracil	C00429	3.87185
Histidine metabolism	1	47	0.0347176	map00340	L-Histidine	C00135	3.36051
Fatty acid degradation	1	50	0.0368952	map00071	PALMITOYLCARNITINE	C02990	3.29967
Glycine, serine and threonine metabolism	1	50	0.0368952	map00260	Creatine	C00300	3.29967
Aminoacyl-tRNA biosynthesis	1	52	0.0383443	map00970	L-Histidine	C00135	3.26115
Fatty acid biosynthesis	1	58	0.0426797	map00061	Oleate	C00712	3.15403
Cysteine and methionine metabolism	1	63	0.0462786	map00270	Ophthalmic acid	C21016	3.07307
Pyrimidine metabolism	1	65	0.0477147	map00240	5,6-dihydrouracil	C00429	3.04252

## Sheet: PBF-PAF
Pathway	Count	Count All	Pvalue	Pathway ID	KEGG Names	KEGG IDs	logPvalue
Histidine metabolism	2	47	9.2624e-05	map00340	L-Ergothioneine;L-Histidine	C05570+C00135	9.28696
beta-Alanine metabolism	1	32	0.0102511	map00410	L-Histidine	C00135	4.58037
Glycerophospholipid metabolism	1	52	0.0166135	map00564	CDP-ETHANOLAMINE	C00570	4.09754
Aminoacyl-tRNA biosynthesis	1	52	0.0166135	map00970	L-Histidine	C00135	4.09754
Fatty acid biosynthesis	1	58	0.0185155	map00061	Oleate	C00712	3.98914
Cysteine and methionine metabolism	1	63	0.0200982	map00270	Ophthalmic acid	C21016	3.90712
Biosynthesis of unsaturated fatty acids	1	74	0.0235727	map01040	Oleate	C00712	3.74767
Biosynthesis of amino acids	1	128	0.0404806	map01230	L-Histidine	C00135	3.20693
ABC transporters	1	137	0.0432747	map02010	L-Histidine	C00135	3.14019

## Sheet: PCF-PBF
Pathway	Count	Count All	Pvalue	Pathway ID	KEGG Names	KEGG IDs	logPvalue
Valine, leucine and isoleucine biosynthesis	1	23	0.00615103	map00290	L-Isoleucine	C00407	5.09114
Pentose phosphate pathway	1	35	0.00934822	map00030	Glucosaminate	C03752	4.67257
Valine, leucine and isoleucine degradation	1	42	0.0112094	map00280	L-Isoleucine	C00407	4.491
Histidine metabolism	1	47	0.0125372	map00340	L-Ergothioneine	C05570	4.37906
Aminoacyl-tRNA biosynthesis	1	52	0.0138635	map00970	L-Isoleucine	C00407	4.2785
Purine metabolism	1	95	0.025211	map00230	Adenine	C00147	3.68047
Biosynthesis of amino acids	1	128	0.0338485	map01230	L-Isoleucine	C00407	3.38586
2-Oxocarboxylic acid metabolism	1	134	0.0354124	map01210	L-Isoleucine	C00407	3.34069
ABC transporters	1	137	0.0361936	map02010	L-Isoleucine	C00407	3.31887

## Sheet: PAM-PCM
Pathway	Count	Count All	Pvalue	Pathway ID	KEGG Names	KEGG IDs	logPvalue
Biosynthesis of amino acids	3	128	0.000238894	map01230	L-(+)-Citrulline;Glycine;L-Cysteine	C00327+C00037+C00097	8.33949
Thiamine metabolism	2	31	0.000402295	map00730	Glycine;L-Cysteine	C00037+C00097	7.81832
beta-Alanine metabolism	2	32	0.00042887	map00410	L-anserine;Υ-Aminobutyric acid (GABA)	C01262+C00334	7.75436
Glutathione metabolism	2	38	0.000605773	map00480	Glycine;L-Cysteine	C00037+C00097	7.40901
Histidine metabolism	2	47	0.000926716	map00340	L-anserine;1-Methyl-L-histidine	C01262+C01152	6.98386
Glycine, serine and threonine metabolism	2	50	0.00104837	map00260	Glycine;L-Cysteine	C00037+C00097	6.86052
Neuroactive ligand-receptor interaction	2	52	0.00113351	map04080	Υ-Aminobutyric acid (GABA);Glycine	C00334+C00037	6.78244
Aminoacyl-tRNA biosynthesis	2	52	0.00113351	map00970	Glycine;L-Cysteine	C00037+C00097	6.78244
Purine metabolism	2	95	0.00372428	map00230	Glycine;Uric acid	C00037+C00366	5.59288

## Sheet: PBM-PAM
Pathway	Count	Count All	Pvalue	Pathway ID	KEGG Names	KEGG IDs	logPvalue
Glutathione metabolism	6	38	2.35036e-10	map00480	L-Glutathione oxidized;Glycine;L-Glutamic acid;L-Cysteine;L-Glutathione reduced;PYROGLUTAMATE	C00127+C00037+C00025+C00097+C00051+C01879	22.1713
Histidine metabolism	5	47	6.47396e-08	map00340	L-anserine;1-Methyl-L-histidine;Carnosine;L-Glutamic acid;4-imidazoleacetic acid	C01262+C01152+C00386+C00025+C02835	16.5529
Ferroptosis	4	29	5.06254e-07	map04216	L-Glutathione oxidized;L-Glutamic acid;L-Cysteine;L-Glutathione reduced	C00127+C00025+C00097+C00051	14.4962
ABC transporters	6	137	5.93786e-07	map02010	D-(+)-Xylose;Glycine;L-Glutamic acid;Cytidine;L-Glutathione reduced;Riboflavin	C00181+C00037+C00025+C00475+C00051+C00255	14.3367
Neuroactive ligand-receptor interaction	4	52	5.55818e-06	map04080	Υ-Aminobutyric acid (GABA);Glycine;L-Glutamic acid;N-Arachidonoyl dopamine	C00334+C00037+C00025+C12271	12.1002
beta-Alanine metabolism	3	32	5.03172e-05	map00410	L-anserine;Υ-Aminobutyric acid (GABA);Carnosine	C01262+C00334+C00386	9.89716
Biosynthesis of amino acids	4	128	0.000193531	map01230	L-(+)-Citrulline;Glycine;L-Glutamic acid;L-Cysteine	C00327+C00037+C00025+C00097	8.55007
Aminoacyl-tRNA biosynthesis	3	52	0.000217283	map00970	Glycine;L-Glutamic acid;L-Cysteine	C00037+C00025+C00097	8.43431
Cysteine and methionine metabolism	3	63	0.00038377	map00270	1-aminocyclopropane-1-carboxylate;L-Cysteine;L-Glutathione reduced	C01234+C00097+C00051	7.86547
Arginine and proline metabolism	3	78	0.000718168	map00330	Υ-Aminobutyric acid (GABA);L-Glutamic acid;4-Oxoproline	C00334+C00025+C01877	7.23881

## Sheet: PCM-PBM
Pathway	Count	Count All	Pvalue	Pathway ID	KEGG Names	KEGG IDs	logPvalue
Ferroptosis	2	29	0.000180141	map04216	L-Glutathione oxidized;L-Glutathione reduced	C00127+C00051	8.62177
Glutathione metabolism	2	38	0.000310817	map00480	L-Glutathione oxidized;L-Glutathione reduced	C00127+C00051	8.07631
Histidine metabolism	2	47	0.000476254	map00340	L-anserine;1-Methyl-L-histidine	C01262+C01152	7.64956
Cysteine and methionine metabolism	2	63	0.000855034	map00270	L-Glutathione reduced;O-Succinyl-L-homoserine	C00051+C01118	7.06437
ABC transporters	2	137	0.00396171	map02010	D-(+)-raffinose;L-Glutathione reduced	C00492+C00051	5.53108
beta-Alanine metabolism	1	32	0.0220821	map00410	L-anserine	C01262	3.81299
Sulfur metabolism	1	33	0.0227649	map00920	O-Succinyl-L-homoserine	C01118	3.78254
Galactose metabolism	1	46	0.0316008	map00052	D-(+)-raffinose	C00492	3.45457
Fatty acid biosynthesis	1	58	0.0396915	map00061	Myristic acid	C06424	3.22662
