# Supplementary material for: Comprehensive Transcriptomic and Metabolomic Analysis Revealed the Functional Differences in Pigeon Lactation between Male and Female during the Reproductive Cycle
Source: Animals (Basel). 2023 Dec 24;14(1):75. doi: 10.3390/ani14010075 (PMC10778231; doi:10.3390/ani14010075)
Supplement: Supplementary file 1 [file animals-14-00075-s001.zip › Supplementary File S4 Differential expression genes identified across the pigeon reproductive cycles.xlsx]

## Sheet: PAF vs PBF
gene_id	average_fpkm_PA_F	average_fpkm_PB_F	diffexp_log2fc_PA_F-vs-PB_F	diffexp_degseq_qvalue_PA_F-vs-PB_F	diffexp_pvalue_PA_F-vs-PB_F
102086282	674.756	13290.6	4.34951	0	0
102088344	5340.01	11847.9	1.18652	0	0
102084370	168.586	2192.97	3.7515	0	0
102093126	8988.52	20330	1.08633	0	0
106145953	6.573	5890.61	9.89612	0	0
102096761	10094	4001.5	-1.37131	0	0
102084028	3536.04	982.076	-1.84912	0	0
102093306	59.116	1425.99	4.64342	0	0
102095054	8.9	2461.73	8.15207	0	0
BGI_novel_G000190	11.06	200.89	4.24002	0	0
102097673	2.006	1189.77	9.2278	0	0
102095423	5.663	1498.13	8.07914	0	0
102097851	568.303	144.026	-1.96819	0	0
102098600	66.596	341.586	2.40242	0	0
102090238	133	447.873	1.68673	0	0
BGI_novel_G000155	16.87	156.4	3.27519	0	0
102085465	20.01	181.87	2.95224	0	0
102094252	199.673	546.673	1.49408	0	0
BGI_novel_G000282	6.683	58.956	3.20356	0	0
102087173	7.113	67.106	3.28581	0	0
102092044	2.706	39.806	3.94674	0	0
102087439	22.37	133.366	2.62801	0	0
102086215	2578.16	1172.32	-1.14464	0	0
102092476	901.64	350.23	-1.32612	0	0
102098872	98.923	249.373	1.32946	0	0
102084020	288.656	578.236	1.02595	0	0
102084393	0.356	22.08	7.42098	0	0
102084219	336.946	69.88	-2.28043	0	0
102094927	17.246	91.736	2.45813	0	0
102095920	314.933	115.476	-1.37584	0	0
102095526	506.296	248.93	-1.04991	0	0
102090199	27.946	96.99	1.8433	0	0
106145951	0.916	171.843	7.65979	0	0
106145639	97.783	0.14	-9.39468	0	0
102090492	46.313	92.096	1.01609	0	0
102089838	25.196	136.643	2.47225	0	0
110365047	23.103	109.456	2.26562	0	0
BGI_novel_G000058	4.4	42.083	3.32033	0	0
102087634	0.783	17.576	4.47878	0	0
102091912	33.153	104.246	1.69223	0	0
102090107	134.643	445.51	1.74485	0	0
102087938	13.956	73.296	2.29268	0	0
102091694	202.026	519.656	1.39307	0	0
102083791	0.17	17.606	6.70271	0	0
102092868	145.11	315.08	1.15514	0	0
102090064	27.02	65.64	1.3198	0	0
BGI_novel_G000223	3.936	74.72	4.30731	0	0
102096293	3.11	39.24	3.71359	0	0
102084011	4.99	26.233	2.39192	0	0
102090578	66.716	194.723	1.56266	0	0
102085740	21.136	137.43	2.17895	0	0
102084549	2.343	21.586	3.25115	0	0
BGI_novel_G000157	3.25	48.486	3.96022	0	0
102088265	0.426	32.57	6.33314	0	0
BGI_novel_G000151	15.37	31.183	1.04867	0	0
102084828	4.816	43.846	3.2425	0	0
102084573	4.133	15.906	1.99209	0	0
102098676	16.663	37.696	1.21247	0	0
102083509	0.306	16.49	5.73257	0	0
102089218	135.456	284.153	1.09496	0	0
102092657	364.626	166.013	-1.13967	0	0
BGI_novel_G000056	5.02	47.093	3.28925	0	0
102094792	29.346	85.706	1.58467	0	0
102094900	3.383	33.31	3.36012	0	0
102086950	15.803	49.55	1.67583	0	0
102095183	56.413	16.38	-1.79481	0	0
102092604	27.32	58.01	1.21556	0	0
102088003	20.706	68.99	1.71122	0	0
102095307	28.733	110.456	1.9895	0	0
102092913	57.593	118.69	1.04883	0	0
102089256	150.24	71.93	-1.07982	0	0
102095869	0.79	10.61	3.80159	0	0
102088252	132.86	60.42	-1.1501	0	0
102098936	45.03	99.71	1.226	0	0
102085474	134.72	80.39	-1.5953	0	0
BGI_novel_G000515	25.603	178.953	2.85128	0	0
102096855	13.516	43.79	1.70511	0	0
102093370	17.56	36.036	1.08171	0	0
102090643	2.09	13.403	2.7771	0	0
102089150	131.6	31.303	-2.07175	0	0
102090816	37.42	80.74	1.14096	0	0
102090690	4.883	28.57	2.59414	0	0
110359995	0.18	17.436	6.92939	0	0
102084555	35.943	129.99	1.89425	0	0
BGI_novel_G000132	2.503	72.496	4.90825	0	0
102098586	5.62	24.72	2.26319	0	0
102098205	5.07	53.5	3.41305	0	0
102096357	8.886	27.95	1.69371	0	0
102087254	16.12	56.703	1.84447	0	0
102085276	33.673	88.153	1.42402	0	0
102094920	1.103	5.163	2.28513	0	0
102097288	13.696	47.76	1.91166	0	0
102097186	4.923	15.036	1.77456	0	0
BGI_novel_G000156	2.323	20.046	3.16903	0	0
102090462	18.76	53.796	1.55775	0	0
102091934	146.7	69.446	-1.08752	0	0
102096729	31.36	76.066	1.30074	0	0
102085264	12.806	38.44	1.11645	0	0
102095283	26.29	11.33	-1.20867	0	0
110359281	23.053	63.37	1.49974	0	0
102086421	3.823	15.783	2.06561	0	0
102085087	18.576	40.843	1.17261	0	0
102085970	0.646	12.43	4.3131	0	0
102098436	18.676	62.803	1.46302	0	0
102089452	2.5	11.836	2.25457	0	0
102089865	21.36	49.116	1.22753	0	0
102090959	43.586	20.82	-1.12495	0	0
102085917	7.023	16.93	1.30404	0	0
102092865	24.226	11.753	-1.06452	0	0
102090744	44.723	131.956	1.59527	0	0
102085832	44.226	26.593	-1.20282	0	0
102097572	13.48	34.67	1.29148	0	0
102098832	10.253	22.23	1.29986	0	0
102085278	0.256	12.653	5.8192	4.34e-306	1.3e-307
102096434	12.933	42.856	1.76623	6.09e-298	1.83e-299
102091058	3.866	17.446	2.20359	5.25e-296	1.59e-297
102097008	1.233	13.056	3.45642	5.26e-294	1.6e-295
102096810	2.523	13.043	2.41286	1.89e-287	5.83e-289
102093236	17.836	43.36	1.21763	6.13e-283	1.91e-284
102089053	142.426	70.216	-1.03185	3.06e-281	9.59e-283
102096489	11.286	28.29	1.38836	5.39e-280	1.7e-281
102086862	25.34	35.92	1.12534	1.01e-278	3.19e-280
102098949	33.653	14.64	-1.22772	3.29e-268	1.06e-269
102093632	10.59	51.573	2.32677	5.78e-264	1.88e-265
102092956	45.57	23.263	-1.0061	9.77e-263	3.2e-264
102096215	10.366	32.846	1.64332	2.85e-259	9.38e-261
102090028	0.243	11.143	5.57516	2.6e-258	8.58e-260
102086131	4.59	13.126	1.42928	2.3e-253	7.78e-255
102088492	2.006	9.433	2.537	3.75e-249	1.28e-250
102096472	18.17	51.046	1.55144	1.81e-245	6.24e-247
102095285	3.596	19.076	2.44683	2.73e-239	9.45e-241
102096051	5.76	14.906	1.40517	8.15e-231	2.83e-232
102098353	0.01	3.423	8.59315	6.44e-228	2.27e-229
102086142	29.653	80.136	1.46034	9.14e-227	3.25e-228
102090566	6.01	15.523	1.40687	5.96e-224	2.16e-225
102095014	3.536	12.483	1.83227	1.18e-223	4.3e-225
102097699	6.913	18.09	1.43127	1.3e-221	4.75e-223
BGI_novel_G000561	4.003	218.96	5.78619	5.74e-220	2.1e-221
102090615	5.19	13.406	1.39909	1.41e-219	5.23e-221
102091961	13.633	44.39	1.77872	6.58e-218	2.45e-219
102094231	13.83	27.69	1.06439	6.59e-213	2.53e-214
102091434	33.016	69.71	1.10626	1.8e-212	6.95e-214
102085488	3.586	8.246	1.23186	5.49e-211	2.13e-212
110355544	51.91	17.746	-1.53591	1e-210	3.92e-212
102086730	5.1	17.596	1.82794	2.13e-210	8.35e-212
102089769	39.706	82.36	1.08615	3.5e-202	1.4e-203
102087188	9.726	38.896	2.01216	3.08e-200	1.24e-201
102091932	11.97	22.79	1.16445	3.54e-191	1.47e-192
110357292	9.756	32.343	1.79508	6.09e-186	2.59e-187
102093650	0.06	2.433	5.44179	3.4e-184	1.46e-185
102083553	3.56	11.81	1.76649	4.93e-181	2.15e-182
102088603	7.406	19.036	1.408	1.4e-179	6.1e-181
102086759	14.413	35.223	1.32307	1.62e-179	7.09e-181
102093476	165.516	331.75	1.00988	3.7e-178	1.63e-179
102092786	0.523	5.736	3.5079	2.98e-176	1.33e-177
BGI_novel_G000248	17.98	5.346	-1.76209	1.16e-174	5.22e-176
102093812	14.493	34.513	1.31554	7.82e-164	3.63e-165
102095374	188.763	92.05	-1.05288	8.07e-163	3.79e-164
102089795	3.306	9.423	1.62889	4.78e-162	2.26e-163
102094791	9.95	20.33	1.02877	2.17e-161	1.03e-162
102089531	21.94	9.923	-1.16496	2.01e-160	9.62e-162
102088151	20.96	9.79	-1.11546	1.13e-157	5.52e-159
102093251	3.363	10.016	1.62464	7.35e-157	3.62e-158
102095245	16.693	6.796	-1.32728	1.5e-153	7.52e-155
102088722	1.496	7.273	2.19765	4.41e-153	2.22e-154
102087334	2.706	12.82	2.29539	1.03e-150	5.2e-152
102086833	0.82	7.236	3.19285	1.82e-150	9.26e-152
102095365	24.9	6.84	-1.90028	4.08e-149	2.1e-150
102086322	4.173	14.406	1.85257	3.07e-148	1.59e-149
102089867	6.386	2.56	-1.29476	1.22e-145	6.38e-147
102085797	7.25	32.43	2.21282	5.17e-145	2.71e-146
102091900	0.12	2.193	4.56301	1.69e-143	8.94e-145
102099007	1.406	4.956	1.86416	1.06e-141	5.66e-143
102093275	0.543	3.663	2.79382	2.18e-141	1.17e-142
102098655	19.746	7.106	-1.44683	1.5e-140	8.17e-142
102087496	3.413	11.533	1.53079	3.73e-140	2.05e-141
102094487	73.79	152.46	1.07515	9.28e-140	5.11e-141
102090932	3.61	0.676	-2.38352	4.18e-139	2.31e-140
102087317	22.04	57.026	1.40407	1.26e-138	6.99e-140
102087410	3.883	11.443	1.58092	1.7e-138	9.46e-140
102091212	2.866	10.363	1.88167	2.2e-136	1.24e-137
102085867	6.55	15.493	1.25706	1.25e-134	7.11e-136
102092069	3.553	1.42	-1.36455	6.18e-132	3.57e-133
102084652	1.75	5.123	1.56506	3.49e-130	2.03e-131
102088525	2.513	7.146	1.54492	4.33e-130	2.52e-131
102088429	10	23.79	1.17977	1.05e-128	6.19e-130
102087236	4.853	12.483	1.31671	1.46e-126	8.66e-128
102087567	0.1	1.416	3.89308	7.58e-123	4.56e-124
102084532	4.54	10.176	1.17924	2.84e-120	1.74e-121
102090804	7.863	1.1	-3.17776	7.39e-120	4.56e-121
102097704	9.43	23.176	1.33558	6.38e-119	3.95e-120
102088203	10.81	2.24	-2.30556	4.5e-115	2.86e-116
102089263	13.636	32.733	1.2487	6.12e-115	3.9e-116
BGI_novel_G000333	9.65	3.893	-1.31662	4.29e-114	2.75e-115
102083718	10.353	3.57	-1.57851	8.78e-114	5.64e-115
102089535	17.483	8.783	-1.00897	4e-113	2.59e-114
102097918	3.633	8.526	1.25891	7.05e-113	4.59e-114
102088465	1.926	8.113	2.10839	3.04e-111	2.01e-112
102086464	6.456	13.91	1.22219	2.36e-110	1.57e-111
106145973	2.85	11.95	2.09816	7.69e-110	5.16e-111
102096390	0.226	2.306	3.36992	1.51e-109	1.01e-110
102086897	16.63	7.87	-1.10837	4.41e-107	3.02e-108
102092587	29.316	11.883	-1.32286	1.5e-103	1.06e-104
102092860	7.283	14.6	1.02134	3.59e-103	2.55e-104
102087031	9.983	21.74	1.16076	2.61e-101	1.87e-102
102084669	2.89	9.566	1.43378	5.28e-101	3.8e-102
102089297	19.263	7.623	-1.37009	1.07e-100	7.77e-102
102089735	12.666	6.14	-1.08004	1.98e-99	1.45e-100
BGI_novel_G000061	1.94	7.006	1.89387	2.01e-99	1.48e-100
102098529	12.133	27.276	1.16193	1.48e-98	1.1e-99
102096794	4.62	10.493	1.15636	3.4e-97	2.55e-98
102098608	7.95	18.066	1.16828	2.54e-96	1.92e-97
102096630	8.57	17.876	1.07196	2.92e-96	2.21e-97
102086952	1.513	8.89	2.59627	1.2e-94	9.14e-96
102083830	1.946	5.796	1.59872	1.63e-94	1.24e-95
102089855	2.346	5.326	1.40181	2.56e-94	1.96e-95
102091492	1.753	5.79	1.64641	4.47e-94	3.45e-95
102083516	0.25	2.85	3.70113	8.81e-94	6.83e-95
102089159	0.076	1.26	4.33629	1.38e-93	1.07e-94
102086484	4.266	0.44	-3.16651	1.59e-93	1.24e-94
102085171	4.516	12.676	1.53234	7.04e-93	5.5e-94
102096521	22.7	7.753	-1.57341	9.63e-93	7.56e-94
102086010	2.026	0.056	-4.74705	1.98e-92	1.56e-93
102093133	5.936	13.623	1.23344	2.46e-90	1.96e-91
102091958	1.023	8.963	3.11061	5.07e-90	4.09e-91
102087040	9.39	18.623	1.0149	8.96e-90	7.24e-91
102091171	4.09	11.253	1.02148	3.39e-89	2.76e-90
102086526	33.93	16.34	-1.11793	4.83e-89	3.95e-90
102084894	7.193	19.06	1.44706	2.54e-88	2.1e-89
102087718	11.49	0.22	-5.72334	5.23e-88	4.35e-89
BGI_novel_G000503	6.836	26.46	1.99203	2.03e-86	1.71e-87
110357222	0.213	5.136	4.49477	4.26e-86	3.6e-87
102096740	0.94	8.073	3.12703	1.85e-85	1.57e-86
102093006	2.766	8.353	1.62811	3.8e-85	3.24e-86
102087519	10.206	23.416	1.2299	6.7e-85	5.73e-86
102088908	1.316	6.54	2.33807	2.17e-84	1.86e-85
BGI_novel_G000611	1.673	49.216	4.90758	1.25e-83	1.08e-84
102085695	5.84	11.946	1.05941	1.92e-83	1.67e-84
102091715	13.65	27.226	1.03392	2.25e-83	1.96e-84
102095405	7.126	14.483	1.02891	6.38e-83	5.59e-84
102087544	11.886	0.173	-6.12032	1.45e-82	1.28e-83
102087929	0.086	9.936	6.88333	1.33e-81	1.18e-82
102097939	0.686	4.093	2.5408	1.18e-80	1.06e-81
102086764	7.583	3.086	-1.31861	1.01e-79	9.12e-81
102088612	3.473	7.49	1.21657	1.97e-79	1.79e-80
106145774	0.566	1.593	1.50531	5.09e-79	4.65e-80
102088898	129.53	56.486	-1.19655	5.1e-76	4.78e-77
102086089	5.73	2.666	-1.10339	9.48e-76	8.96e-77
102084531	18.076	5.806	-1.66516	1.57e-75	1.49e-76
102098887	4.426	9.22	1.08438	2.15e-74	2.07e-75
102084321	14.13	28.246	1.02598	3.63e-74	3.51e-75
102089558	9.453	3.033	-1.63221	1.62e-73	1.57e-74
102087601	27.99	13.496	-1.07003	1.92e-73	1.87e-74
102098802	5.763	11.66	1.03386	4.18e-73	4.09e-74
102092517	8.893	19.993	1.20496	3.95e-72	3.9e-73
102096147	0.08	2.123	4.70113	1.27e-71	1.27e-72
102094766	0.413	1.703	2.1131	2.6e-71	2.59e-72
102087062	3.693	8.51	1.17887	9.14e-71	9.13e-72
102096341	22.013	10.946	-1.03726	1.75e-70	1.75e-71
BGI_novel_G000263	0.68	2.203	1.77437	4.55e-70	4.57e-71
102091888	2.25	8.263	1.85743	6.34e-70	6.39e-71
102088085	15.25	5.31	-1.49888	1.16e-69	1.18e-70
102085040	0.376	1.51	2.04968	7.58e-69	7.76e-70
102087096	0.45	11.06	4.66646	6.29e-68	6.49e-69
102098088	1.906	7.603	1.86755	4.2e-67	4.37e-68
102098203	4.496	15.036	1.76623	1.34e-65	1.41e-66
102091243	15.353	7.223	-1.09393	1.13e-63	1.23e-64
102097226	2.63	6.57	1.32947	1.82e-62	1.99e-63
102091479	0.393	1.803	2.22022	5.03e-61	5.59e-62
102088785	7.39	15.34	1.0446	1.35e-60	1.5e-61
102086185	12.193	6.133	-1.00578	2.74e-59	3.12e-60
102084736	9.083	3.7	-1.30784	8.21e-59	9.41e-60
102095296	4.18	9.846	1.27618	5.14e-57	6.03e-58
102088830	2.033	7.173	1.84281	4.09e-56	4.87e-57
102087548	18.656	37.45	1.00671	7.95e-55	9.62e-56
BGI_novel_G000418	4.296	35.113	3.0611	9.38e-55	1.14e-55
102087299	0.786	3.42	2.15823	1.75e-54	2.13e-55
102087422	6.883	21.166	1.59603	1.83e-54	2.23e-55
BGI_novel_G000338	4.42	1.673	-1.36599	6.57e-54	8.09e-55
110355943	10.733	3.77	-1.52653	1.21e-53	1.5e-54
102085929	0.073	8.44	6.84618	1.5e-53	1.86e-54
102093391	2.243	4.533	1.04083	8.16e-53	1.02e-53
102086703	3.99	10.41	1.38865	1.55e-52	1.95e-53
102095981	0.416	2.783	2.77767	1.09e-51	1.38e-52
BGI_novel_G000242	0.703	0	-9.06513	9.94e-51	1.27e-51
102083556	1.71	5.88	1.81477	2.1e-50	2.71e-51
102092489	3.08	1.546	-1.01503	6.02e-50	7.76e-51
102096301	1.513	5.306	1.77679	7.06e-50	9.12e-51
BGI_novel_G000030	2.94	6.81	1.2385	1.01e-49	1.31e-50
102088107	0.446	3.286	3.01564	1.14e-49	1.48e-50
102086168	7.273	3.41	-1.10743	2.14e-49	2.8e-50
102089612	9.133	3.613	-1.35697	6.13e-49	8.05e-50
102085114	7.583	3.523	-1.13157	2e-48	2.67e-49
102085285	21.886	10.75	-1.0292	2.93e-48	3.92e-49
102087569	3.916	1.866	-1.07831	4.12e-48	5.53e-49
102087695	4.8	10.42	1.08554	1.11e-47	1.51e-48
BGI_novel_G000174	0.02	0.553	4.85155	2.69e-47	3.68e-48
102097964	4.046	9.94	1.31548	2.94e-47	4.04e-48
102088276	1.326	2.976	1.18553	3.16e-47	4.35e-48
102088636	3.92	1.186	-1.76319	3.73e-47	5.16e-48
102098082	6.06	2.783	-1.17226	9.03e-47	1.26e-47
102089372	4.1	9.58	1.24799	2.52e-46	3.55e-47
102089853	6.33	2.826	-1.03813	1.86e-45	2.66e-46
102089843	6.46	18.126	1.4821	2.29e-45	3.27e-46
102094567	6.566	2.503	-1.43294	2.53e-45	3.63e-46
102084147	7.29	0.34	-4.45281	4.26e-45	6.13e-46
102091190	1.23	3.736	1.62497	6.49e-45	9.39e-46
BGI_novel_G000054	1.41	0.006	-7.66464	8.4e-45	1.22e-45
102096500	1.243	3.246	1.37636	9.31e-45	1.35e-45
102092817	0.14	1.476	3.46012	1.22e-44	1.78e-45
102085826	3.163	7.39	1.26736	4.93e-44	7.29e-45
102085969	1.426	3.533	1.39143	5.41e-44	8.01e-45
102095004	5.056	2.37	-1.04859	6.9e-44	1.02e-44
106145952	0.033	2.813	6.50054	4.34e-43	6.56e-44
102093773	4.403	2.123	-1.07429	6.42e-43	9.74e-44
102096069	0.15	2.55	4.04509	9.33e-43	1.42e-43
102090192	4.72	17.08	1.82087	9.41e-43	1.44e-43
102097527	3.876	8.056	1.01124	2.03e-42	3.12e-43
102098041	0.656	2.466	2.23293	2.61e-42	4.02e-43
BGI_novel_G000268	4.163	19.14	2.22169	2.7e-42	4.17e-43
102087587	5.42	1.736	-1.64972	6.69e-41	1.06e-41
102093746	8.826	20.613	1.24958	7.74e-41	1.23e-41
102088464	1.443	0.033	-5.40019	1.04e-40	1.65e-41
102084533	1.29	0.126	-3.39848	2.68e-40	4.3e-41
102088711	0.533	1.86	2.2125	3.24e-40	5.21e-41
102094431	2.453	0.953	-1.40495	7.04e-40	1.14e-40
BGI_novel_G000466	0.14	1.846	3.7783	8.99e-40	1.47e-40
102086963	0.253	0.836	1.75311	2.02e-39	3.31e-40
102088146	8.66	19.003	1.14738	2.79e-39	4.6e-40
102088166	3.56	0.776	-2.20327	3.81e-39	6.31e-40
102086472	8.416	19.22	1.16923	2.86e-38	4.8e-39
102084985	6.856	14.11	1.06037	2.93e-38	4.92e-39
102095052	0	0.913	8.55259	3.96e-38	6.67e-39
102087875	0.02	0.596	4.99165	8.12e-38	1.37e-38
102089680	0.443	4.473	3.34139	1.53e-37	2.61e-38
102094975	0.126	1.6	3.62518	2.78e-37	4.74e-38
102087361	1.02	2.77	1.43235	3.34e-37	5.69e-38
102091895	0.033	0.946	4.95489	8.01e-37	1.38e-37
102087812	7.34	16.123	1.06819	1.3e-36	2.25e-37
102087277	4.06	1.186	-1.7848	2.4e-36	4.19e-37
102088423	1.813	5.653	1.63524	2.54e-36	4.44e-37
102097504	1.493	3.763	1.34596	2.85e-36	4.98e-37
102098485	2.646	1.08	-1.29267	5.66e-36	9.96e-37
102086273	0.57	2.03	1.87516	6.02e-36	1.06e-36
102092790	2.143	5.813	1.53254	9.24e-36	1.64e-36
102092001	11.273	30.38	1.45942	1.27e-35	2.25e-36
102085044	5.303	2.173	-1.26967	2.13e-35	3.81e-36
102093012	5.61	2.34	-1.28544	3.09e-35	5.57e-36
102088431	9.006	4.283	-1.08188	3.99e-35	7.24e-36
102089478	0.38	1.393	1.91496	5.59e-35	1.02e-35
102098160	0.98	2.783	1.75139	6.11e-35	1.12e-35
102091153	3.203	9.366	1.56863	7.68e-35	1.41e-35
BGI_novel_G000042	1.17	0.2	-2.59736	9.31e-35	1.71e-35
102086481	6.313	3.003	-1.02609	1.16e-34	2.14e-35
BGI_novel_G000288	2.803	6.736	1.27017	1.53e-34	2.82e-35
102087580	0.046	0.71	4.62518	1.93e-34	3.57e-35
BGI_novel_G000161	0.073	0.713	3.33061	3.24e-34	6.01e-35
102094119	4.84	2.523	-1.07369	3.57e-34	6.63e-35
102085477	0.076	0.58	2.9513	4.93e-34	9.18e-35
102094045	4.563	10.86	1.21348	6.21e-34	1.16e-34
BGI_novel_G000278	0.263	3.723	3.86319	7.54e-34	1.41e-34
102096325	1.06	2.46	1.1221	9.64e-34	1.82e-34
102098473	0.34	1.276	2.09184	1.06e-33	2e-34
102090048	25.936	55.49	1.11953	1.24e-33	2.34e-34
102096352	3.08	0.89	-1.79072	1.47e-33	2.79e-34
102085972	2.24	5.836	1.37915	1.91e-33	3.63e-34
102096384	3.133	6.773	1.13779	2.42e-33	4.63e-34
102084680	1.863	4.266	1.08911	2.57e-33	4.93e-34
102084970	0.156	1.476	3.28198	9.93e-33	1.92e-33
102085373	10.93	5.356	-1.03583	1.85e-32	3.6e-33
BGI_novel_G000104	0.03	0.78	4.77679	2.39e-32	4.66e-33
102097940	16.016	7.586	-1.08528	8.22e-32	1.62e-32
102090420	0.06	1.166	4.32262	1.04e-31	2.05e-32
102090919	2.77	1.356	-1.04939	1.29e-31	2.54e-32
BGI_novel_G000188	1.45	0.13	-3.43927	1.59e-31	3.15e-32
102097770	3.523	0.223	-4.00929	1.73e-31	3.43e-32
102084438	8.153	2.57	-1.68692	2.64e-31	5.27e-32
102091177	0.333	2.9	3.07598	2.73e-31	5.46e-32
BGI_novel_G000168	0.416	2.623	2.70759	3.6e-31	7.23e-32
102097238	2.283	0.723	-1.66952	4.96e-31	1e-31
102091379	1.953	0.653	-1.59922	6.2e-31	1.26e-31
102086684	2.363	7.776	1.69603	1.23e-30	2.51e-31
102094220	3.703	7.57	1.05608	3.23e-30	6.64e-31
102094361	6.14	3.07	-1.08971	7.36e-30	1.53e-30
102084173	2.31	0.536	-2.1322	1.62e-29	3.4e-30
102092873	0.923	2.086	1.20694	2.26e-29	4.76e-30
110356226	19.843	42.92	1.12732	2.37e-29	5.01e-30
102097804	3.89	1.933	-1.0403	2.61e-29	5.53e-30
102096072	16.613	7.11	-1.18238	3.12e-29	6.63e-30
102085499	1.676	0.166	-3.42077	3.5e-29	7.43e-30
102098214	1.456	0.463	-1.48118	6.05e-29	1.29e-29
102097128	3.583	0.956	-1.91914	7.23e-29	1.55e-29
102091155	0.006	0.31	5.87106	1.02e-28	2.2e-29
BGI_novel_G000236	1.69	0.61	-1.48448	1.02e-28	2.2e-29
102095936	3.83	1.23	-1.76298	2.13e-28	4.59e-29
BGI_novel_G000421	1.626	0.03	-5.84492	3.07e-28	6.65e-29
102095122	3.4	7.62	1.19035	3.16e-28	6.85e-29
102086588	6.06	2.723	-1.14774	4.04e-28	8.79e-29
102090406	10.686	4.993	-1.22881	5.45e-28	1.19e-28
BGI_novel_G000445	0	0.72	7.98254	1.23e-27	2.7e-28
106145754	5.356	20.033	1.92409	1.58e-27	3.49e-28
102098226	2.24	4.8	1.11775	2.54e-27	5.63e-28
BGI_novel_G000111	0	0.78	7.95116	3.78e-27	8.43e-28
102091150	0.396	1.72	2.15773	7.35e-27	1.65e-27
102099025	1.416	0.546	-1.36091	9.07e-27	2.04e-27
102087397	0.946	2.156	1.20714	9.81e-27	2.21e-27
BGI_novel_G000062	0.05	0.43	3.17349	1.12e-26	2.52e-27
110359823	0.03	0.383	4.79511	1.72e-26	3.91e-27
BGI_novel_G000439	2.036	0.25	-2.97129	2.26e-26	5.14e-27
102092195	5.066	10.433	1.04708	2.28e-26	5.19e-27
102087274	7.71	16.226	1.16558	3.39e-26	7.75e-27
102093840	1.203	0.353	-1.79882	4.26e-26	9.77e-27
102091560	8.873	4.313	-1.05978	6.32e-26	1.46e-26
102084922	9.246	3.896	-1.25547	9.58e-26	2.22e-26
102098680	2.78	7.023	1.36634	1.31e-25	3.06e-26
110355456	0	2.446	7.84618	1.43e-25	3.32e-26
102095440	0.923	5.44	2.56897	1.55e-25	3.63e-26
102090924	0.476	3.9	3.0731	1.64e-25	3.84e-26
102087971	2.04	0.743	-1.48885	1.92e-25	4.5e-26
102098229	2.18	4.56	1.03386	3.13e-25	7.37e-26
106146042	1.153	5.49	2.30089	4.4e-25	1.04e-25
BGI_novel_G000633	0	0.89	7.80882	4.94e-25	1.17e-25
102095620	0.443	0.14	-1.68848	5.42e-25	1.29e-25
BGI_novel_G000110	0.24	1.183	2.34738	8.05e-25	1.92e-25
102091036	0.8	0.386	-1.06618	9.66e-25	2.31e-25
102095570	5.41	2.63	-1.0437	9.97e-25	2.39e-25
102084041	0.966	2.553	1.43487	2.35e-24	5.7e-25
102083845	3.373	0.82	-2.04706	2.42e-24	5.91e-25
BGI_novel_G000343	0.603	2.903	2.25951	2.92e-24	7.14e-25
102093390	2.506	5.503	1.12317	3.05e-24	7.45e-25
BGI_novel_G000344	0	0.426	7.74982	3.31e-24	8.11e-25
102086909	1.173	3.143	1.40908	3.52e-24	8.64e-25
102092676	0.18	0.796	2.17062	3.59e-24	8.82e-25
102084361	2.753	1.046	-1.53083	4.29e-24	1.05e-24
102093604	4.093	1.726	-1.25229	5.79e-24	1.43e-24
102085092	1.18	2.476	1.09984	5.96e-24	1.47e-24
102092565	0.053	0.58	3.43608	1.62e-23	4.07e-24
102083976	1.34	0.383	-1.77527	1.92e-23	4.83e-24
BGI_novel_G000440	0	1.39	7.69236	2e-23	5.04e-24
102091635	2.666	5.53	1.4781	2.69e-23	6.82e-24
BGI_novel_G000581	48.726	21.37	-1.17771	2.98e-23	7.55e-24
102089436	0.826	3.833	2.25261	3.45e-23	8.77e-24
102096537	1.703	3.356	1.01316	3.85e-23	9.82e-24
102094870	1.19	0.29	-2.04899	4.41e-23	1.13e-23
BGI_novel_G000107	0.793	1.883	1.26316	5.54e-23	1.42e-23
102083797	0.063	0.446	3.08249	7.14e-23	1.84e-23
102083731	0.436	1.81	1.98013	9.13e-23	2.36e-23
BGI_novel_G000013	0.843	0.376	-1.17266	1.08e-22	2.8e-23
102092533	2.116	7.556	1.84359	2.14e-22	5.59e-23
BGI_novel_G000359	1.073	4.203	1.94818	3.08e-22	8.09e-23
102091911	5.73	2.903	-1.02053	3.87e-22	1.02e-22
102095470	0.223	1.5	2.80805	6.41e-22	1.7e-22
102089505	0.613	2.64	2.14298	7.03e-22	1.87e-22
BGI_novel_G000444	0.38	1.47	1.98019	7.88e-22	2.1e-22
BGI_novel_G000143	1.53	0.45	-1.76983	9.11e-22	2.44e-22
BGI_novel_G000339	0.943	0.083	-3.53923	1.01e-21	2.7e-22
102085257	2.85	0.94	-1.61782	1.4e-21	3.76e-22
102085215	1.08	0.206	-2.41186	1.5e-21	4.05e-22
102092944	5.02	2.376	-1.08602	1.65e-21	4.45e-22
110359343	1.443	3.333	1.43459	2.31e-21	6.27e-22
102092815	0.743	1.896	1.3645	2.4e-21	6.52e-22
102086811	0.59	0.166	-1.84985	3.63e-21	9.93e-22
102090386	0	0.823	7.50849	4.37e-21	1.2e-21
102094591	0.913	0.063	-3.96894	9.15e-21	2.54e-21
102092364	1.276	0.193	-2.75138	1e-20	2.8e-21
102089808	3.456	1.116	-1.64464	1.02e-20	2.85e-21
102085724	5.133	16.036	1.66274	1.11e-20	3.1e-21
102086306	0.816	2.163	1.41413	1.72e-20	4.84e-21
102092708	0.873	0.23	-1.95445	1.77e-20	4.98e-21
BGI_novel_G000120	1.356	2.846	1.06962	2.12e-20	5.99e-21
102095858	0.976	2.2	1.25831	2.52e-20	7.14e-21
BGI_novel_G000420	1.806	0.113	-3.93775	2.95e-20	8.38e-21
102092763	0.313	2.73	3.1572	6.9e-20	1.99e-20
102083604	3.613	1.396	-1.451	8.77e-20	2.53e-20
102096932	3.756	1.646	-1.09692	1.27e-19	3.71e-20
102085464	0.176	1.803	2.07108	1.34e-19	3.9e-20
102083772	0.99	3.216	1.74451	1.46e-19	4.27e-20
110364334	6.993	2.036	-1.79954	1.52e-19	4.46e-20
102097441	20.893	8.45	-1.29393	1.53e-19	4.49e-20
102091056	1.266	0.386	-1.77848	1.62e-19	4.75e-20
102096306	1.63	3.466	1.10814	1.68e-19	4.94e-20
102094249	0.04	0.57	3.93024	2.08e-19	6.13e-20
BGI_novel_G000080	0.52	1.743	1.70805	7.33e-19	2.19e-19
BGI_novel_G000077	0.493	1.386	1.52816	9.1e-19	2.74e-19
102083923	1.736	0.746	-1.2344	9.25e-19	2.78e-19
102097649	5.693	12.806	1.02345	1.06e-18	3.2e-19
BGI_novel_G000059	2.256	1.04	-1.12272	1.11e-18	3.34e-19
102087940	0.92	1.843	1.01324	1.11e-18	3.35e-19
102091663	2.326	1.033	-1.19725	1.36e-18	4.15e-19
102095387	0.53	2.19	2.08586	1.46e-18	4.45e-19
102092006	1.89	3.983	1.68568	1.53e-18	4.67e-19
110355563	1.633	3.366	1.0038	1.58e-18	4.81e-19
102094778	1.913	3.99	1.0886	1.77e-18	5.4e-19
BGI_novel_G000041	1.42	15.683	3.49254	2.44e-18	7.5e-19
102090165	0.026	0.926	5.19052	3.02e-18	9.3e-19
BGI_novel_G000169	0.07	0.513	2.89684	3.17e-18	9.78e-19
102088860	14.96	7.13	-1.08009	3.59e-18	1.11e-18
102096480	0.536	1.246	1.1567	3.82e-18	1.18e-18
102095806	0.436	0.073	-2.7192	4.26e-18	1.32e-18
102095617	0.03	1.533	6.15044	6.77e-18	2.12e-18
102087737	6.45	3.786	-1.01267	1.31e-17	4.14e-18
102097487	4.14	1.696	-1.24373	2.04e-17	6.52e-18
102097596	2.3	0.183	-3.69975	1.01e-16	3.33e-17
102083774	0.443	1.8	2.02059	1.03e-16	3.39e-17
102084924	5.653	1.28	-2.15256	4.66e-16	1.57e-16
102086705	1.023	2.403	1.25123	6.91e-16	2.34e-16
BGI_novel_G000580	0	2.95	6.97797	1.56e-15	5.39e-16
102089553	4.936	1.88	-1.41217	2.29e-15	7.95e-16
102090479	1.32	0.556	-1.25474	2.31e-15	8.02e-16
102093166	1.633	3.626	1.09645	2.64e-15	9.18e-16
102083942	0.79	2.056	1.42239	2.86e-15	9.97e-16
BGI_novel_G000334	1.503	0.703	-1.11348	3.13e-15	1.09e-15
102093450	1.596	0.463	-1.86302	3.16e-15	1.11e-15
102097162	1.563	0.67	-1.16744	6.52e-15	2.31e-15
102091582	0.476	2.34	2.27154	7.02e-15	2.49e-15
102092602	3.536	1.69	-1.08733	7.38e-15	2.62e-15
102086199	3.49	1.793	-1.02397	7.44e-15	2.65e-15
102091990	2.833	1.143	-1.32124	8.17e-15	2.91e-15
102091469	1.38	0.56	-1.32124	8.17e-15	2.91e-15
102094064	0.243	0.67	1.5698	8.69e-15	3.1e-15
BGI_novel_G000074	1.373	0.543	-1.35925	9.34e-15	3.34e-15
102089186	3.87	1.84	-1.06224	1.22e-14	4.4e-15
102084845	1.973	0.873	-1.17574	1.29e-14	4.64e-15
BGI_novel_G000405	42.713	20.493	-1.0386	1.98e-14	7.16e-15
102084746	1.986	0.85	-1.25532	2.29e-14	8.32e-15
102087906	0.646	1.286	1.00481	2.46e-14	8.96e-15
102090194	2.44	4.883	1.10347	2.67e-14	9.77e-15
102098853	3.4	1.523	-1.24945	3.21e-14	1.18e-14
BGI_novel_G000309	7.056	2.69	-1.39786	5e-14	1.85e-14
BGI_novel_G000034	0	0.256	6.80159	5.03e-14	1.86e-14
102092690	0.27	0.843	1.67312	8.47e-14	3.17e-14
102090892	0.45	1.856	2.07819	8.8e-14	3.29e-14
102092061	0.783	1.983	1.29674	1.17e-13	4.43e-14
BGI_novel_G000308	7.62	3.543	-1.10622	1.82e-13	6.93e-14
BGI_novel_G000249	1.513	4.226	1.47169	2.37e-13	9.13e-14
102094248	0.66	1.546	1.09007	2.58e-13	9.94e-14
102091365	1.106	2.413	1.15394	2.63e-13	1.01e-13
102097949	1.073	2.41	1.18996	3.16e-13	1.23e-13
110356453	4.42	1.673	-1.42755	3.77e-13	1.47e-13
110355707	0.89	0.016	-5.64259	4.91e-13	1.93e-13
102088398	0.886	1.873	1.09275	5.02e-13	1.98e-13
102097774	0.573	1.55	1.47276	5.61e-13	2.21e-13
102096083	0.53	2.79	2.44363	6.47e-13	2.56e-13
BGI_novel_G000152	0.063	0.513	3.07968	7.39e-13	2.94e-13
102098826	2.186	4.35	1.00069	1.13e-12	4.55e-13
102093477	0.613	0.13	-2.32124	1.31e-12	5.28e-13
102086799	0.656	1.426	1.1417	1.32e-12	5.32e-13
BGI_novel_G000298	0	0.29	6.6154	1.35e-12	5.45e-13
102087101	0.533	1.313	1.29419	1.63e-12	6.61e-13
102090507	1.92	0.9	-1.14999	1.68e-12	6.81e-13
BGI_novel_G000510	3.34	7.44	1.17577	2.24e-12	9.16e-13
102088140	0.013	0.176	3.78205	2.3e-12	9.39e-13
102095782	0.143	0.61	2.10649	2.42e-12	9.89e-13
102094405	0.83	1.636	1.08676	2.99e-12	1.23e-12
102084086	0.206	1.243	2.64455	3.04e-12	1.25e-12
102084039	0.436	0.116	-1.88683	5.14e-12	2.14e-12
102098593	1.913	0.763	-1.35384	5.3e-12	2.21e-12
102097169	0.186	0	-6.52819	5.57e-12	2.32e-12
102088936	0	0.566	6.52645	5.8e-12	2.42e-12
102095538	0.093	0.4	2.04288	6.61e-12	2.76e-12
102085560	0.326	0.773	1.20505	7.06e-12	2.95e-12
102092353	0.523	1.363	1.41884	1.01e-11	4.25e-12
BGI_novel_G000300	0	0.483	6.48322	1.15e-11	4.86e-12
102094168	0.366	2.3	2.67054	1.27e-11	5.39e-12
102094275	0.316	0.97	1.61614	1.3e-11	5.53e-12
102098631	16.376	7.966	-1.0444	1.34e-11	5.71e-12
102083959	0.356	0.023	-4.02906	1.44e-11	6.15e-12
102086394	0.22	1.323	2.58645	1.46e-11	6.25e-12
102084553	1.35	3.213	1.26677	1.48e-11	6.32e-12
102093609	0	0.166	6.46012	1.64e-11	7.01e-12
BGI_novel_G000572	12.146	4.583	-1.40196	1.71e-11	7.35e-12
BGI_novel_G000499	0.376	4.75	3.68242	1.94e-11	8.37e-12
102085873	1.13	0.43	-1.36065	2.3e-11	9.96e-12
110359685	1.83	0.88	-1.07279	2.65e-11	1.15e-11
102090103	0.563	1.686	1.6578	3.11e-11	1.36e-11
102093445	0.233	1.296	1.60837	3.37e-11	1.48e-11
102098152	3.853	1.26	-1.60699	3.51e-11	1.54e-11
102085575	3.55	1.826	-1.04679	3.63e-11	1.6e-11
102092014	0	0.496	6.39301	4.48e-11	1.98e-11
102095775	0.02	0.423	4.46012	4.87e-11	2.15e-11
102095381	1.266	2.533	1.03631	6.25e-11	2.78e-11
BGI_novel_G000332	0	0.166	6.36841	6.44e-11	2.86e-11
102089866	1.243	2.576	1.04258	6.88e-11	3.07e-11
102087917	0.066	0.41	2.67876	8.91e-11	4.01e-11
102095705	1.136	0.476	-1.25746	9.55e-11	4.3e-11
102085965	0.086	0.35	2.08815	1.1e-10	4.97e-11
102093527	1.873	0.816	-1.21333	1.15e-10	5.21e-11
102085752	0.51	0.136	-1.93791	1.64e-10	7.47e-11
102083978	0.04	0.236	3.14365	1.68e-10	7.69e-11
102090135	4.276	2.123	-1.03678	1.82e-10	8.34e-11
102096430	2.536	1.286	-1.07297	1.86e-10	8.54e-11
102087417	0.053	0.38	2.73766	2.15e-10	9.91e-11
102083415	1.703	0.76	-1.18302	3.2e-10	1.49e-10
102094500	2.97	1.353	-1.12349	5.83e-10	2.75e-10
102098364	0.006	0.253	5.21014	6.37e-10	3.01e-10
BGI_novel_G000137	2.196	1.063	-1.0542	6.61e-10	3.13e-10
102093698	0.546	1.223	1.19814	8.14e-10	3.89e-10
102091161	0.546	0.236	-1.23951	8.24e-10	3.94e-10
BGI_novel_G000638	0	1.653	6.1806	8.54e-10	4.09e-10
BGI_novel_G000286	0.623	2.403	1.95051	8.75e-10	4.2e-10
102089702	0.136	0.516	1.93358	1.07e-09	5.18e-10
102091657	0.06	2.123	5.17062	1.11e-09	5.38e-10
102098942	0.42	0.186	-1.2018	1.17e-09	5.69e-10
102083885	1.886	1.01	-1.02358	1.25e-09	6.08e-10
102084430	0.783	0.293	-1.47061	1.4e-09	6.84e-10
102097831	3.97	9.223	1.23838	1.52e-09	7.43e-10
102085837	0.78	1.593	1.05183	2.25e-09	1.12e-09
102095998	1.016	2.01	1.10581	2.31e-09	1.15e-09
110360609	1.09	0.48	-1.20094	2.65e-09	1.32e-09
102089207	2.126	1.036	-1.06546	2.68e-09	1.34e-09
102089321	1.063	0.126	-2.99931	2.79e-09	1.4e-09
102092271	3.3	1.41	-1.21862	3.09e-09	1.55e-09
102096535	2.346	0.91	-1.36031	3.31e-09	1.66e-09
102091668	0.513	1.083	1.17949	3.53e-09	1.78e-09
102093319	2.7	1.16	-1.22601	4.1e-09	2.07e-09
110363746	0.006	0.086	3.70113	4.78e-09	2.43e-09
102094376	0.286	0.886	1.68187	5.56e-09	2.84e-09
BGI_novel_G000327	0.973	0.486	-1.01253	7.88e-09	4.06e-09
102096455	0.376	0.92	1.24355	9.17e-09	4.75e-09
102090032	1.07	0.37	-1.59922	9.44e-09	4.9e-09
102087116	0.616	0.2	-1.63158	1.18e-08	6.18e-09
102085680	0.273	0.056	-2.29699	1.21e-08	6.35e-09
102096624	0.366	0.13	-1.51588	1.28e-08	6.72e-09
102090544	0.323	0.036	-3.13565	1.37e-08	7.2e-09
BGI_novel_G000063	0.046	0.223	2.30225	1.37e-08	7.23e-09
102098166	1.873	0.916	-1.04767	1.45e-08	7.62e-09
102086092	2.58	0.986	-1.40593	1.54e-08	8.12e-09
BGI_novel_G000179	0.153	1.71	3.50357	1.69e-08	8.93e-09
102094525	0.646	0.266	-1.32711	1.88e-08	9.97e-09
102097445	0.856	3.906	2.20714	2.04e-08	1.08e-08
102097927	0.823	0.3	-1.46563	2.13e-08	1.13e-08
102094514	0.483	0.08	-2.62651	2.14e-08	1.14e-08
102094807	0	0.706	5.90758	2.26e-08	1.21e-08
102088912	0.606	0	-5.9062	2.28e-08	1.22e-08
106145719	0.573	0.223	-1.36544	2.39e-08	1.28e-08
102092098	1.79	0.816	-1.15025	2.58e-08	1.39e-08
BGI_novel_G000044	0.606	0.25	-1.26159	2.75e-08	1.48e-08
102088651	0.516	1.093	1.06099	2.83e-08	1.52e-08
110358734	0.113	0.73	2.7169	3.13e-08	1.69e-08
102087699	1.296	0.573	-1.15459	3.59e-08	1.95e-08
102086618	0.2	0	-5.8533	4.06e-08	2.21e-08
BGI_novel_G000256	0.273	1.526	2.52982	4.4e-08	2.4e-08
102087421	0.14	0.5	1.88205	4.63e-08	2.54e-08
BGI_novel_G000194	4.15	8.706	1.07982	5.49e-08	3.03e-08
102089140	0.02	0.516	4.85867	5.92e-08	3.27e-08
102084656	2.21	0.793	-1.50997	7e-08	3.89e-08
102086834	0.126	0.47	1.86129	7.25e-08	4.03e-08
102084857	0.026	0.256	3.21014	7.31e-08	4.07e-08
102086328	0.08	0.26	1.70113	7.45e-08	4.15e-08
BGI_novel_G000317	0.16	0.6	1.93914	7.5e-08	4.18e-08
102085188	0.146	0.693	2.35119	7.77e-08	4.34e-08
102084844	0.59	0.113	-2.34981	7.91e-08	4.42e-08
BGI_novel_G000528	0	1.216	5.78885	8.04e-08	4.5e-08
102083685	0.476	0.116	-2.07802	8.33e-08	4.67e-08
102094355	1.066	2.14	1.00905	8.39e-08	4.7e-08
102086455	0.106	1.176	3.50319	8.65e-08	4.85e-08
102088178	0.013	0.193	3.95489	9.51e-08	5.35e-08
102094260	1.303	2.583	1.00915	9.96e-08	5.61e-08
102097689	0.986	0.126	-2.96278	1.02e-07	5.75e-08
110359155	0.016	0.416	4.80805	1.05e-07	5.93e-08
102099044	0.423	0.886	1.09058	1.17e-07	6.6e-08
102085271	1.033	2.606	1.30325	1.38e-07	7.87e-08
102097968	0.626	0.3	-1.05664	1.53e-07	8.75e-08
102088517	0.716	0.36	-1.00808	1.72e-07	9.89e-08
102093245	0.476	2.666	2.49254	1.79e-07	1.03e-07
102084054	0.03	0.73	4.75558	1.87e-07	1.08e-07
102098477	1.176	0	-5.69975	1.96e-07	1.13e-07
BGI_novel_G000530	0.09	1.083	3.64524	1.98e-07	1.15e-07
102083904	0.243	0.043	-2.56504	2.02e-07	1.17e-07
BGI_novel_G000181	0.513	0.176	-1.58896	2.05e-07	1.19e-07
102094106	0.626	1.503	1.22308	2.1e-07	1.22e-07
102091322	0.133	0.68	2.29347	2.12e-07	1.23e-07
102084296	0.86	0.35	-1.32124	2.25e-07	1.31e-07
110358055	0.726	2.263	1.62362	2.33e-07	1.36e-07
102092341	3.213	1.61	-1.01769	2.53e-07	1.48e-07
102086134	3.773	1.633	-1.14206	2.64e-07	1.55e-07
102084743	0.98	2.173	1.19163	2.93e-07	1.73e-07
102084484	0.316	0.766	1.23591	3.39e-07	2.01e-07
102095346	2.653	0.696	-1.9504	3.51e-07	2.08e-07
102087001	2.083	0.79	-1.41964	3.55e-07	2.11e-07
102085519	0.28	0.073	-1.99931	3.62e-07	2.16e-07
102094966	0	0.226	5.63005	3.81e-07	2.27e-07
102087751	1.396	3.503	1.32262	4.24e-07	2.53e-07
102094864	0.736	0.36	-1.02865	4.39e-07	2.62e-07
102096088	2.163	0.833	-1.39359	4.46e-07	2.67e-07
102091132	0.37	0.19	-1.08677	4.47e-07	2.68e-07
102098118	0.563	0.18	-1.66916	4.95e-07	2.98e-07
102087673	2.103	0.623	-1.72032	5.85e-07	3.53e-07
102086854	0.253	0.71	1.48393	6.22e-07	3.77e-07
102084623	1.663	0.616	-1.34444	6.86e-07	4.18e-07
102096552	0.813	0.443	-1.00951	7.39e-07	4.51e-07
102085303	1.486	0.706	-1.09094	7.4e-07	4.52e-07
102090069	0.546	1.12	1.05433	7.65e-07	4.68e-07
102096168	0.423	0.126	-1.81874	7.71e-07	4.71e-07
BGI_novel_G000516	3.29	1.25	-1.39786	8.64e-07	5.3e-07
102091928	1.026	2.13	1.04313	8.7e-07	5.35e-07
102095469	0.03	0.266	2.80805	9.04e-07	5.56e-07
BGI_novel_G000436	0.12	0.38	1.69189	1e-06	6.2e-07
102090685	0.31	0.013	-4.58427	1.06e-06	6.59e-07
BGI_novel_G000437	0.043	0.233	2.44983	1.16e-06	7.2e-07
102086019	0.253	0.05	-2.47736	1.28e-06	7.99e-07
102088365	1.53	0.323	-2.25565	1.5e-06	9.41e-07
102092244	0.05	0.45	3.27371	1.52e-06	9.56e-07
102096089	0.03	0.21	2.81723	1.71e-06	1.08e-06
102093973	1.74	0.82	-1.09884	1.72e-06	1.08e-06
102087637	0.036	0.473	3.70113	1.76e-06	1.11e-06
102090428	0.436	1.12	1.37573	2.04e-06	1.29e-06
102085781	0.343	0.043	-2.95351	2.13e-06	1.36e-06
102084607	1.63	0.643	-1.34723	2.58e-06	1.66e-06
102092985	2.47	5.51	1.17848	2.6e-06	1.67e-06
BGI_novel_G000272	5.513	2.133	-1.348	2.63e-06	1.69e-06
102093522	0.476	0.2	-1.28171	2.83e-06	1.82e-06
102098859	0.09	0.25	1.52425	2.92e-06	1.88e-06
102086958	0.453	1.053	1.18126	2.92e-06	1.88e-06
BGI_novel_G000035	0	0.5	5.38681	3.18e-06	2.06e-06
102089497	0	0.986	5.37643	3.46e-06	2.25e-06
102096877	0.313	0.076	-2.03173	4.04e-06	2.64e-06
102086198	1.25	0.556	-1.16567	4.16e-06	2.72e-06
102085064	1.573	0.713	-1.15423	4.36e-06	2.86e-06
102084930	0.24	0.65	1.52152	4.91e-06	3.24e-06
102096086	0.256	0.043	-2.50181	5.41e-06	3.58e-06
102087080	0.06	0.216	1.83719	5.47e-06	3.63e-06
102098053	0.193	0.473	1.25067	5.5e-06	3.65e-06
110355882	2.83	0.236	-3.58187	5.8e-06	3.86e-06
102091695	0.196	0.053	-1.89026	6.66e-06	4.45e-06
102088815	0.2	0.42	1.01266	6.89e-06	4.62e-06
106146106	1.706	0.64	-1.42815	7.2e-06	4.83e-06
102086616	1.263	0.423	-1.58427	7.25e-06	4.87e-06
102085522	0.373	0.143	-1.4633	8.35e-06	5.64e-06
102096077	0.03	0.243	3.11617	8.37e-06	5.65e-06
102098059	0.03	0.243	3.11617	8.37e-06	5.65e-06
106146047	0.236	0.943	1.80805	8.51e-06	5.75e-06
102096391	0.063	0.216	1.80805	8.51e-06	5.75e-06
102089734	1.556	0.733	-1.10085	8.94e-06	6.06e-06
102088182	0.026	0.146	2.46012	8.99e-06	6.09e-06
102091936	0.583	0.273	-1.1196	9.14e-06	6.21e-06
102093601	0.66	0.293	-1.18518	9.46e-06	6.42e-06
102088319	1.083	0.38	-1.53773	9.59e-06	6.51e-06
102097170	0.176	0.61	1.08642	1e-05	6.83e-06
102098002	0.553	0.1	-2.11479	1.06e-05	7.24e-06
102090358	0.05	0.963	4.32262	1.09e-05	7.45e-06
102095724	0.623	1.34	1.07248	1.36e-05	9.4e-06
102091503	0.113	0.33	1.51526	1.4e-05	9.65e-06
110362825	0.536	0	-5.16923	1.64e-05	1.14e-05
BGI_novel_G000379	1.29	0.37	-1.81655	1.71e-05	1.2e-05
102095709	0.47	1.083	1.17903	1.78e-05	1.25e-05
BGI_novel_G000575	6.11	1.983	-1.62672	1.79e-05	1.25e-05
106146087	0.633	0.033	-4.24724	1.97e-05	1.39e-05
102097670	0.01	0.096	3.08725	1.97e-05	1.39e-05
102085968	0.306	0.606	1.01424	2.26e-05	1.6e-05
102090085	0.263	0.133	-1.01286	2.32e-05	1.65e-05
102095850	0.27	0.14	-1.09447	2.38e-05	1.69e-05
102092589	0.08	0.306	1.96417	2.64e-05	1.88e-05
102095983	0.7	0.236	-1.59204	2.68e-05	1.91e-05
102098272	1.223	2.743	1.14247	2.68e-05	1.92e-05
102094414	0.856	1.866	1.09799	2.75e-05	1.97e-05
102089873	0.186	0.546	1.67876	2.82e-05	2.02e-05
102098091	0.85	0	-5.08677	2.89e-05	2.07e-05
102088856	1.15	2.736	1.22308	2.9e-05	2.08e-05
102092548	0.263	0.586	1.19334	2.91e-05	2.09e-05
102097885	0.026	0.16	2.70113	3.26e-05	2.36e-05
102097996	0.493	0.186	-1.48474	3.51e-05	2.56e-05
102092089	0.253	0.126	-1.08084	3.82e-05	2.79e-05
102083654	0.456	1.923	2.08815	4.39e-05	3.23e-05
102089761	0.033	0.246	2.93929	4.46e-05	3.29e-05
102094134	0.276	0.04	-2.93791	4.5e-05	3.32e-05
102086337	0.133	0.02	-2.93791	4.5e-05	3.32e-05
BGI_novel_G000350	0.09	0	-5.00291	4.96e-05	3.68e-05
102083977	0.276	0.113	-1.33273	5.19e-05	3.87e-05
102096124	0.603	0.183	-1.72513	5.28e-05	3.93e-05
110359454	0.043	0.28	2.59754	5.38e-05	4.02e-05
102084288	0.386	0.796	1.18512	5.6e-05	4.19e-05
102097526	0.2	0.06	-1.58427	5.81e-05	4.36e-05
102092453	0.39	0.19	-1.04767	5.88e-05	4.41e-05
102096135	0.003	0.053	4.08815	6.29e-05	4.73e-05
102098016	1.156	0.216	-2.43227	6.42e-05	4.83e-05
102083593	0.13	0.02	-2.43227	6.42e-05	4.83e-05
102090675	0.623	0.206	-1.61598	6.52e-05	4.92e-05
102094188	1.36	0.576	-1.25804	6.56e-05	4.95e-05
BGI_novel_G000114	2.083	0.92	-1.18009	6.61e-05	4.99e-05
102093887	0.253	0.09	-1.50181	6.73e-05	5.08e-05
102091833	1.59	0.623	-1.35839	7.04e-05	5.32e-05
102089280	0.376	0.766	1.0694	7.09e-05	5.37e-05
102089786	0.22	0.07	-1.65139	7.29e-05	5.52e-05
102094891	0.296	0.82	1.43365	7.4e-05	5.62e-05
102094113	0.213	0.09	-1.26679	7.7e-05	5.85e-05
102094409	1.213	0.57	-1.10962	7.97e-05	6.07e-05
BGI_novel_G000240	0	0.506	4.92289	8.17e-05	6.24e-05
102086122	1.29	0.633	-1.03248	9.36e-05	7.22e-05
102086074	0.666	0.246	-1.47324	9.89e-05	7.65e-05
102090509	0.406	0.163	-1.33373	0.000100616	7.79e-05
102086708	0.09	0.25	1.84869	0.000102201	7.92e-05
102092845	0.3	0.06	-2.37782	0.000107098	8.31e-05
102093516	0.83	0.383	-1.14474	0.000109086	8.47e-05
BGI_novel_G000320	0.2	0.616	1.6557	0.000110452	8.58e-05
102084767	0.353	0.133	-1.43787	0.000110641	8.6e-05
102088155	0.013	0.193	4.00069	0.000112992	8.79e-05
102088312	0.273	0.1	-1.49681	0.000113292	8.82e-05
102093284	0.196	0.013	-3.99931	0.000113469	8.84e-05
102085995	0.2	0.013	-3.99931	0.000113469	8.84e-05
102089872	0.05	0.003	-3.99931	0.000113469	8.84e-05
102088377	0.03	0.136	2.10023	0.000114226	8.91e-05
102098190	0.006	0.07	3.66394	0.000119436	9.34e-05
BGI_novel_G000470	0.05	0.623	3.59585	0.000122001	9.54e-05
BGI_novel_G000414	0.076	0.52	2.80805	0.000134306	0.000105543
102089513	0.29	0.58	1.00069	0.000138726	0.000109299
102090223	0.37	0.166	-1.18572	0.000152864	0.000121064
102096065	0.03	0.1	1.80805	0.000159063	0.000126598
102083893	0.603	0.29	-1.07731	0.000168168	0.000134083
BGI_novel_G000365	1.48	4.49	1.62218	0.000183307	0.000146614
102094277	0.64	0.25	-1.39524	0.000183404	0.000146721
102091269	0.103	0.023	-2.16923	0.000185857	0.000148771
102091146	1.003	0.36	-1.49116	0.000191073	0.000153156
102090112	0.67	1.483	1.13396	0.00020622	0.000165914
102093168	1.896	4.076	1.12622	0.000213893	0.000172457
BGI_novel_G000250	0.716	1.86	1.35119	0.000225115	0.000182107
102092192	0.023	0.13	2.73766	0.000232055	0.000188122
110358873	0.256	0.04	-2.73627	0.000233618	0.000189536
BGI_novel_G000239	0.12	0.6	2.26653	0.000236196	0.000191702
102089950	0.516	1.25	1.29615	0.000236197	0.00019174
102095075	1.183	0.57	-1.08177	0.000236267	0.000191871
110358245	0.043	0.123	1.55089	0.000244026	0.000198709
102087304	0.523	0.2	-1.43541	0.000244238	0.000198921
BGI_novel_G000438	0.093	0.256	1.44743	0.00025008	0.000204032
102083877	0.403	0.193	-1.05985	0.000270228	0.000221448
102091252	0.693	0.28	-1.30743	0.000280017	0.000229866
102094600	0.233	0.116	-1.01817	0.000294253	0.000242288
BGI_novel_G000033	0	0.246	4.68551	0.000309016	0.000255225
102091079	0.013	0.123	3.08815	0.00031135	0.000257251
102092046	0.223	0.026	-3.08677	0.000313281	0.000258896
102092179	0.183	0.033	-3.83321	0.000315945	0.000261296
102097930	0.166	0.313	1.00069	0.000325615	0.000269994
102096970	0.556	1.123	1.00069	0.000325615	0.000269994
110365002	0.68	0.276	-1.32124	0.000326694	0.000270956
102083810	0.056	0.126	1.11617	0.000333856	0.000277579
110360991	0.236	0.086	-1.4037	0.000355576	0.000296588
102095005	0.41	1.196	1.51526	0.000362788	0.000302889
102086681	0.03	0.433	3.80805	0.000366103	0.00030583
102089585	0.063	0.233	1.72316	0.000380399	0.000318609
102089346	0.356	0.106	-1.72178	0.000384284	0.000322165
102090353	0.856	0.26	-1.72178	0.000384284	0.000322165
102085601	0.19	0.03	-2.66227	0.000400028	0.000336622
102085153	0.236	0.036	-2.66227	0.000400028	0.000336622
102096265	0.356	0.803	1.18972	0.000403808	0.000340056
110356747	0	1.726	4.62596	0.000416929	0.000352352
102085245	0.646	1.663	1.35433	0.00043667	0.000369791
102086946	0.213	0.75	1.85867	0.000445375	0.000377442
102096209	0.006	0.043	2.39301	0.000452622	0.000384082
BGI_novel_G000427	1.03	0.45	-1.22054	0.00045539	0.000386717
102089489	0.343	0.846	1.29347	0.000458394	0.000389485
102084043	0.636	0.14	-2.2072	0.000459311	0.000390408
102092023	0.21	0.433	1.02116	0.000481154	0.000409731
BGI_novel_G000302	0.266	0.6	1.16558	0.000485039	0.000413191
102090750	0.066	0.43	2.67026	0.000502284	0.000429359
BGI_novel_G000553	2.753	0	-4.58427	0.000510267	0.00043717
BGI_novel_G000048	0.196	0	-4.58427	0.000510267	0.00043717
102086429	0.083	0	-4.58427	0.000510267	0.00043717
102091310	0.24	0.513	1.06886	0.000522358	0.000448186
BGI_novel_G000076	1.12	3.05	1.47874	0.000534625	0.000459215
110360043	0.206	0.57	1.47874	0.000534625	0.000459215
102084462	0.016	0.126	3.00069	0.000544452	0.000468769
102083948	0.076	0.016	-2.99931	0.00054705	0.000471608
102087850	0.713	0.343	-1.25085	0.000559589	0.000483209
102091885	0.253	0.08	-1.67738	0.000584851	0.000506678
102095114	1.81	0.993	-1.0697	0.000627531	0.000546417
110356723	0.146	1.876	3.70113	0.00065483	0.00057204
102091149	0.016	0.213	3.70113	0.00065483	0.00057204
102089730	0.01	0.11	3.70113	0.00065483	0.00057204
BGI_novel_G000443	0	0.06	4.53176	0.000656084	0.000573239
BGI_novel_G000039	0	0.203	4.52801	0.000667808	0.000584112
102086599	0.05	0.296	2.58565	0.000675692	0.000591646
102095495	0.27	0.043	-2.58427	0.000680163	0.000595668
102092182	0.156	0.056	-1.41435	0.000686623	0.000601649
102084357	0.47	0.146	-1.71909	0.000775006	0.000684212
BGI_novel_G000264	0.07	0.213	1.60412	0.000814339	0.000721626
102098973	0	0.373	4.46012	0.000911902	0.00081482
102091066	0	0.166	4.46012	0.000911902	0.00081482
102097026	0.073	0	-4.45874	0.000914969	0.000817874
102092231	0.33	0.703	1.02377	0.000949123	0.000850764
102089285	0.01	0.073	2.90758	0.000950737	0.000852361
102094420	0.026	0.196	2.82496	0.000951185	0.000852912
102097121	0.17	0.023	-2.9062	0.000955334	0.000857233
102097903	0.143	0.04	-1.68737	0.000986329	0.000886907
102087931	0.71	0.293	-1.37782	0.000996343	0.000896381

## Sheet: PBF vs PCF
gene_id	average_fpkm_PB_F	average_fpkm_PC_F	diffexp_log2fc_PB_F-vs-PC_F	diffexp_degseq_qvalue_PB_F-vs-PC_F	diffexp_pvalue_PB_F-vs-PC_F
110356239	10351.5	4896.23	-1.08662	0	0
102087449	4260.11	1412.63	-1.60009	0	0
102092868	315.08	1786.33	2.47983	0	0
102095423	1498.13	5393.13	1.79497	0	0
102085803	3274.45	1564.47	-1.03427	0	0
106146037	2171.88	939.986	-1.26051	0	0
102098872	249.373	916.2	1.83249	0	0
102093306	1425.99	3245.36	1.14862	0	0
102084028	982.076	2429.16	1.28091	0	0
BGI_novel_G000190	200.89	471.306	1.19398	0	0
102093258	789.586	351.82	-1.17078	0	0
102098752	1222.02	435.126	-1.49277	0	0
102087672	1245.93	449.596	-1.49131	0	0
102094616	385.26	21.343	-4.15282	0	0
102093440	158.003	15.9	-3.31862	0	0
102089387	889.496	369.573	-1.29826	0	0
102087300	721.506	106.69	-2.76643	0	0
102097851	144.026	4.79	-4.90886	0	0
102095526	248.93	17.65	-3.82952	0	0
102087823	749.4	320.2	-1.22482	0	0
102091077	309.443	79.21	-1.95605	0	0
102083791	17.606	91.73	2.34194	0	0
102092476	350.23	20.856	-4.13929	0	0
102091796	194.823	88.48	-1.13872	0	0
102095920	115.476	1.166	-6.62752	0	0
102097711	532.886	266.3	-1.01146	0	0
102087905	2276.47	962.86	-1.26077	0	0
106145951	171.843	642.036	1.86627	0	0
102093370	36.036	99.986	1.44842	0	0
102089896	248.38	554.62	1.13758	0	0
102094252	546.673	251.54	-1.15762	0	0
102087439	133.366	349.836	1.3571	0	0
102087251	900.936	426.703	-1.08549	0	0
102097394	582.14	255.123	-1.14764	0	0
102086215	1172.32	353.05	-1.75319	0	0
102095544	626.106	249.563	-1.33682	0	0
102084393	22.08	63.953	1.49571	0	0
110365047	109.456	284.633	1.36881	0	0
102084877	292.816	123.723	-1.2508	0	0
102090107	445.51	1022.77	1.23504	0	0
102091309	270.696	96.373	-1.4951	0	0
102088124	696.033	298.153	-1.23117	0	0
102094496	84.35	30.463	-1.40824	0	0
102087118	181.99	85.243	-1.0991	0	0
102090690	28.57	110.31	1.91956	0	0
102089421	574.943	138.093	-2.07353	0	0
102087556	96.196	33.816	-1.5091	0	0
102087267	49.94	4.73	-3.3878	0	0
110360539	137.976	50.84	-1.46147	0	0
102087173	67.106	149.28	1.12094	0	0
102087803	301.36	147.48	-1.03748	0	0
BGI_novel_G000407	236.433	42.533	-2.45194	0	0
102086095	66.22	160.166	1.39926	0	0
BGI_novel_G000012	1.926	13.466	2.79356	0	0
102091037	34.383	137.586	2.00043	0	0
102092116	266.84	78.013	-1.78668	0	0
102087448	33.013	7.69	-2.10357	0	0
102088940	53.64	11.613	-2.20952	0	0
102094497	51.476	8.353	-1.96838	0	0
102094471	88.16	36.193	-1.28946	0	0
102092355	20.956	43.14	1.2323	0	0
102086788	79.736	31.916	-1.31778	0	0
102087183	72.36	18.793	-1.89829	0	0
110357579	247.963	100.353	-1.31811	0	0
BGI_novel_G000185	84.79	1.47	-5.84891	0	0
102086992	406.63	158.156	-1.37133	0	0
102095464	98.643	44.62	-1.15353	0	0
102087224	330.13	143.836	-1.19927	0	0
102089838	136.643	293.1	1.06333	0	0
102088003	68.99	15.893	-2.114	0	0
102092479	88.866	36.973	-1.27035	0	0
102097288	47.76	141.206	1.50872	0	0
102086990	46.16	109.546	1.2328	0	0
102092683	184.163	58.19	-1.67586	0	0
BGI_novel_G000017	114.09	433.183	1.91044	0	0
102091117	374.966	148.533	-1.34457	0	0
102093077	59.243	145.583	1.26012	0	0
102095585	166.566	85.03	-1.06541	0	0
102094900	33.31	96.566	1.49927	0	0
102091997	142.726	62.066	-1.21276	0	0
102084555	129.99	326.153	1.29832	0	0
102088992	92.216	40.333	-1.19631	0	0
102089067	141.243	69.523	-1.01299	0	0
102085555	46.033	12.936	-1.84713	0	0
BGI_novel_G000150	5.943	16.536	1.46965	0	0
102098148	273.793	118.433	-1.22293	0	0
102097218	26.326	73.293	1.5644	0	0
102084334	120.256	51.95	-1.17494	0	0
102090604	95.673	44.54	-1.1161	0	0
102092057	91.72	45.676	-1.00657	0	0
102091922	123.453	59.73	-1.05218	0	0
102084448	74.156	10.626	-2.78811	0	0
102092675	28.7	9.223	-1.64224	0	0
102091073	59.58	18.276	-1.70399	0	0
102083575	130.203	50.173	-1.31318	0	0
102092294	236.46	85.336	-1.48352	0	0
102094682	72.65	20.48	-1.8325	0	0
102084125	73.733	23.516	-1.61665	0	0
BGI_novel_G000146	26.573	9.916	-1.42403	0	0
102088736	161	64.593	-1.30408	0	0
102091212	10.363	39.006	1.90882	0	0
102094878	29.413	4.726	-2.59248	0	0
102098978	119.26	51.356	-1.21218	0	0
102096385	68.236	23.39	-1.53767	0	0
102084284	126.983	63.69	-1.00885	0	0
102088694	43.523	14.846	-1.5449	0	0
102098686	116.223	54.566	-1.09622	0	0
102085696	87.02	39.786	-1.12403	0	0
102098507	61.023	21.736	-1.47822	0	0
102097281	15.786	0.91	-4.10483	0	0
102093327	32.516	11.78	-1.46769	0	0
102083781	34.583	0.723	-5.49302	0	0
102096855	43.79	88.346	1.0034	0	0
102098814	56.893	26.493	-1.0755	0	0
102093870	133.266	62.03	-1.11504	0	0
102093874	117.376	44.136	-1.41392	0	0
102087634	17.576	36.466	1.03639	0	0
102084121	85.893	41.523	-1.05462	0	0
102087236	12.483	1.033	-3.60763	0	0
102087825	76.533	30.093	-1.22468	0	0
102093236	43.36	12.893	-1.57466	0	0
102095455	13.233	5.763	-1.19235	0	0
102096105	50.34	22.513	-1.17646	0	0
106145972	23.163	48.04	1.04859	0	0
102086929	55.956	16.843	-1.72293	0	0
102093270	96.863	40.44	-1.2621	0	0
102086274	154.69	36.1	-2.09531	0	0
102090213	57.233	23.836	-1.29607	0	0
102089957	86.306	34.916	-1.3202	0	0
102083790	77.146	26.433	-1.56188	0	0
102091934	69.446	20.243	-1.79553	0	0
102097213	30.84	10.066	-1.61219	0	0
102090376	84.37	40.103	-1.05185	0	0
102094677	111.21	47.046	-1.23017	0	0
102089350	57.056	22.89	-1.31779	0	0
102086260	2.863	15.916	2.28378	0	0
102092423	39.95	17.103	-1.21995	0	0
BGI_novel_G000520	101.773	226.923	1.14367	0	0
102096500	3.246	13.606	2.08782	0	0
102092854	31.096	13.966	-1.1535	0	0
102084635	48.833	17.686	-1.46858	0	0
102090744	131.956	43.67	-1.62553	0	0
102092215	60.373	29.086	-1.05935	0	0
102095089	38.563	13.19	-1.56149	1.70934e-300	7.91459e-302
102090110	42.61	21.296	-1.08664	6.47098e-300	3.00768e-301
102094222	85.696	33.903	-1.3508	4.92111e-297	2.3135e-298
102096240	125.603	42.303	-1.58109	4.9412e-297	2.3317e-298
102095486	12.923	3.776	-1.78113	1.9408e-294	9.19289e-296
102098175	27.053	64.47	1.2373	1.20706e-281	5.84588e-283
102083509	16.49	32.54	1.11069	1.47323e-281	7.16111e-283
102094775	8.773	2.403	-1.94277	3.67575e-281	1.79324e-282
102083955	51.543	22.706	-1.16082	7.05792e-280	3.4683e-281
102092585	7.85	28.29	1.82638	1.04851e-278	5.20824e-280
102098258	30.673	11.33	-1.42871	5.44494e-277	2.72396e-278
102091816	41.86	7.416	-2.49886	7.40409e-273	3.78289e-274
102092956	23.263	7.766	-1.58633	5.89426e-270	3.02195e-271
102084872	69.523	32.116	-1.10513	5.39837e-257	2.82517e-258
102087888	19.653	8.71	-1.16888	1.82888e-256	9.60364e-258
102093476	331.75	140.76	-1.25581	2.23876e-256	1.17957e-257
102098860	11.53	2.956	-1.96308	8.02374e-256	4.24182e-257
102096092	9.016	19.4	1.09254	9.7008e-256	5.14563e-257
110355544	17.746	56.313	1.64712	1.77552e-255	9.44944e-257
102089222	28.073	8.91	-1.64251	1.27919e-251	6.92141e-253
102097736	23.7	7.05	-1.79527	6.87946e-251	3.73452e-252
102098353	3.423	10.066	1.53123	2.04785e-245	1.11894e-246
102087266	14.61	6.226	-1.22856	2.66771e-244	1.4671e-245
102095102	15.41	2.93	-2.3943	1.08959e-239	6.05018e-241
102091312	6.903	1.036	-2.75383	4.21836e-239	2.34981e-240
102090345	23.306	8.933	-1.37975	4.38505e-239	2.45044e-240
102093812	34.513	75.666	1.04326	1.77657e-236	1.00223e-237
102096598	28.063	8.583	-1.70381	1.05426e-234	6.04104e-236
102093381	10.126	30.166	1.54511	5.08878e-234	2.92495e-235
BGI_novel_G000161	0.713	5.646	2.95437	6.72442e-234	3.87702e-235
102092321	45.213	18.36	-1.3095	4.02893e-232	2.34435e-233
102093658	34.846	17.1	-1.03397	4.54022e-231	2.64992e-232
102098088	7.603	22.766	1.81971	2.58916e-229	1.51577e-230
102085797	32.43	92.296	1.46058	1.60709e-228	9.46538e-230
102096794	10.493	24.403	1.17594	1.61944e-227	9.56686e-229
102085460	9.436	26.686	1.17835	1.9395e-227	1.1492e-228
102098155	35.836	14.663	-1.29648	1.55139e-226	9.24743e-228
102084792	50.023	26.44	-1.09615	2.40557e-226	1.43816e-227
102085013	13.15	3.866	-1.77606	5.89439e-223	3.55531e-224
102088794	9.806	1.606	-2.61318	5.36216e-220	3.25331e-221
102090444	86.633	27.683	-1.65867	2.62608e-217	1.61658e-218
102088689	23.213	6.786	-1.06008	4.81596e-216	2.99027e-217
102086728	22.293	53.436	1.27609	1.85994e-213	1.16805e-214
102093918	44.203	18.85	-1.24	2.34611e-211	1.48169e-212
102086033	167.38	72.773	-1.21746	5.03763e-210	3.19046e-211
102090665	5.656	1.68	-1.75925	6.58101e-210	4.19128e-211
102083717	11.926	3.543	-1.75023	7.25247e-209	4.67038e-210
102093632	51.573	115.003	1.12537	1.14089e-207	7.44821e-209
102083897	37.83	13.17	-1.52492	8.18463e-206	5.41586e-207
102096341	10.946	0.266	-5.33542	9.10693e-206	6.04231e-207
102085592	66.433	20.453	-1.71232	2.17171e-202	1.46401e-203
102088492	9.433	19.106	1.18855	3.49942e-202	2.36527e-203
102085109	59.696	22.226	-1.43479	5.23153e-202	3.55457e-203
102097161	21.98	10.896	-1.00784	4.57938e-201	3.11959e-202
102086759	35.223	13.61	-1.40893	1.4658e-200	1.00634e-201
102093737	71.456	31.65	-1.18725	1.90324e-200	1.31004e-201
102098608	18.066	4.89	-1.898	2.85366e-199	1.9693e-200
102092433	142.39	63.316	-1.1702	6.22043e-198	4.30372e-199
102091064	19.993	6.68	-1.58287	7.873e-198	5.46105e-199
102091058	17.446	36.026	1.02021	2.67029e-197	1.85697e-198
102090608	22.73	8.34	-1.45551	2.34983e-196	1.63828e-197
102086177	23.61	8.733	-1.44831	9.09265e-194	6.35545e-195
102086730	17.596	37	1.04673	7.32891e-190	5.18766e-191
102092934	20.14	8.953	-1.15754	6.57232e-187	4.69876e-188
102086975	28.343	6.57	-2.12775	4.03775e-185	2.91537e-186
102095957	9.513	2.01	-2.21917	9.24403e-185	6.69085e-186
BGI_novel_G000015	4.063	15.946	1.99869	1.82172e-180	1.33795e-181
102086143	69.75	32.836	-1.0744	2.68895e-179	1.98443e-180
110363299	17.983	44.94	1.31175	3.15912e-178	2.34262e-179
102085908	9.533	1.29	-2.87701	1.16341e-177	8.68908e-179
102092113	3.093	9.283	1.2566	3.03401e-177	2.27137e-178
102091715	27.226	8.96	-1.67328	2.15188e-176	1.61861e-177
102085528	45.373	15.19	-1.58243	4.35947e-176	3.28687e-177
102087567	1.416	4.82	1.73981	4.43763e-175	3.36154e-176
102090298	14.756	1.486	-3.29186	8.46e-174	6.42353e-175
BGI_novel_G000220	17.51	5.316	-1.73561	2.29403e-173	1.74995e-174
106145774	1.593	0.22	-2.75786	4.10692e-173	3.14017e-174
110365798	15.176	5.406	-1.26633	1.12957e-172	8.67685e-174
106145767	24.8	10.09	-1.2972	5.95363e-172	4.60498e-173
102092401	10.07	2.693	-1.86375	1.5059e-171	1.17012e-172
102083516	2.85	10.616	1.87182	3.38255e-167	2.64632e-168
102088742	16.893	8.283	-1.04094	8.15302e-166	6.4074e-167
102091888	8.263	0.39	-4.42015	7.30795e-164	5.7692e-165
102088061	40.006	15.406	-1.3713	3.13298e-163	2.48442e-164
102091900	2.193	6.883	1.64664	3.72205e-163	2.95815e-164
102095542	16.386	7.336	-1.18496	9.75269e-163	7.78568e-164
102091479	1.803	6.36	1.80253	1.00155e-162	8.01328e-164
102087893	20.456	6.27	-1.59173	3.22759e-162	2.5938e-163
102083862	69.836	25.773	-1.45485	9.80905e-162	7.91768e-163
102097562	11.613	5.526	-1.07877	2.70161e-161	2.19507e-162
102098062	14.826	6.776	-1.13293	2.79679e-161	2.27736e-162
102091542	24.816	11.19	-1.15173	8.30279e-161	6.79023e-162
102086184	3.28	8.506	1.36639	1.21628e-160	9.96861e-162
102092975	42.383	19.416	-1.13097	2.00215e-160	1.64451e-161
102084545	5.976	2.43	-1.34325	9.28081e-160	7.63948e-161
102089353	3.99	0.633	-2.63199	4.8149e-159	3.98046e-160
102096438	12.01	4.526	-1.40597	1.03691e-158	8.60889e-160
102092775	34.06	16.503	-1.04462	5.65704e-157	4.7469e-158
102092246	118.98	55.533	-1.11379	1.03493e-154	8.73932e-156
102098703	8.35	1.866	-2.1194	2.50946e-153	2.12798e-154
102086421	15.783	7.013	-1.18955	2.91278e-152	2.48549e-153
102085329	14.09	4.97	-1.51207	4.36543e-152	3.73279e-153
102090028	11.143	27.963	1.28869	9.16747e-152	7.87145e-153
102097964	9.94	27.38	1.45411	1.70279e-150	1.48019e-151
102090585	49.76	16.823	-1.55076	5.44985e-150	4.74707e-151
102092459	5.296	1.243	-2.09148	8.76128e-150	7.64702e-151
102093627	26.75	12.096	-1.14859	7.20922e-149	6.34351e-150
102087776	43.69	21.623	-1.0213	1.33452e-148	1.17663e-149
102091492	5.79	14.206	1.24516	2.93617e-148	2.59921e-149
102087182	28.79	9.753	-1.51313	1.36387e-147	1.21461e-148
102086796	8.123	0.95	-3.1011	1.6873e-147	1.50564e-148
102089915	17.09	5.986	-1.52189	2.59618e-146	2.33048e-147
102087552	80.426	37.603	-1.09935	7.71783e-144	6.99642e-145
102090959	20.82	9.653	-1.10253	1.52859e-143	1.38842e-144
102095438	41.22	14.183	-1.55094	1.76773e-143	1.60877e-144
102097728	16.48	6.733	-1.30707	2.15947e-139	1.99976e-140
102087722	14.96	6.003	-1.31588	9.28352e-138	8.7122e-139
102091324	20.946	9.87	-1.09194	1.90167e-137	1.78801e-138
102090760	23.513	11.75	-1.00935	3.15164e-137	2.96887e-138
102090831	23.49	4.933	-2.22926	1.1408e-135	1.08476e-136
102086438	67.036	32.826	-1.04121	1.45909e-135	1.39e-136
102096462	10.976	22.803	1.05125	1.99467e-135	1.90376e-136
102098949	14.64	5.736	-1.34485	1.31324e-134	1.26038e-135
102097810	13.213	5.483	-1.27526	1.95959e-134	1.88419e-135
102088898	56.486	4.67	-3.61327	4.06052e-132	3.98352e-133
102089659	6.34	1.98	-1.67845	4.61989e-131	4.58145e-132
102093263	4.963	0.886	-2.45617	1.44775e-130	1.44084e-131
102093414	34.616	14.543	-1.21484	2.94522e-130	2.93639e-131
102086038	5.276	1.473	-1.83738	7.38756e-130	7.39162e-131
102094556	11.116	5.036	-1.14726	7.52828e-130	7.54578e-131
102084198	18.816	7.353	-1.36494	9.34438e-130	9.38267e-131
102087999	16.78	4.346	-1.89864	2.7673e-128	2.79828e-129
BGI_novel_G000280	23.266	9.603	-1.26924	2.21994e-126	2.26448e-127
102086306	2.163	8.556	1.98213	1.2583e-125	1.28578e-126
102087031	21.74	9.113	-1.31474	5.94545e-125	6.08583e-126
102083758	3.76	8.083	1.0655	3.87093e-124	3.98979e-125
102097697	5.396	13.7	1.3201	1.43968e-123	1.48644e-124
102086526	16.34	2.863	-2.41323	1.4932e-123	1.54435e-124
102098014	27.416	13.053	-1.08325	8.80574e-123	9.15426e-124
102095374	92.05	36.036	-1.37138	1.82314e-121	1.9147e-122
102093426	2.946	0.696	-2.09671	2.23176e-121	2.35176e-122
102093264	28.936	12.763	-1.1831	1.16028e-119	1.2309e-120
110356454	8.566	0.16	-5.7468	1.42094e-118	1.51499e-119
102095728	10.713	4.973	-1.07242	1.50827e-118	1.61077e-119
102095731	77.743	38.533	-1.02399	2.96963e-118	3.17673e-119
102093707	19.726	9.61	-1.03673	9.37126e-118	1.00414e-118
102095628	8.56	3.056	-1.493	3.48861e-117	3.75665e-118
102084909	12.5	5.83	-1.10582	8.14465e-117	8.81377e-118
102098230	11.186	3.566	-1.63769	8.71836e-117	9.45008e-118
110361750	4.576	0.783	-2.53592	1.06427e-116	1.15548e-117
102086398	58.423	10.666	-2.46469	1.88382e-116	2.04861e-117
102088219	15.68	7.316	-1.13046	4.60119e-116	5.02817e-117
102087188	38.896	15.403	-1.3503	9.28886e-116	1.01673e-116
102092343	2.796	12.383	2.17785	5.70971e-115	6.28008e-116
102095187	104.883	48.736	-1.11518	1.04129e-113	1.1527e-114
102088292	20.3	5.993	-1.70958	6.12717e-113	6.81534e-114
102088672	11.313	4.206	-1.44972	1.09205e-112	1.21664e-113
102092069	1.42	0.27	-2.39833	1.31436e-112	1.46898e-113
102085134	19.006	7.993	-1.25841	2.53508e-112	2.8378e-113
102089850	6.286	15.536	1.30596	6.00263e-112	6.75135e-113
102089286	5.986	19.23	1.6914	3.60261e-111	4.08393e-112
102084846	33.56	12.623	-1.41705	3.05839e-110	3.49412e-111
102088483	22.813	9.836	-1.15817	1.22175e-109	1.40232e-110
102088785	15.34	5.37	-1.5192	1.53905e-109	1.76925e-110
102094052	12.65	3.89	-1.64067	2.84041e-109	3.27532e-110
102090192	17.08	0.266	-5.86182	4.94369e-109	5.72696e-110
102092026	88.343	43.776	-1.02146	1.43941e-108	1.67002e-109
BGI_novel_G000184	36.123	1.453	-4.65628	3.6118e-108	4.19686e-109
102089263	32.733	14.48	-1.18705	5.96204e-108	6.93839e-109
102087334	12.82	27.623	1.07154	1.3921e-107	1.62995e-108
102095955	17.693	8.67	-1.03839	2.99996e-107	3.53381e-108
102085980	12.726	2.736	-2.34328	4.1509e-107	4.89693e-108
102089079	20.476	8.34	-1.29862	6.29225e-107	7.44546e-108
102092177	15.983	4.223	-1.83037	3.50811e-106	4.16973e-107
102097981	14.146	0.26	-5.77879	5.82055e-106	6.93894e-107
102087548	37.45	13.13	-1.52226	1.86671e-105	2.23532e-106
102095244	8.373	3.76	-1.15067	1.25999e-104	1.51773e-105
102087796	39.996	15.146	-1.41526	1.58343e-104	1.91015e-105
106145755	83.72	39.62	-1.07723	1.28616e-103	1.56067e-104
102088817	10.66	0.923	-3.5515	2.08002e-103	2.52765e-104
102087071	13.303	6.356	-1.07479	3.05313e-103	3.72643e-104
102098223	6.393	18.353	1.36391	3.94269e-103	4.82616e-104
102096633	6.746	17.32	1.27235	3.96923e-103	4.86568e-104
102098041	2.466	9.3	1.74838	5.67348e-103	6.96491e-104
102098317	16.173	35.616	1.13452	2.68594e-102	3.31162e-103
102091969	9.286	4.403	-1.07274	1.06801e-99	1.34522e-100
102097939	4.093	0.486	-3.04671	1.12362e-98	1.42722e-99
102091153	9.366	27.916	1.54175	3.53965e-98	4.52118e-99
102092652	9.796	20.15	1.0372	7.68791e-98	9.88794e-99
110359835	15.646	4.806	-1.69148	9.46833e-98	1.21947e-98
102098991	32.563	14.893	-1.1367	9.89343e-97	1.28299e-97
102093542	24.55	9.686	-1.34902	1.48311e-96	1.92857e-97
BGI_novel_G000371	71.586	29.786	-1.26678	5.42378e-96	7.0721e-97
102092497	4.66	1.296	-1.93055	6.22972e-96	8.13403e-97
102093640	16.553	6.1	-1.44469	6.14224e-95	8.12877e-96
102083950	8.696	3.086	-1.48606	8.85737e-95	1.17535e-95
102097918	8.526	4.086	-1.11444	8.98157e-95	1.19342e-95
102084523	22.306	9.353	-1.25901	1.04124e-94	1.38538e-95
102095918	15.883	7.32	-1.06491	1.21585e-94	1.62419e-95
102083598	8.556	3.926	-1.13051	1.26026e-94	1.68574e-95
102097226	6.57	13.746	1.07079	4.56388e-94	6.15329e-95
102093650	2.433	0.55	-2.18506	6.09434e-94	8.23837e-95
102092873	2.086	5.503	1.38647	6.79921e-94	9.20328e-95
102094989	18.98	7.873	-1.27712	2.5047e-93	3.40809e-94
102092962	21.46	10.28	-1.06944	3.30337e-93	4.50654e-94
102088567	9.193	3.866	-1.25332	1.89404e-90	2.62758e-91
102083970	7.426	1.766	-2.05592	2.31673e-90	3.21808e-91
102089270	7.793	2.19	-1.84362	2.38975e-90	3.32375e-91
BGI_novel_G000415	86.156	42.526	-1.02451	2.39825e-89	3.35685e-90
102096899	13.11	5.236	-1.32867	3.49386e-89	4.89657e-90
102085620	14.183	4.346	-1.63737	7.63387e-88	1.08206e-88
102088316	10.326	5	-1.05196	7.98201e-87	1.13707e-87
102092861	6.623	2.156	-1.63208	1.10661e-85	1.59015e-86
102093275	3.663	7.993	1.09543	1.39858e-85	2.01467e-86
102097251	29.416	13.906	-1.08919	6.35554e-85	9.17776e-86
102084222	8.71	2.993	-1.54456	1.13249e-84	1.6394e-85
102084418	9.91	3.553	-1.31929	1.47419e-84	2.13928e-85
102091568	13	4.76	-1.45316	2.71119e-84	3.94397e-85
102098226	4.8	0.826	-2.51824	5.15539e-84	7.5087e-85
102088434	6.73	15.756	1.17935	6.29148e-84	9.17453e-85
102086137	4.636	1.2	-1.94987	6.68561e-84	9.76113e-85
102089266	10.3	3.03	-1.83828	9.26464e-84	1.35594e-84
102093006	8.353	16.806	1.01006	3.3332e-83	4.89611e-84
102083564	13.72	4.073	-1.62284	8.39266e-83	1.24024e-83
102098760	4.603	1.046	-2.12505	9.16734e-83	1.35634e-83
102097341	38.823	19.15	-1.01671	9.37348e-81	1.41178e-81
102089477	9.71	1.806	-2.41047	1.63272e-80	2.47649e-81
110366164	0.676	2.52	1.94565	3.83287e-80	5.84086e-81
110355730	12.236	3.906	-1.64911	4.76194e-80	7.282e-81
102096862	4.6	1.89	-1.25418	5.39633e-80	8.26169e-81
102087168	4.786	1.663	-1.52387	7.34334e-80	1.12686e-80
102091579	29.42	13.43	-1.14584	9.89822e-80	1.52242e-80
102084486	5.52	11.306	1.07892	2.21084e-79	3.41614e-80
102097008	13.056	5.85	-1.1959	3.25016e-79	5.0336e-80
102090609	41.236	19.436	-1.09696	7.44722e-79	1.1613e-79
102086618	0	3.266	9.81749	6.49461e-78	1.01736e-78
102097401	4.113	1.356	-1.72824	6.73964e-78	1.05813e-78
102098972	1.77	0.28	-2.64347	1.20438e-77	1.89731e-78
102091635	5.53	0.023	-6.37703	1.48435e-77	2.34098e-78
102084546	5.033	2.253	-1.15924	1.09529e-76	1.73711e-77
BGI_novel_G000084	7.036	0.646	-3.45427	1.85959e-76	2.95586e-77
102087422	21.166	5.143	-2.01299	8.22814e-76	1.31226e-76
102098156	11.143	0.166	-6.08094	1.13477e-74	1.82992e-75
102098727	10.58	5.026	-1.06676	1.26083e-73	2.03991e-74
102084680	4.266	1.22	-1.8509	1.44229e-73	2.33605e-74
102098147	12.19	5.896	-1.05236	9.89005e-73	1.61065e-73
110357222	5.136	13.516	1.44855	1.37875e-71	2.26739e-72
102093806	9.12	2.106	-2.1186	1.59781e-71	2.63897e-72
102090156	4.12	1.476	-1.48989	4.01452e-71	6.64325e-72
BGI_novel_G000426	80.01	33.42	-1.27983	4.01452e-71	6.64469e-72
102093984	6.16	2.616	-1.21958	4.25214e-71	7.04554e-72
102089007	12.18	4.036	-1.61026	2.92034e-70	4.8699e-71
102087647	9.133	3.896	-1.22805	3.8384e-70	6.40767e-71
102086952	8.89	2.296	-1.98977	3.94635e-70	6.59487e-71
102095166	4.233	11.803	1.45351	9.05336e-70	1.51615e-70
102094051	23.656	11.55	-1.03828	1.26991e-69	2.1312e-70
102098453	14.39	41.673	1.59863	1.44603e-69	2.42934e-70
102085687	2.503	0.653	-1.91327	6.89948e-69	1.17013e-69
102096168	0.126	2.16	4.17011	1.08277e-67	1.85746e-68
102086897	7.87	3.093	-1.32504	1.80278e-67	3.10544e-68
BGI_novel_G000237	3.383	1.083	-1.66493	2.66665e-67	4.60297e-68
102090159	8.17	20.186	1.19313	2.83898e-67	4.90547e-68
102096707	9.523	3.136	-1.51697	5.72927e-67	9.95043e-68
102086280	71.126	26.696	-1.44032	1.25643e-65	2.20888e-66
102087752	9.78	4.143	-1.16375	1.26275e-65	2.22222e-66
102096169	6.906	3.43	-1.0068	1.91489e-65	3.37668e-66
102095936	1.23	6.426	2.40477	2.10099e-65	3.7123e-66
102090572	13.43	5.496	-1.29301	2.10699e-65	3.72664e-66
102090882	8.076	16.416	1.02389	3.66029e-65	6.48046e-66
102086700	5.796	0.3	-4.30967	4.16817e-65	7.39443e-66
BGI_novel_G000001	0.66	2.636	2.02462	8.07362e-65	1.43801e-65
102098619	7.486	2.326	-1.68075	8.94001e-65	1.59391e-65
BGI_novel_G000169	0.513	2.533	2.26785	1.84137e-64	3.29603e-65
BGI_novel_G000570	59.06	18.493	-1.7022	3.41955e-64	6.13309e-65
102096069	2.55	9.066	1.79253	5.51272e-64	9.89706e-65
BGI_novel_G000632	12.636	5.83	-1.11442	7.08639e-63	1.28857e-63
102088416	7.68	3.783	-1.02349	9.35733e-63	1.70483e-63
BGI_novel_G000362	0.313	1.1	1.82712	1.48606e-62	2.71012e-63
BGI_novel_G000268	19.14	52.143	1.41969	1.65189e-61	3.02134e-62
102093316	18.363	7.816	-1.24497	4.32975e-60	8.08818e-61
102084547	0.383	2.84	2.58148	5.08676e-60	9.52036e-61
102092655	13.536	5.853	-1.20307	5.02439e-59	9.53733e-60
102094338	5.68	2.01	-1.49027	2.43234e-58	4.64728e-59
102092199	6.803	2.56	-1.41005	2.55332e-58	4.88297e-59
110359695	3.73	0.913	-2.04717	2.83201e-58	5.431e-59
102097115	13.34	5.856	-1.20135	4.83997e-58	9.33322e-59
102088820	33.743	15.47	-1.1405	4.98453e-58	9.62083e-59
102089675	7.426	3.71	-1.00419	3.2609e-57	6.4039e-58
102085422	5.673	2.106	-1.40754	4.43681e-57	8.73682e-58
102095004	2.37	0.476	-2.01405	1.15848e-56	2.29152e-57
102089172	15.556	5.326	-1.55065	2.37797e-56	4.72059e-57
102092478	5.39	2.56	-1.19524	3.04766e-56	6.05541e-57
102090550	8.156	3.093	-1.3994	5.90635e-56	1.17878e-56
BGI_novel_G000262	3.876	1.903	-1.05586	6.87844e-56	1.37522e-56
102096613	8.533	4.133	-1.03123	9.68997e-56	1.93906e-56
102093495	11.366	5.1	-1.15669	3.70323e-55	7.4631e-56
102088288	8.08	3.856	-1.07256	8.87321e-55	1.80395e-55
110359344	14.976	6.35	-1.24587	1.11851e-54	2.27595e-55
102089077	4.66	2.3	-1.003	5.46556e-54	1.1228e-54
102097973	6.01	15.186	1.27353	1.01147e-52	2.11557e-53
102091051	7.903	2.33	-1.77272	1.03109e-52	2.15843e-53
102088933	10.23	4.553	-1.16914	1.14385e-52	2.40056e-53
102092239	13.593	6.463	-1.07241	1.62755e-52	3.42436e-53
102086045	8.673	3.88	-1.19239	1.64493e-52	3.46384e-53
102094450	20.133	4.676	-2.10693	1.666e-52	3.51116e-53
102087779	9.54	3.436	-1.47774	2.61081e-52	5.51629e-53
102089081	3.203	1.1	-1.57167	3.81773e-52	8.08667e-53
102089120	15.236	6.46	-1.22606	4.66924e-52	9.8986e-53
102087809	8.4	3.7	-1.19921	5.72072e-52	1.21683e-52
102084933	4.266	10.903	1.35938	6.09218e-52	1.29692e-52
102085674	9.826	4.486	-1.13589	1.34157e-51	2.86788e-52
102093794	7.696	3.47	-1.13457	1.84523e-51	3.9642e-52
102097986	0.84	2.203	1.24633	7.89769e-51	1.7079e-51
102091121	2.443	0.643	-1.88963	7.99331e-51	1.73e-51
102091272	4	1.4	-1.50315	1.23135e-50	2.66939e-51
110359823	0.383	1.8	2.03123	2.38963e-50	5.20157e-51
102096160	4.163	0.566	-2.85855	5.30117e-50	1.16238e-50
102088711	1.86	0.43	-2.62515	1.09723e-49	2.42536e-50
102087601	13.496	5.496	-1.3102	1.39806e-49	3.09529e-50
102087003	10.48	5.323	-1.0163	4.35555e-49	9.71265e-50
102094854	13.71	6.813	-1.00604	2.93684e-48	6.63237e-49
102089679	7.076	2.016	-1.67083	5.72482e-48	1.29793e-48
102089972	0.49	1.83	1.98706	5.95937e-48	1.35323e-48
102084997	3.966	9.666	1.2522	7.61117e-48	1.72966e-48
102097092	5.186	1.593	-1.69371	8.85527e-48	2.01552e-48
102085285	10.75	22.176	1.01639	8.92152e-48	2.03219e-48
102094605	9.07	4.016	-1.07911	1.18032e-47	2.69487e-48
102085515	5.03	0.913	-2.43824	6.71935e-47	1.54845e-47
102089735	6.14	2.96	-1.05467	8.93379e-47	2.06668e-47
102094599	10.056	4.32	-1.22696	1.028e-46	2.38357e-47
102094568	9.286	4.426	-1.07597	3.2384e-46	7.58914e-47
102087218	6.546	1.49	-2.1091	5.14929e-46	1.20856e-46
102094031	9.38	4.623	-1.01577	6.06138e-46	1.42585e-46
102091924	4.096	0.243	-4.04164	1.14124e-45	2.69879e-46
102085437	23.513	11.203	-1.07219	2.04112e-45	4.85576e-46
102083935	3.746	0.806	-2.21955	4.29546e-45	1.02416e-45
102086696	14.273	6.966	-1.05111	8.73556e-45	2.09831e-45
102091084	3.9	1.036	-1.82556	2.86639e-44	6.92583e-45
102089434	6.533	1.93	-1.7858	5.43723e-44	1.32147e-44
BGI_novel_G000066	2.213	0.466	-2.24146	8.26876e-44	2.01258e-44
102095381	2.533	0.29	-3.07726	8.45354e-44	2.06056e-44
102084074	3.776	6	1.03557	1.1428e-43	2.78964e-44
102083554	1.346	0.346	-1.88629	1.41898e-43	3.46884e-44
102091177	2.9	0.05	-5.92428	1.49315e-43	3.65282e-44
102084265	2.9	0.12	-4.17466	2.97571e-43	7.31666e-44
102097507	1.743	0.686	-1.39576	4.00213e-43	9.86883e-44
102091461	3.456	0.836	-2.04921	4.27646e-43	1.05677e-43
BGI_novel_G000245	1.753	0.51	-1.81234	7.91793e-43	1.96371e-43
102098934	11.693	5.556	-1.06816	1.44352e-42	3.59285e-43
102092477	16.313	7.943	-1.05758	1.94372e-42	4.86196e-43
102096698	1.796	4.003	1.19688	3.11974e-42	7.83131e-43
102087686	2.833	0.97	-1.54501	4.81826e-42	1.21463e-42
102098674	12.386	5.106	-1.28066	7.46363e-42	1.88547e-42
102085660	7.56	3.566	-1.09704	7.96193e-42	2.01276e-42
102095365	6.84	1.826	-1.90317	1.04167e-41	2.63518e-42
102084464	4.673	1.77	-1.40952	1.70837e-41	4.32782e-42
102098367	4.226	1.476	-1.58573	1.82964e-41	4.64152e-42
102086273	2.03	4.653	1.17393	3.89568e-41	9.91733e-42
102087537	6.383	2.393	-1.40891	5.93449e-41	1.51708e-41
102089843	18.126	6.883	-1.36356	6.18166e-41	1.58245e-41
102087737	3.786	9.443	1.44858	8.15961e-41	2.09024e-41
BGI_novel_G000261	5.6	2.703	-1.05415	9.9899e-41	2.56974e-41
102095755	2.82	1.26	-1.16019	1.09377e-40	2.81548e-41
102091282	2.52	0.86	-1.53914	3.34603e-40	8.6902e-41
102091420	5.476	2.153	-1.26586	3.36129e-40	8.73581e-41
102087379	12.846	6.39	-1.013	8.0691e-40	2.11286e-40
102098188	2.33	0.873	-1.40906	8.38937e-40	2.19821e-40
102098103	3.693	1.62	-1.19657	1.02937e-39	2.70449e-40
102091967	5.223	10.443	1.02732	1.18965e-39	3.13406e-40
102085308	1.493	0.66	-1.197	1.23017e-39	3.24297e-40
102094018	6.673	3.04	-1.13695	1.28172e-39	3.38114e-40
102096566	3.213	1.15	-1.4957	3.09177e-39	8.21087e-40
102091207	0.11	1.843	4.01463	4.25361e-39	1.13266e-39
102088804	4.806	0.84	-2.52276	4.95742e-39	1.3227e-39
102089854	3.69	1.163	-1.66167	5.28266e-39	1.41136e-39
102098433	6.47	3.09	-1.07091	6.71927e-39	1.80113e-39
102086761	2	0.133	-4.42534	1.01673e-38	2.74164e-39
102095052	0.913	0	-8.59354	1.07583e-38	2.90673e-39
102094517	7.903	3.236	-1.27333	1.40308e-38	3.79587e-39
102084833	11.876	3.923	-1.60822	4.54763e-38	1.2416e-38
102095902	4.81	1.436	-1.82346	4.77903e-38	1.30563e-38
102097777	1.02	0.246	-2.00847	5.40388e-38	1.47826e-38
102092843	15.163	6.15	-1.21561	5.69093e-38	1.55779e-38
102084958	3.026	0.92	-1.72176	6.36617e-38	1.74488e-38
102088109	7.353	3.616	-1.00474	8.88128e-38	2.44054e-38
102083643	5.246	2.476	-1.10625	1.14936e-37	3.16247e-38
110355723	5.223	0.626	-3.0623	1.29274e-37	3.56387e-38
102089275	7.543	2.44	-1.6203	1.3479e-37	3.72311e-38
102096178	4.08	1.896	-1.10657	1.65144e-37	4.57618e-38
102089505	2.64	7.596	1.49469	2.61179e-37	7.26051e-38
102090865	1.686	3.88	1.20905	5.01994e-37	1.40172e-37
102090864	7.776	3.723	-1.06905	7.04274e-37	1.97155e-37
102095009	1.326	2.833	1.08807	7.86514e-37	2.20457e-37
BGI_novel_G000112	4.116	1.966	-1.06215	1.65645e-36	4.67822e-37
102091411	4.856	2.326	-1.06618	6.80126e-36	1.94015e-36
102084163	1.856	0.67	-1.46433	8.10114e-36	2.31527e-36
102086196	6.283	2.79	-1.15424	1.14882e-35	3.2853e-36
102089159	1.26	2.69	1.03296	1.23061e-35	3.52358e-36
102083465	3.55	1.706	-1.03334	1.23798e-35	3.54688e-36
102095873	3.003	7.496	1.31147	1.62038e-35	4.64822e-36
102090168	3.08	7.986	1.13881	2.10087e-35	6.03402e-36
106145637	3.736	1.403	-1.45399	2.12545e-35	6.10836e-36
BGI_novel_G000110	1.183	0.123	-3.2962	2.35381e-35	6.77302e-36
102086006	6.98	2.27	-1.23719	4.2199e-35	1.221e-35
102083845	0.82	4.206	2.33474	4.41842e-35	1.28079e-35
102086615	8.046	3.496	-1.15847	5.34346e-35	1.55084e-35
102095440	5.44	0.47	-3.56101	5.4754e-35	1.5901e-35
102094314	0.386	1.643	2.09777	1.23097e-34	3.59886e-35
102093585	3.63	1.616	-1.13799	2.77131e-34	8.15134e-35
102085059	9.646	4.65	-1.05058	3.17925e-34	9.36816e-35
102091958	8.963	3.403	-1.39311	3.2121e-34	9.47634e-35
102087471	1.08	2.68	1.31283	3.60533e-34	1.06492e-34
102098240	0.963	0.253	-2.01362	4.55925e-34	1.34911e-34
102091036	0.386	0.086	-2.18547	7.28071e-34	2.15829e-34
102090194	4.883	10.943	1.16718	7.75586e-34	2.30052e-34
102087446	7.173	3.5	-1.0316	1.00885e-33	2.996e-34
102085830	2.326	0.803	-1.5458	1.64416e-33	4.90603e-34
BGI_novel_G000338	1.673	3.71	1.1057	1.87651e-33	5.60934e-34
102096658	0.606	1.65	1.50609	3.72415e-33	1.11918e-33
102093276	1.543	0.046	-5.11845	3.7781e-33	1.13606e-33
102092097	2.33	0.68	-1.7786	5.01969e-33	1.51119e-33
102085729	14.24	6.896	-1.04348	6.70705e-33	2.02631e-33
102091668	1.083	0.113	-3.48347	1.08303e-32	3.28547e-33
102089436	3.833	0.476	-3.08205	1.16382e-32	3.53262e-33
BGI_novel_G000248	5.346	2.283	-1.24505	2.03185e-32	6.19263e-33
102096521	7.753	2.68	-1.55964	2.98958e-32	9.1487e-33
102089147	3.223	1.28	-1.33207	3.15078e-32	9.65876e-33
102088217	5.306	11.093	1.04848	7.12831e-32	2.20163e-32
102096805	20.293	6.84	-1.58687	1.0908e-31	3.37288e-32
102083772	3.216	8.13	1.31141	1.19683e-31	3.70922e-32
102097304	4.27	1.8	-1.13183	1.27254e-31	3.95067e-32
102086639	2.283	0.836	-1.69313	2.39517e-31	7.49538e-32
102093605	5.393	2.443	-1.14309	2.58608e-31	8.10201e-32
102092522	1.643	3.623	1.12562	3.28479e-31	1.02968e-31
102086116	5.166	2.313	-1.16527	3.40193e-31	1.06701e-31
102088081	6.106	2.883	-1.10248	3.69089e-31	1.15895e-31
BGI_novel_G000187	1.783	0.276	-2.67907	4.55734e-31	1.43506e-31
102088107	3.286	7.333	1.13762	5.81657e-31	1.8388e-31
102094398	3.843	1.656	-1.22955	6.43742e-31	2.03621e-31
102095858	2.2	0.74	-1.65483	1.47061e-30	4.68296e-31
102091876	3.696	1.466	-1.32759	1.52754e-30	4.86966e-31
102094512	0.673	0.116	-2.52567	1.60835e-30	5.13299e-31
102088082	11.19	5.526	-1.03767	2.84005e-30	9.10423e-31
102096325	2.46	1.266	-1.0318	3.3383e-30	1.07192e-30
102097534	3.676	1.61	-1.19532	4.42691e-30	1.42304e-30
102088914	4.256	2.066	-1.05616	5.14798e-30	1.65757e-30
102092489	1.546	0.736	-1.10864	1.05071e-29	3.41296e-30
106145854	14.23	6.996	-1.00153	2.37424e-29	7.77107e-30
102096094	9.843	4.44	-1.18374	3.36543e-29	1.10272e-29
102084327	2.736	1.29	-1.09452	4.00359e-29	1.31445e-29
102097336	3.526	0.123	-4.92428	6.99291e-29	2.30992e-29
102086091	0.68	0.14	-2.35778	7.15093e-29	2.36466e-29
BGI_novel_G000043	0.506	0.093	-2.43459	7.23629e-29	2.39417e-29
102098334	4.173	0.036	-6.82008	7.39634e-29	2.44843e-29
BGI_novel_G000249	4.226	0.636	-2.75193	7.51766e-29	2.48993e-29
BGI_novel_G000335	1.613	0.066	-4.58548	9.76674e-29	3.24524e-29
102091155	0.31	0.01	-4.912	1.24652e-28	4.15513e-29
102091708	4.036	1.623	-1.32353	1.77485e-28	5.94776e-29
102087061	6.11	3.04	-1.00572	2.23744e-28	7.5178e-29
102096812	6.52	2.946	-1.15166	2.42754e-28	8.16515e-29
BGI_novel_G000236	0.61	1.67	1.46027	3.56e-28	1.20437e-28
102091582	2.34	0.04	-5.83605	7.03521e-28	2.40127e-28
102099014	2.183	0.336	-2.68549	9.65464e-28	3.30733e-28
102096390	2.306	1.093	-1.11448	1.01457e-27	3.48096e-28
BGI_novel_G000231	6.59	1.773	-1.91055	1.11612e-27	3.83333e-28
102097505	3.973	1.276	-1.08208	1.33435e-27	4.60177e-28
102086049	3.58	1.433	-1.325	2.05333e-27	7.11048e-28
102089772	2.216	0.58	-1.94286	2.74544e-27	9.54125e-28
102090024	0.02	1.373	6.10643	3.96055e-27	1.38555e-27
BGI_novel_G000466	1.846	0.356	-2.41715	4.23121e-27	1.48249e-27
102092932	34.82	16.843	-1.04978	5.48983e-27	1.92834e-27
102087085	2.033	0.76	-1.42609	5.92162e-27	2.08526e-27
102090203	0.663	0.27	-1.31797	8.48484e-27	3.00143e-27
BGI_novel_G000334	0.703	1.813	1.41374	9.93222e-27	3.51871e-27
BGI_novel_G000269	6.56	13.876	1.06921	1.18181e-26	4.19314e-27
102094067	2.266	0.673	-1.94561	1.25851e-26	4.47865e-27
102083797	0.446	1.34	1.49324	1.4676e-26	5.22533e-27
102088264	9.226	4.02	-1.20864	1.54906e-26	5.52361e-27
102084695	1.086	2.293	1.09635	1.94802e-26	6.96698e-27
102092653	1.073	0.273	-1.9605	2.28448e-26	8.19055e-27
102085597	2.753	1.296	-1.07898	2.67598e-26	9.60843e-27
102088931	9.31	4.256	-1.13209	2.70965e-26	9.73414e-27
102088008	5.553	2.843	-1.07384	3.43422e-26	1.23676e-26
102089199	0.806	3.773	2.22003	3.45371e-26	1.24439e-26
102087298	0.47	2.146	2.18299	3.86815e-26	1.39851e-26
102092106	4.486	2.09	-1.11385	4.2392e-26	1.53494e-26
102093248	1.913	4.923	1.35068	4.35025e-26	1.57745e-26
BGI_novel_G000538	3.183	0.03	-6.76956	4.96851e-26	1.80428e-26
102091011	1.953	0.866	-1.15805	6.18295e-26	2.25736e-26
102098481	5.916	14.76	1.29166	7.1492e-26	2.61267e-26
BGI_novel_G000425	42.26	16.63	-1.38218	7.65604e-26	2.79925e-26
102098603	1.15	0.483	-1.27056	8.70267e-26	3.18965e-26
102089032	2.703	1.313	-1.06408	1.40101e-25	5.15229e-26
102089490	5.156	2.216	-1.24071	2.87311e-25	1.06476e-25
BGI_novel_G000303	0.333	1.323	1.95234	3.13407e-25	1.16258e-25
102083587	12.79	6.023	-1.08946	3.43158e-25	1.27598e-25
102095551	5.46	2.713	-1.00753	3.53903e-25	1.31719e-25
102098575	1.826	4.723	1.2836	4.28687e-25	1.59781e-25
102098265	0.643	1.65	1.29206	4.60774e-25	1.71986e-25
102096929	0.69	2.536	1.86507	6.43995e-25	2.41517e-25
102088815	0.42	0.036	-3.50107	9.49118e-25	3.56957e-25
102091821	1.266	0.266	-2.56969	1.35703e-24	5.12297e-25
102085311	11.23	4.77	-1.23958	3.9915e-24	1.52525e-24
102089135	2.963	1.413	-1.07996	4.29879e-24	1.6442e-24
102093667	2.59	5.31	1.19429	6.43693e-24	2.46885e-24
102090214	12.573	2.99	-2.07798	8.88798e-24	3.42943e-24
102085203	0.556	1.363	1.29844	1.55955e-23	6.05349e-24
102094742	0.973	0.083	-3.44019	1.776e-23	6.90626e-24
102093052	8.916	4.443	-1.00734	1.80922e-23	7.03864e-24
102092353	1.363	3.37	1.28145	2.06718e-23	8.05321e-24
110357568	1.083	0.1	-3.46315	3.57609e-23	1.40077e-23
102094984	12.67	6.043	-1.07266	3.92807e-23	1.54143e-23
102089946	2.763	1.266	-1.12198	4.22249e-23	1.65846e-23
102095538	0.4	0	-7.66939	5.3275e-23	2.09626e-23
102094191	3.256	1.396	-1.23833	5.55411e-23	2.18739e-23
BGI_novel_G000165	3.41	1.01	-1.75077	5.89541e-23	2.3239e-23
102087763	5.64	2.766	-1.01851	6.5523e-23	2.58749e-23
102097352	3.48	1.713	-1.02342	7.56627e-23	2.99193e-23
102095370	1.133	0.35	-1.67883	9.24957e-23	3.66084e-23
102097234	4.613	1.96	-1.23124	1.10287e-22	4.3787e-23
102086405	3.103	1.34	-1.21069	1.22677e-22	4.8815e-23
BGI_novel_G000277	3.913	0.95	-2.04913	1.65456e-22	6.60135e-23
BGI_novel_G000077	1.386	2.916	1.05562	3.58205e-22	1.44314e-22
BGI_novel_G000080	1.743	0.47	-1.89101	5.78583e-22	2.34229e-22
102090065	4.516	0.826	-2.45345	1.04366e-21	4.25101e-22
102090458	4.32	1.583	-1.45345	1.47262e-21	6.01652e-22
102095724	1.34	0.11	-3.55821	1.55608e-21	6.36025e-22
102085640	0.673	0.19	-1.82891	1.59214e-21	6.51044e-22
102086304	2.473	0.726	-1.78514	1.67347e-21	6.84898e-22
102093955	6.346	2.96	-1.1182	2.05687e-21	8.44731e-22
102084950	0.623	1.81	1.46406	2.12416e-21	8.7274e-22
102090041	4.463	1.593	-1.60953	3.3262e-21	1.37252e-21
102095514	1.923	0.436	-2.13756	3.86252e-21	1.59862e-21
BGI_novel_G000019	0.406	1.126	1.44188	5.16617e-21	2.14459e-21
102098260	2.34	0.843	-1.48442	6.01508e-21	2.50019e-21
BGI_novel_G000633	0.89	0.103	-3.03419	1.67248e-20	7.03482e-21
106145796	6.326	1.573	-2.01739	2.24819e-20	9.49224e-21
102094717	2.043	0.816	-1.33626	4.23203e-20	1.79585e-20
102097563	2.49	1.133	-1.13356	5.07992e-20	2.16196e-20
102088716	1.45	4.893	1.75555	1.04114e-19	4.46605e-20
102084603	1.296	0.43	-1.60204	1.36793e-19	5.88268e-20
102098840	2.346	1.11	-1.08286	1.36793e-19	5.88484e-20
110364178	2.4	0.903	-1.1807	1.47559e-19	6.36108e-20
BGI_novel_G000042	0.2	0.823	2.07338	1.59838e-19	6.90177e-20
102093462	1.626	0.786	-1.15346	1.73639e-19	7.50999e-20
102085347	1.596	0.393	-2.03302	1.74555e-19	7.55271e-20
102087592	2.17	0.933	-1.19856	1.91962e-19	8.30932e-20
102098660	2.953	1.423	-1.076	2.54799e-19	1.1088e-19
BGI_novel_G000359	4.203	1.303	-1.71103	2.90754e-19	1.26682e-19
102095140	1.93	0.5	-2.0688	4.25436e-19	1.86419e-19
102090661	0.543	1.153	1.05604	4.79362e-19	2.10644e-19
102095129	5.463	2.083	-1.39004	8.4387e-19	3.74112e-19
102098063	2.136	5.053	1.22224	1.40769e-18	6.28064e-19
102090924	3.9	0.87	-2.20151	1.563e-18	6.9847e-19
102093470	7.35	3.58	-1.04907	1.92315e-18	8.63026e-19
102089074	1.816	0.8	-1.47636	1.92315e-18	8.63162e-19
102088856	2.736	0.133	-4.30842	2.00479e-18	9.00163e-19
BGI_novel_G000062	0.43	1.013	1.20524	2.01697e-18	9.06345e-19
102090560	0.543	1.54	1.45161	2.12625e-18	9.56582e-19
102085938	2.016	0.756	-1.42015	2.14288e-18	9.64448e-19
102094607	3.76	1.69	-1.15041	2.91777e-18	1.31889e-18
BGI_novel_G000130	0.77	0.24	-1.67748	2.98515e-18	1.34988e-18
BGI_novel_G000581	21.37	6.813	-1.67122	3.48211e-18	1.57707e-18
102096272	2.976	6.676	1.10102	3.71118e-18	1.68346e-18
110355493	3.49	1.2	-1.2993	4.19432e-18	1.90708e-18
102096697	4.866	2.23	-1.13661	4.45442e-18	2.02693e-18
102092547	6.423	2.283	-1.5685	5.45788e-18	2.49419e-18
102084970	1.476	3.25	1.10334	5.84804e-18	2.67768e-18
BGI_novel_G000372	5.383	1.423	-1.91686	6.12693e-18	2.80863e-18
102096904	2.33	0.756	-1.6266	6.27783e-18	2.88115e-18
102083954	0.063	1.213	4.22515	8.90455e-18	4.10403e-18
102084361	1.046	0.183	-2.65307	9.00255e-18	4.1508e-18
102086684	7.776	3.173	-1.13012	1.45937e-17	6.78568e-18
102085679	3.43	1.526	-1.18002	1.70956e-17	7.98535e-18
102094539	1.796	0.053	-5.1291	1.93332e-17	9.05457e-18
102090947	4.046	1.793	-1.18091	2.04575e-17	9.59564e-18
102094583	1.556	0.486	-1.55428	2.11211e-17	9.91062e-18
102092387	5.833	2.75	-1.09822	2.56861e-17	1.21165e-17
102096528	1.426	0.653	-1.13224	3.01189e-17	1.42502e-17
102089649	0.453	4.18	3.16	3.08221e-17	1.45903e-17
102097484	3.06	1.463	-1.06868	3.58752e-17	1.70183e-17
102084936	1.65	0.79	-1.05768	4.21813e-17	2.00621e-17
102090932	0.676	1.373	1.00704	5.83954e-17	2.78981e-17
102084223	3.253	1.37	-1.15196	8.50394e-17	4.08383e-17
102096338	3.416	1.603	-1.09117	1.06727e-16	5.14427e-17
BGI_novel_G000447	5.96	2.946	-1.0233	1.22886e-16	5.92969e-17
102092111	0.196	0.036	-2.48789	1.63157e-16	7.91053e-17
102093265	6.266	3.84	-1.07004	1.88044e-16	9.13716e-17
BGI_novel_G000566	32.326	15.023	-1.1343	2.01728e-16	9.82354e-17
106146008	19.066	7.486	-1.36654	2.14549e-16	1.04593e-16
102087749	0.88	0.393	-1.15635	2.53739e-16	1.23833e-16
102098394	1.506	0.743	-1.01577	2.6663e-16	1.30361e-16
102098160	2.783	1.573	-1.01577	2.6663e-16	1.30361e-16
102090698	0.02	0.146	2.99079	4.03358e-16	1.9857e-16
102088203	2.24	0.736	-1.61882	4.42705e-16	2.18411e-16
102092482	5.16	12.76	1.28299	5.57171e-16	2.75872e-16
102094888	1.933	0.836	-1.20901	7.70814e-16	3.84388e-16
BGI_novel_G000040	1.01	0.336	-1.59527	8.97903e-16	4.49198e-16
102091331	1.586	0.503	-1.70603	9.08657e-16	4.54739e-16
106145639	0.14	1.09	2.92419	9.37815e-16	4.69498e-16
102090364	1.583	0.653	-1.46553	1.33588e-15	6.73519e-16
102093683	1.76	0.873	-1.02578	1.43458e-15	7.24045e-16
BGI_novel_G000199	1.726	0.61	-1.50107	1.78172e-15	9.01462e-16
102089243	0.846	0.106	-2.97452	1.79867e-15	9.10357e-16
102093954	4.74	2.31	-1.05881	2.45596e-15	1.24957e-15
102097055	1.123	0.26	-2.11439	2.5862e-15	1.31721e-15
102092905	2.52	1.173	-1.09226	3.09263e-15	1.57954e-15
102091396	2.536	1.196	-1.07748	3.13266e-15	1.60109e-15
102089792	0.816	2.51	1.62674	3.17417e-15	1.62343e-15
102090692	6.103	2.556	-1.3388	3.20668e-15	1.64063e-15
102094322	1.793	0.53	-1.74208	3.83837e-15	1.97131e-15
102085636	2.356	0.66	-1.82923	4.58029e-15	2.36453e-15
102094705	1.263	0.303	-2.09055	6.79822e-15	3.53967e-15
102089912	1.006	0.26	-1.94578	8.09969e-15	4.22594e-15
102092748	0.05	1.183	4.84101	1.00398e-14	5.25778e-15
102094115	0.893	0.126	-2.83171	1.20349e-14	6.32181e-15
102091489	0.503	0.073	-2.83171	1.20349e-14	6.32181e-15
110355943	3.77	1.63	-1.22197	1.28815e-14	6.78253e-15
102091357	2.406	1.143	-1.07936	1.355e-14	7.14652e-15
110359685	0.88	1.973	1.19428	1.4729e-14	7.78403e-15
102097834	3.47	1.576	-1.1361	1.56535e-14	8.27816e-15
102087083	1.473	0.546	-1.42307	2.09507e-14	1.1139e-14
102087504	2.206	0.716	-1.6266	2.34653e-14	1.25176e-14
102094376	0.886	0.166	-2.49333	2.42536e-14	1.29509e-14
BGI_novel_G000609	2.266	0.453	-2.34906	2.95774e-14	1.58358e-14
102096779	0.953	0.443	-1.10804	3.08572e-14	1.65319e-14
102086599	0.296	1.6	2.40315	4.22217e-14	2.28002e-14
102092257	0.676	2.433	1.75587	4.83609e-14	2.6167e-14
110356070	6.59	2.636	-1.32863	5.44202e-14	2.95614e-14
102091395	3.17	1.553	-1.0511	7.05401e-14	3.84805e-14
102088831	0.866	0.33	-1.35651	7.28994e-14	3.97934e-14
102097682	1.303	0.66	-1.02326	1.4203e-13	7.8109e-14
102088006	0.643	0.146	-2.15711	1.42071e-13	7.81568e-14
102098631	7.966	17.463	1.11037	1.5823e-13	8.71584e-14
102091067	1.273	0.62	-1.03224	1.63486e-13	9.01409e-14
110355456	2.446	5.616	1.15179	1.75554e-13	9.68568e-14
BGI_novel_G000188	0.13	0.783	2.5178	1.99804e-13	1.10484e-13
102087055	0.806	0.273	-1.45741	2.16111e-13	1.19693e-13
102097961	0.443	0.056	-2.90953	2.22919e-13	1.23583e-13
102090985	1.116	0.393	-1.48221	2.42273e-13	1.34527e-13
102085399	3.986	1.873	-1.10142	2.51958e-13	1.40038e-13
102093574	3.173	8.17	1.37096	2.76295e-13	1.53761e-13
BGI_novel_G000091	6.623	15.173	1.1736	3.58818e-13	2.00832e-13
102097140	1.59	0.62	-1.39527	3.89186e-13	2.18105e-13
102095617	1.533	3.783	1.38605	4.06047e-13	2.27842e-13
BGI_novel_G000339	0.083	0.626	2.94	4.29476e-13	2.41294e-13
102093271	2.06	0.536	-1.93293	4.38139e-13	2.46317e-13
102083415	0.76	1.92	1.312	4.48027e-13	2.52034e-13
102092296	3.793	8.323	1.11096	4.60056e-13	2.58883e-13
110364446	0.67	1.446	1.10315	4.65229e-13	2.61876e-13
102089626	2.81	1.23	-1.09073	4.70993e-13	2.65205e-13
102094563	5.043	10.566	1.0723	4.74476e-13	2.6725e-13
BGI_novel_G000536	0	0.556	6.62711	5.29753e-13	2.99043e-13
102095137	0.883	0.203	-2.14743	6.31013e-13	3.56875e-13
102090276	1.486	0.45	-1.72848	6.50972e-13	3.68394e-13
102088973	2.586	5.83	1.19937	7.20048e-13	4.08507e-13
102098973	0.373	2.583	2.74686	7.9008e-13	4.4964e-13
102097038	2.483	0.66	-1.96501	7.97086e-13	4.53769e-13
102087810	0.753	0.11	-2.77203	8.29722e-13	4.72936e-13
102097753	1.193	0.36	-1.71751	1.00112e-12	5.72588e-13
102090680	0.706	2.023	1.4918	1.04506e-12	5.98462e-13
102096072	7.11	3.376	-1.10525	1.09109e-12	6.25397e-13
BGI_novel_G000445	0.72	1.556	1.07439	1.18143e-12	6.77809e-13
102088936	0.566	1.78	1.61877	1.20526e-12	6.91911e-13
102088636	1.186	0.41	-1.52706	1.20817e-12	6.94009e-13
102091047	0.5	0.053	-3.19845	1.32237e-12	7.61248e-13
102090278	7.39	3.233	-1.14117	1.37812e-12	7.94323e-13
102094748	2.19	0.65	-1.75949	1.40243e-12	8.08583e-13
102090757	1.023	0.346	-1.56888	1.44404e-12	8.33083e-13
102093877	0.51	0.12	-2.08603	1.62933e-12	9.42581e-13
102096762	0.65	0.21	-1.61633	1.66704e-12	9.64858e-13
BGI_novel_G000138	0.713	0.303	-1.22602	1.66704e-12	9.64987e-13
BGI_novel_G000242	0	0.12	6.55857	1.68175e-12	9.73801e-13
102091667	2.653	1.206	-1.14292	1.98346e-12	1.15273e-12
102093012	2.34	1.1	-1.09389	2.04118e-12	1.187e-12
102084484	0.766	0.213	-1.86182	2.52818e-12	1.47693e-12
BGI_novel_G000139	1.313	0.646	-1.03899	2.61443e-12	1.52778e-12
102094137	10.69	4.506	-1.25923	2.68076e-12	1.56749e-12
BGI_novel_G000232	4.196	1.593	-1.40996	3.00384e-12	1.75853e-12
102090249	1.446	0	-6.5652	3.11492e-12	1.82633e-12
BGI_novel_G000092	2.803	6.006	1.08926	3.4523e-12	2.02781e-12
102092921	0.69	0.183	-1.79966	5.12769e-12	3.05011e-12
102099015	0.373	0.106	-1.81742	5.65828e-12	3.37274e-12
102097346	0.973	2.443	1.2994	5.75652e-12	3.43335e-12
102089616	2.623	1.223	-1.10356	6.44989e-12	3.85833e-12
102095709	1.083	0.233	-2.21997	7.61638e-12	4.57369e-12
102088077	0.793	0.24	-1.78706	7.97677e-12	4.79718e-12
102097469	1.84	0.786	-1.21685	8.36602e-12	5.04166e-12
BGI_novel_G000250	1.86	0.143	-3.71406	9.89826e-12	5.98436e-12
102084006	1.603	0.866	-1.23192	1.06265e-11	6.43597e-12
102089622	1.353	0.663	-1.05912	1.07719e-11	6.52784e-12
102084084	0.733	0.016	-5.4679	1.11054e-11	6.73781e-12
102090735	1.486	0.676	-1.13561	1.12352e-11	6.82056e-12
102095546	2.923	1.406	-1.01467	1.29807e-11	7.92167e-12
BGI_novel_G000308	3.543	1.183	-1.60457	1.2986e-11	7.9318e-12
102090767	0.676	0.23	-1.60457	1.2986e-11	7.9318e-12
102096083	2.79	6.523	1.1949	2.10852e-11	1.30247e-11
BGI_novel_G000443	0.06	0.373	2.57399	2.40074e-11	1.48468e-11
102091239	0.74	0.233	-1.66312	2.51634e-11	1.55706e-11
102086749	0.126	0.68	2.39894	3.01305e-11	1.87243e-11
102093443	1.71	0.816	-1.12489	3.68025e-11	2.30272e-11
BGI_novel_G000637	1.783	0.773	-1.19958	3.70373e-11	2.31807e-11
102086979	0.903	0.41	-1.16913	3.75126e-11	2.34849e-11
102083905	0.24	0.08	-1.72247	3.89216e-11	2.43946e-11
102096507	3.66	1.686	-1.00287	4.04125e-11	2.5372e-11
102084374	0.47	0.183	-1.35898	4.88341e-11	3.07634e-11
BGI_novel_G000162	8.256	1.043	-3.04421	4.89865e-11	3.0868e-11
102093321	12.536	5.44	-1.22535	5.104e-11	3.21892e-11
102088662	2.193	0.433	-2.3442	5.23469e-11	3.30691e-11
102098504	2.61	1.17	-1.03556	7.50713e-11	4.77311e-11
102093758	0.033	0.21	2.86525	7.71535e-11	4.90961e-11
102092360	0.86	0.173	-2.32457	8.75551e-11	5.58859e-11
102086021	1.716	0.663	-1.34048	1.01709e-10	6.5119e-11
102084173	0.536	0.073	-2.87453	1.1623e-10	7.47045e-11
102089095	1.62	0.69	-1.22384	1.22633e-10	7.90373e-11
102086518	3.233	1.543	-1.07527	1.32128e-10	8.54383e-11
102086068	2.49	0.996	-1.33114	1.45497e-10	9.44963e-11
BGI_novel_G000186	0.866	0.236	-1.84899	1.48731e-10	9.66227e-11
102094827	0.346	1.653	2.22515	1.59131e-10	1.03549e-10
102091693	8.693	3.936	-1.14117	1.65236e-10	1.07609e-10
102085966	2.896	1.38	-1.12367	1.81582e-10	1.18512e-10
BGI_novel_G000546	2.556	0.353	-2.86219	1.82129e-10	1.18901e-10
102092554	0.173	0.026	-2.55948	1.86719e-10	1.2203e-10
102094966	0.226	0.826	1.88513	2.09238e-10	1.37193e-10
102098626	1.52	0.54	-1.56673	2.29473e-10	1.50746e-10
102096447	0.43	0.083	-2.34281	2.33172e-10	1.53383e-10
102086834	0.47	0.093	-2.34281	2.33172e-10	1.53383e-10
102084988	0.846	0.363	-1.19729	2.81158e-10	1.85846e-10
102083774	1.8	0.7	-1.34882	2.87074e-10	1.8996e-10
102091477	0.033	0.18	2.43949	2.90836e-10	1.92549e-10
102083604	1.396	0.41	-1.71406	3.23535e-10	2.14833e-10
102097556	6.396	2.353	-1.44929	3.31929e-10	2.20465e-10
102090563	2.016	0.523	-1.48452	3.53678e-10	2.35288e-10
102086434	0.576	0.163	-1.82591	3.55755e-10	2.36732e-10
102091056	0.386	0.98	1.32026	3.62029e-10	2.41036e-10
102091785	0.32	0.066	-2.26403	3.99861e-10	2.66649e-10
102084212	1.273	0.64	-1.02236	4.08283e-10	2.72483e-10
102091150	1.72	0.86	-1.02236	4.08283e-10	2.72483e-10
BGI_novel_G000575	1.983	8.83	2.13671	4.09036e-10	2.73058e-10
102083426	1.486	0.633	-1.22685	4.19358e-10	2.80247e-10
102096031	0.226	0.806	1.8812	4.34921e-10	2.91033e-10
102090905	0.363	0.113	-1.68374	4.40282e-10	2.94698e-10
110365002	0.276	1.096	2.01148	4.63487e-10	3.10888e-10
102092501	0.87	0.086	-3.2743	4.92241e-10	3.30524e-10
102095856	7.31	3.213	-1.1927	5.63419e-10	3.79217e-10
102083551	0.486	0.073	-2.79652	6.11931e-10	4.12629e-10
102091307	0.8	0.223	-1.83305	6.12397e-10	4.13052e-10
102092960	0.6	0.26	-1.15982	6.13587e-10	4.14181e-10
102093328	1.123	2.32	1.05693	6.65195e-10	4.50316e-10
102084420	0.863	0.3	-1.52957	7.67546e-10	5.21102e-10
102091825	2.24	1.06	-1.07108	9.37515e-10	6.3949e-10
102093027	1.053	2.606	1.23811	9.53478e-10	6.51056e-10
BGI_novel_G000382	14.1	6.116	-1.23958	1.02176e-09	6.99671e-10
102087770	0.683	0.156	-2.1241	1.07257e-09	7.35801e-10
102091611	2.233	0.673	-1.73824	1.08406e-09	7.44256e-10
102091303	1.036	0.44	-1.22773	1.20481e-09	8.2844e-10
102084581	0.23	0.523	1.16165	1.40199e-09	9.67753e-10
102091494	0.193	0.026	-2.87814	1.5154e-09	1.04846e-09
102094615	0.58	0.063	-3.21156	1.56342e-09	1.08279e-09
102085683	0.706	0.216	-1.72281	1.67395e-09	1.16172e-09
102098770	10.74	5.053	-1.09854	2.31538e-09	1.62122e-09
102098003	3.2	1.57	-1.0344	2.45853e-09	1.72323e-09
102087988	1.49	0.63	-1.23844	2.45899e-09	1.72399e-09
102089585	0.233	0	-6.08603	2.60419e-09	1.82948e-09
102097956	2.583	5.556	1.09743	2.70636e-09	1.90366e-09
102090332	1.206	0.266	-2.17914	2.95201e-09	2.08064e-09
102096089	0.21	0.006	-5.09083	3.0563e-09	2.15522e-09
102090756	0.19	0.006	-5.08603	3.25888e-09	2.30039e-09
BGI_novel_G000299	0.6	0.096	-2.59963	3.67455e-09	2.60228e-09
102098066	1.28	0.44	-1.52163	3.96991e-09	2.8199e-09
102092835	1.356	0.67	-1.01307	4.14688e-09	2.94855e-09
102086795	0.52	0.216	-1.28169	4.22169e-09	3.00474e-09
102085251	0.39	1.71	2.13894	4.385e-09	3.12486e-09
110366099	1.033	4.376	2.08765	4.51892e-09	3.22661e-09
102083405	0.02	0.326	4.12829	5.24179e-09	3.76147e-09
102092298	1.446	0.5	-1.54414	5.32361e-09	3.82113e-09
102085379	0.843	0.33	-1.35198	5.69518e-09	4.0949e-09
102087116	0.2	0.636	1.63644	5.84039e-09	4.20346e-09
102096455	0.92	0.393	-1.23719	5.90681e-09	4.25231e-09
102089788	0.413	0.026	-3.99379	6.30923e-09	4.54761e-09
102085768	0.563	0.25	-1.18104	6.48325e-09	4.67649e-09
102092883	1.193	0.563	-1.20909	6.83031e-09	4.9341e-09
102098053	0.473	0.15	-1.69371	6.84331e-09	4.9447e-09
102090429	2.923	1.456	-1.01219	7.19219e-09	5.20189e-09
102087709	0.876	0.263	-1.73351	8.66172e-09	6.29857e-09
102092314	1.013	0.406	-1.24646	1.00878e-08	7.36419e-09
102097303	0.17	0.753	2.21212	1.03926e-08	7.5904e-09
102091424	2.563	0.903	-1.51557	1.18707e-08	8.70578e-09
110355671	1.67	0.326	-2.36356	1.24734e-08	9.15664e-09
102086376	1.223	0.543	-1.16193	1.25531e-08	9.22177e-09
102083456	1.256	0.286	-2.16502	1.30999e-08	9.65602e-09
BGI_novel_G000420	0.113	0.886	2.87643	1.3897e-08	1.02682e-08
BGI_novel_G000041	15.683	32.883	1.0211	1.54051e-08	1.14153e-08
102091529	0.693	1.493	1.07106	1.6699e-08	1.23948e-08
102097335	0.55	0.18	-1.67907	1.81584e-08	1.35071e-08
102093530	0.45	1.073	1.37759	2.00094e-08	1.49337e-08
102094844	0.75	0.28	-1.43395	2.04727e-08	1.52939e-08
102094891	0.82	0.163	-2.33709	2.08205e-08	1.55574e-08
102092332	0.626	0.29	-1.19596	2.29624e-08	1.72109e-08
BGI_novel_G000318	0.153	0.573	1.9161	2.32395e-08	1.74269e-08
102084415	1.106	0.47	-1.24464	2.51838e-08	1.8934e-08
BGI_novel_G000475	2.186	0.586	-1.90223	2.67718e-08	2.01802e-08
BGI_novel_G000115	6.176	2.926	-1.08793	2.88227e-08	2.17567e-08
102098645	0.08	0.243	1.57504	2.91105e-08	2.19792e-08
102091248	0.133	0.006	-4.89962	3.29864e-08	2.50284e-08
102085993	0.563	0.02	-4.89962	3.29864e-08	2.50284e-08
102084438	2.57	1.026	-1.33825	3.36182e-08	2.55197e-08
102095883	0.41	0.203	-1.00189	3.48793e-08	2.6508e-08
BGI_novel_G000037	0.176	0.993	2.45811	3.57097e-08	2.71834e-08
106145752	1.986	0.896	-1.14699	4.15395e-08	3.17318e-08
102087423	0.313	0.92	1.39132	4.21746e-08	3.22394e-08
BGI_novel_G000225	3.49	0.95	-1.88117	4.23336e-08	3.23685e-08
BGI_novel_G000050	0.626	0.216	-1.57769	4.25158e-08	3.25153e-08
106145930	1.81	0.12	-3.99583	5.05134e-08	3.88737e-08
102089808	1.116	0.35	-1.68318	5.4376e-08	4.19523e-08
102092949	0.233	0.06	-2.04164	5.47562e-08	4.22554e-08
BGI_novel_G000376	2.79	0.966	-1.54556	5.70189e-08	4.40723e-08
102093819	0.82	0.333	-1.28491	5.86354e-08	4.53842e-08
102085875	0.85	0.4	-1.06983	6.03811e-08	4.67996e-08
102096849	0.51	0.223	-1.22926	6.876e-08	5.34525e-08
102084246	0.63	0.236	-1.4321	7.11573e-08	5.53792e-08
BGI_novel_G000298	0.29	0.716	1.26252	7.23109e-08	5.62898e-08
102093379	0.11	0.446	2.00567	7.28168e-08	5.66965e-08
102089369	1.996	0.873	-1.19743	7.90384e-08	6.16951e-08
BGI_novel_G000181	0.176	0	-5.7777	8.03642e-08	6.27727e-08
102089345	2.016	0.636	-1.66457	8.31948e-08	6.50498e-08
102090058	1.45	0.706	-1.04164	8.67088e-08	6.79131e-08
102083874	0.903	0.343	-1.37792	9.25172e-08	7.26101e-08
102096552	0.443	0.146	-1.71342	9.41911e-08	7.40074e-08
106146077	6.75	2.846	-1.25576	9.91434e-08	7.80743e-08
102097128	0.956	1.966	1.05269	1.02464e-07	8.07441e-08
102092923	1.79	0.87	-1.061	1.18735e-07	9.3966e-08
102089453	0.873	0.233	-1.90837	1.24169e-07	9.83543e-08
102092987	0.4	1.243	1.59777	1.41442e-07	1.12463e-07
102094960	0.57	0.053	-3.45667	1.42875e-07	1.13628e-07
102098573	0.73	0.233	-1.66613	1.44353e-07	1.14829e-07
102091156	1.383	0.406	-1.7858	1.48665e-07	1.18417e-07
102087080	0.216	0.046	-2.22606	1.5833e-07	1.26409e-07
BGI_novel_G000038	0	0.68	5.66655	1.60784e-07	1.28441e-07
106145737	1.033	0.436	-1.25321	1.79362e-07	1.44205e-07
BGI_novel_G000463	0.553	2.4	2.10808	2.14842e-07	1.73874e-07
102098242	0.063	0.27	2.02498	2.26333e-07	1.83414e-07
102090149	0.303	0.056	-2.4679	2.33284e-07	1.89296e-07
102096228	0.32	1.183	1.84818	2.68767e-07	2.19131e-07
BGI_novel_G000085	0.683	0.323	-1.0965	2.69002e-07	2.19376e-07
102093826	20.68	10.463	-1.02253	2.73558e-07	2.23237e-07
102097170	0.61	0.17	-1.28264	2.85326e-07	2.33043e-07
BGI_novel_G000104	0.78	0.383	-1.07358	3.16565e-07	2.59513e-07
102095782	0.61	0.26	-1.31344	3.36906e-07	2.76726e-07
BGI_novel_G000039	0.203	0.9	2.1195	3.52e-07	2.89623e-07
102089148	1.133	0.553	-1.03972	3.58692e-07	2.95193e-07
102097613	0.226	0.46	1.00567	3.74032e-07	3.08083e-07
BGI_novel_G000167	0.426	1.32	1.60222	3.7983e-07	3.13195e-07
102087673	0.623	2.133	1.71381	4.02794e-07	3.32845e-07
102097142	0.926	0.46	-1.04164	4.5589e-07	3.7761e-07
102094414	1.866	0.733	-1.35574	4.65342e-07	3.85769e-07
102092406	2.423	1.043	-1.22851	4.77127e-07	3.95962e-07
BGI_novel_G000007	0.03	0.106	1.79322	4.88448e-07	4.05704e-07
102097441	8.45	4.09	-1.06613	5.07809e-07	4.22416e-07
102087733	0.496	0.133	-1.87453	5.32529e-07	4.4364e-07
102089944	2.213	0.95	-1.21156	5.60279e-07	4.67951e-07
102098248	1.59	0.793	-1.00264	5.94757e-07	4.97486e-07
102092589	0.306	0.053	-2.51968	6.16363e-07	5.16215e-07
102091639	0.046	0.003	-4.6266	6.18649e-07	5.18458e-07
106146022	1.246	3.12	1.3897	6.3379e-07	5.31597e-07
102091618	0.56	0.36	-1.47687	6.61783e-07	5.55898e-07
110356209	0.176	0.936	2.62133	7.06759e-07	5.95308e-07
102095761	0.033	0.203	2.62133	7.06759e-07	5.95308e-07
102096629	0.193	0.056	-1.81215	7.63864e-07	6.44627e-07
102088259	0.653	0.28	-1.21851	8.03385e-07	6.79262e-07
102098942	0.186	0.066	-1.53102	8.59867e-07	7.29916e-07
102091755	0.44	0.136	-1.60554	8.78453e-07	7.46161e-07
102093862	0.673	0.333	-1.03099	8.88994e-07	7.55587e-07
102092842	2.04	0.91	-1.18181	9.15155e-07	7.78472e-07
102086988	1.49	0.69	-1.11692	9.36075e-07	7.9743e-07
102090061	0.01	0.203	4.54333	9.68346e-07	8.26467e-07
102084088	0.933	0.216	-2.10577	1.14471e-06	9.81462e-07
BGI_novel_G000588	3.52	1.46	-1.2743	1.16942e-06	1.00306e-06
102085549	0.346	0.883	1.35691	1.30543e-06	1.12458e-06
102094807	0.706	1.916	1.40903	1.3343e-06	1.15087e-06
BGI_novel_G000166	0.906	0.37	-1.28168	1.33549e-06	1.15214e-06
102096781	1.386	0.553	-1.33862	1.35963e-06	1.17417e-06
102089911	1.24	0.603	-1.04164	1.37691e-06	1.18983e-06
102096078	1.496	0.673	-1.15267	1.47522e-06	1.27739e-06
102097763	0.656	0.25	-1.42015	1.48865e-06	1.28928e-06
BGI_novel_G000121	0.876	0.143	-2.58596	1.60951e-06	1.3991e-06
102087998	0.52	0.213	-1.31465	1.6459e-06	1.43132e-06
BGI_novel_G000204	0.04	0.536	3.6588	1.68514e-06	1.46574e-06
102088365	0.323	1.516	2.2147	1.6935e-06	1.47362e-06
102088572	0.873	0.286	-1.6266	1.74531e-06	1.52117e-06
102093423	0.046	0.2	2.05352	1.82223e-06	1.58983e-06
BGI_novel_G000239	0.6	0.046	-3.66924	2.11026e-06	1.85124e-06
BGI_novel_G000504	2.376	0.836	-1.5063	2.22021e-06	1.9532e-06
102084023	0.48	0.2	-1.21917	2.31538e-06	2.0398e-06
102084948	0.67	0.116	-2.38559	2.47003e-06	2.18174e-06
102095916	0.2	0.04	-2.538	2.47413e-06	2.18581e-06
102093075	0.71	0.073	-3.21156	2.63237e-06	2.3298e-06
102095454	0.196	0.033	-2.54414	2.75429e-06	2.44309e-06
102087468	0.773	0.196	-1.98024	2.85975e-06	2.542e-06
102087472	0.52	0.25	-1.04164	2.88155e-06	2.56261e-06
BGI_novel_G000118	0.63	0.12	-2.40421	2.99365e-06	2.66333e-06
102093141	0.633	0.203	-1.6266	3.03158e-06	2.6982e-06
BGI_novel_G000320	0.616	1.446	1.19619	3.14792e-06	2.80398e-06
102097670	0.096	0.006	-3.629	3.15855e-06	2.81412e-06
102095067	0.48	0.193	-1.55948	3.47049e-06	3.10177e-06
102086138	2.153	4.77	1.13417	3.52481e-06	3.15344e-06
110355171	2.316	1.086	-1.14158	3.62948e-06	3.24901e-06
102085513	0.766	0.21	-1.84899	3.91613e-06	3.51464e-06
102098970	1.36	0.59	-1.23197	3.97547e-06	3.57002e-06
102094289	0.463	0.19	-1.28739	4.0159e-06	3.60988e-06
102089121	0.126	0.346	1.82343	4.26183e-06	3.83624e-06
102083540	0.38	0.213	-1.18848	4.57125e-06	4.11882e-06
102092156	0.906	0.366	-1.29018	4.63601e-06	4.17882e-06
102093516	0.383	0.066	-2.50107	4.71614e-06	4.25355e-06
102091184	0.52	0.216	-1.29402	4.79711e-06	4.33168e-06
BGI_novel_G000623	1.23	0.296	-2.03652	4.85904e-06	4.38933e-06
102088042	2.436	0.553	-2.15711	5.22098e-06	4.72833e-06
102095958	0.243	0.056	-2.15711	5.22098e-06	4.72833e-06
102090313	0.326	0.123	-1.37348	5.4658e-06	4.95877e-06
102088080	2.64	1.29	-1.02915	5.66217e-06	5.14697e-06
102085715	1.786	0.73	-1.30102	5.71451e-06	5.19556e-06
110364627	0.456	0.04	-3.5652	5.86804e-06	5.33931e-06
102098523	0.126	0.016	-2.84899	6.0946e-06	5.54978e-06
110358285	0.43	1.253	1.56717	6.17646e-06	5.6298e-06
102083978	0.236	0.54	1.05062	6.45202e-06	5.89242e-06
102089761	0.246	0.693	1.4792	6.5903e-06	6.02222e-06
102090211	0.07	0.003	-4.36356	6.6677e-06	6.09531e-06
102089750	0.346	0.096	-1.86476	6.76319e-06	6.1862e-06
BGI_novel_G000391	0.366	1.466	1.96625	6.93035e-06	6.35262e-06
102090101	0.163	0.026	-2.6266	7.21314e-06	6.61952e-06
102088646	0.52	0.253	-1.04164	7.30154e-06	6.70453e-06
BGI_novel_G000535	0.2	0	-5.25809	7.38648e-06	6.7917e-06
102087433	2.026	0.62	-1.71406	7.71622e-06	7.10994e-06
102084571	3.603	1.696	-1.10053	7.72688e-06	7.12258e-06
BGI_novel_G000063	0.223	0.456	1.00074	7.74069e-06	7.13936e-06
102088959	0.47	0.086	-2.45667	7.99355e-06	7.3825e-06
102096686	0.333	0.11	-1.60106	8.00311e-06	7.39275e-06
102090507	0.9	0.44	-1.02846	9.86011e-06	9.1746e-06
102085253	1.123	0.57	-1.04164	1.0568e-05	9.85955e-06
102090927	0.446	0.12	-1.88294	1.16399e-05	1.08864e-05
102092707	0.7	0.19	-1.88294	1.16399e-05	1.08864e-05
102089140	0.516	0.086	-2.57769	1.23935e-05	1.1633e-05
102094671	2.406	1.18	-1.0051	1.31378e-05	1.23503e-05
102094514	0.08	0.353	2.14901	1.57061e-05	1.48872e-05
110364660	0.016	0.303	4.20629	1.75664e-05	1.67377e-05
BGI_novel_G000024	0.53	1.206	1.16854	1.76565e-05	1.68299e-05
102090972	0.623	0.28	-1.14597	1.77727e-05	1.69438e-05
102087600	0.086	0.24	1.47294	1.77991e-05	1.69721e-05
BGI_novel_G000446	0.1	0	-5.12825	1.85973e-05	1.77596e-05
102092260	0.553	0.05	-3.43395	1.91132e-05	1.82828e-05
BGI_novel_G000627	0.323	0	-5.124	1.9129e-05	1.83047e-05
102090112	1.483	0.596	-1.32174	1.95529e-05	1.87277e-05
BGI_novel_G000154	8.643	3.206	-1.46927	1.96328e-05	1.88112e-05
102098190	0.07	0	-5.11631	2.0147e-05	1.93289e-05
110356497	0.323	1.513	2.3677	2.07893e-05	1.9982e-05
102098272	2.743	1.273	-1.12326	2.25308e-05	2.17238e-05
102090804	1.1	0.443	-1.22606	2.32804e-05	2.24755e-05
102098948	0.816	0.186	-2.1291	2.33406e-05	2.25419e-05
102094210	0.813	0.186	-2.1291	2.33406e-05	2.25419e-05
102089711	1.126	0.243	-2.23428	2.34769e-05	2.26777e-05
102090724	0.87	0.346	-1.3412	2.76047e-05	2.68461e-05
102091532	0.03	0.15	2.1954	2.80311e-05	2.72657e-05
102085188	0.693	1.4	1.00018	2.8192e-05	2.74373e-05
102085767	4.01	2.02	-1.00397	2.83357e-05	2.75821e-05
102088182	0.146	0.343	1.19937	2.89623e-05	2.8223e-05
102094870	0.29	0.593	1.01563	2.90941e-05	2.83617e-05
102087837	2.033	0.646	-1.65831	3.17074e-05	3.10104e-05
102091554	0.483	0.13	-1.92916	3.42802e-05	3.36605e-05
102085643	0.09	0.01	-3.36356	3.44234e-05	3.38073e-05
BGI_novel_G000036	0	0.31	4.99399	3.49901e-05	3.43948e-05
110364832	1.85	0.393	-2.00099	3.65241e-05	3.59675e-05
102098897	0.56	0.26	-1.56888	3.66193e-05	3.60742e-05
102097243	0.646	0.323	-1.04164	3.86935e-05	3.82182e-05
102090432	0.853	0.416	-1.04164	3.86935e-05	3.82182e-05
102087478	0.43	0.093	-2.18848	3.88367e-05	3.83689e-05
102095425	0.443	1.203	1.40873	3.92203e-05	3.87826e-05
102096882	0.37	0.163	-1.21156	3.92614e-05	3.88303e-05
102093339	0.183	0.533	1.54333	4.08217e-05	4.04603e-05
102095813	0.343	0.77	1.15101	4.09719e-05	4.06164e-05
102083777	0.216	1.053	2.28029	4.26819e-05	4.241e-05
102084161	0.21	0.096	-1.16028	4.44234e-05	4.42114e-05
102095964	0.363	0.103	-1.7786	4.51222e-05	4.49229e-05
102083481	0.783	0.29	-1.51557	4.73506e-05	4.72506e-05
102097634	1.983	0.793	-1.28675	4.78235e-05	4.77395e-05
102086198	0.556	0.183	-1.6266	4.83425e-05	4.82662e-05
102083747	0.526	0.15	-1.83013	4.9896e-05	4.98968e-05
102097968	0.3	0.133	-1.16363	5.33812e-05	5.35715e-05
110359822	0.433	0.086	-2.4334	5.39874e-05	5.4199e-05
102089755	0.23	0.06	-1.88963	5.44643e-05	5.47261e-05
110358098	0.156	0.026	-2.6266	5.54838e-05	5.57997e-05
102083432	0.856	0.14	-2.6266	5.54838e-05	5.57997e-05
102083574	0.28	0.073	-1.95917	5.86259e-05	5.90949e-05
102096970	1.123	0.51	-1.11759	5.89579e-05	5.944e-05
106145648	1.11	0.233	-2.26403	6.38809e-05	6.463e-05
BGI_novel_G000097	0.44	0.17	-1.40421	6.41803e-05	6.49443e-05
BGI_novel_G000310	1.13	0.056	-4.31373	6.52745e-05	6.61673e-05
102088466	1.16	0.54	-1.09749	6.73837e-05	6.8377e-05
102098574	0.303	0.12	-1.30467	6.79468e-05	6.89847e-05
102086436	0.59	0.173	-1.74208	7.01683e-05	7.14019e-05
BGI_novel_G000437	0.233	0.5	1.05998	7.12409e-05	7.25944e-05
102093325	0.27	0.016	-4.04164	7.28084e-05	7.4308e-05
102088774	0.34	0.743	1.11448	7.67438e-05	7.85968e-05
102090678	1.603	0.66	-1.27193	8.12847e-05	8.34203e-05
102093786	0.163	0.026	-2.84899	8.13143e-05	8.34651e-05
102089310	0.193	0.44	1.18076	8.67832e-05	8.93404e-05
102085215	0.206	0.49	1.19251	9.38854e-05	9.68851e-05
102091881	1.323	0.573	-1.20602	9.50604e-05	9.81651e-05
102094506	2.786	1.28	-1.10053	9.76133e-05	0.000100888
BGI_novel_G000370	1.946	0.736	-1.41769	9.86003e-05	0.000101978
102091146	0.36	1.013	1.51295	9.95398e-05	0.000103003
102097718	0.073	0.016	-1.99583	0.00010003	0.000103545
102097258	0.226	0.053	-2.21156	0.000106172	0.000110035
102089591	0.146	0	-4.84899	0.000106725	0.000110647
102084763	0.276	0	-4.84899	0.000106725	0.000110647
102097733	2.606	1.306	-1.02436	0.000110066	0.000114298
102093174	0.07	0.006	-3.21156	0.000110994	0.000115308
102089650	0.29	0.863	1.43229	0.000115581	0.000120422
102097021	0.776	0.31	-1.28956	0.00011606	0.000120983
102096265	0.803	0.35	-1.28956	0.00011606	0.000120983
102084371	0.07	0.29	2.0579	0.000118009	0.000123119
102090522	0.126	0.036	-1.75213	0.000122112	0.000127573
110356374	0.69	1.466	1.01042	0.000129313	0.000135578
102093612	0.99	0.48	-1.02393	0.000132332	0.000138978
102084640	0.056	0.003	-3.94853	0.000132862	0.000139629
102090675	0.206	0.013	-3.94853	0.000132862	0.000139629
102084724	0.276	0.016	-3.94853	0.000132862	0.000139629
102098947	0.46	0.196	-1.21749	0.000136661	0.000143743
BGI_novel_G000048	0	0.23	4.76572	0.000137752	0.000144939
102091832	0.603	0.243	-1.29943	0.000138296	0.000145585
106145945	0.926	0.38	-1.29943	0.000138296	0.000145585
102085159	0.133	0.02	-2.7786	0.000142645	0.00015034
102089714	0.293	0.766	1.38286	0.000147535	0.000155729
102084380	0.57	0.153	-1.87171	0.000148848	0.000157222
102085733	0.193	0.09	-1.87171	0.000148848	0.000157222
102089820	0.036	0.193	2.48193	0.000155763	0.000164801
102091836	1.003	0.473	-1.08228	0.000161084	0.000170889
110355576	2.546	0.463	-2.50107	0.00016346	0.000173525
102085520	0.406	0.136	-1.52706	0.000166528	0.000176871
106146064	9.696	4.82	-1.04164	0.000171184	0.000181968
102095205	0.023	0.11	2.28029	0.000174792	0.000186051
102086813	0.173	0.3	1.14457	0.000184939	0.000197574
102098576	1.226	0.55	-1.16094	0.000186213	0.000199
106145955	0.336	0.126	-1.37867	0.000191059	0.000204349
102091149	0.213	0	-4.74208	0.000192634	0.000206171
102085605	0.116	0	-4.74208	0.000192634	0.000206171
102092620	0.36	0.896	1.29691	0.000194808	0.000208566
102084446	0.493	0.196	-1.32174	0.000196324	0.000210398
102085112	0.303	0.036	-3.1291	0.000198126	0.000212575
102089877	0.073	0.01	-3.1291	0.000198126	0.000212575
102094237	0.543	0.063	-3.1291	0.000198126	0.000212575
102091070	0.666	0.313	-1.10773	0.000204862	0.000220202
106146096	0	1.12	4.68519	0.0002135	0.000229942
BGI_novel_G000526	10.993	5.45	-1.0621	0.00022009	0.000237274
102096186	0.12	0.37	1.62133	0.000222658	0.000240319
102085468	0.82	0.356	-1.19918	0.000230807	0.000249442
102090768	0.016	0.086	2.17622	0.000232827	0.000251707
102094290	0.06	0.02	-1.82591	0.000235169	0.000254448
102096562	0.916	0.26	-1.82591	0.000235169	0.000254448
102096413	0.23	0.016	-3.84899	0.000242417	0.000262935
102086407	0.63	0.17	-1.89962	0.000256811	0.000279185
102089988	0.023	0.123	2.4178	0.000260734	0.000283727
102098126	0.183	0.626	1.7239	0.000261906	0.000285188
102084733	0	0.1	4.64206	0.000267482	0.000291734
110362029	0.753	0.196	-1.98917	0.000275038	0.000300233
110360243	0.333	0.06	-2.43395	0.000278378	0.000304162
102095706	1.966	0.83	-1.24599	0.000281469	0.000307739
110356747	1.726	0	-4.66691	0.000285064	0.000311871
102098707	0.223	0.053	-2.10053	0.000287245	0.000314359
102086384	0.696	0.37	-1.11203	0.00029692	0.000325791
102094941	0.04	0.153	2.07384	0.000298419	0.000327594
102091826	0.34	0.766	1.16481	0.000303024	0.000333026
102093460	0.803	0.406	-1.00316	0.000311396	0.000342779
102086948	3.256	1.223	-1.43395	0.000313585	0.000345467
102088576	0.65	0.286	-1.21156	0.000331697	0.00036648
102093095	0.35	0.146	-1.25463	0.000336413	0.000372048
102091366	0.266	0.116	-1.25463	0.000336413	0.000372048
102094098	1.016	0	-4.6266	0.000349033	0.000386376
102089036	0.236	0.58	1.30946	0.000366387	0.000406627
102099023	0.09	0.03	-1.7786	0.000368675	0.000409494
BGI_novel_G000501	0.866	0.19	-2.21028	0.000377092	0.000419444
102083873	0.15	0.073	-1.064	0.000384714	0.000428264
102089295	0.106	0.356	1.68083	0.000399697	0.000445684
102085245	1.663	0.67	-1.31727	0.000400807	0.000447032
110360036	0.37	0.06	-2.6266	0.000431566	0.000483023
110365170	0	0.12	4.54333	0.000438391	0.000491517
110362221	0.833	0.216	-1.93472	0.000441468	0.000495593
110355602	0.126	0.01	-3.74208	0.000441828	0.000496155
110356671	2.99	0.98	-1.6266	0.000445902	0.000501249
102088720	0.55	0.273	-1.00099	0.000451891	0.000508417
102086583	1.696	0.703	-1.2743	0.000481613	0.000543223
BGI_novel_G000406	0.67	1.683	1.312	0.000496896	0.000561316
102093056	0.033	0.103	1.54333	0.000498449	0.000563185
102084518	0.366	0.133	-1.51112	0.00050495	0.000570979
110356599	1.163	0.36	-1.6739	0.0005091	0.000575852
102085136	0.303	0.136	-1.11964	0.000518572	0.000587486
102096741	0.23	0.463	1.02445	0.000556659	0.000633399
BGI_novel_G000240	0.506	0.066	-2.96383	0.000572254	0.00065216
102095336	0.093	0.026	-1.72969	0.000574668	0.000655115
102096622	0.02	0.253	3.6588	0.000579621	0.000660864
102095554	4.48	2.126	-1.09226	0.0005932	0.000677188
102094061	0.476	0.123	-2.02197	0.000599118	0.00068437
102086912	0.32	0.153	-1.12256	0.000624234	0.000715496
102083412	0.48	0.216	-1.12256	0.000624234	0.000715496
110357563	2.103	0.503	-2.08717	0.000626436	0.000718591
102089285	0.073	0.01	-2.94853	0.000626436	0.000718686
BGI_novel_G000404	0.893	0.116	-2.94853	0.000626436	0.000718686
102086470	0.233	0.03	-2.94853	0.000626436	0.000718686
102087462	0.02	0.106	2.54333	0.000632912	0.000726565
102084607	0.643	1.3	1.00143	0.000634824	0.000729097
BGI_novel_G000427	0.45	1.013	1.16367	0.000642862	0.000739583
102092634	0.296	0.13	-1.15711	0.000650635	0.000748872
102084426	0.873	0.39	-1.15711	0.000650635	0.000748872
102096648	0.37	1.033	1.46738	0.0006565	0.000756321
102097592	1.003	0.483	-1.0663	0.000671914	0.000775391
102087990	0.556	0.11	-1.5822	0.000676723	0.000781781
102098582	0.163	0.053	-1.5822	0.000676723	0.000781781
102098274	0.963	0.41	-1.24327	0.000683645	0.000790262
102083898	0.416	0.166	-1.29798	0.000684697	0.0007916
102096837	0.193	0.676	1.76572	0.000703111	0.000813264
102087304	0.2	0.03	-2.54414	0.000741699	0.000860792
102091130	0.146	0.023	-2.54414	0.000741699	0.000860792
102096135	0.053	0.01	-2.54414	0.000741699	0.000860792
102085218	0.336	0.056	-2.54414	0.000741699	0.000860792
102096248	0.296	0.073	-1.98024	0.000756287	0.000878661
BGI_novel_G000553	0	2.466	4.4178	0.00078315	0.000912788
102088706	0	0.063	4.4178	0.00078315	0.000912788
102092457	0.46	0.1	-2.28956	0.000789976	0.000921304
BGI_novel_G000389	0	0.273	4.41517	0.000792119	0.000924215
102097627	0.113	0.01	-3.6266	0.000802995	0.000938054
102092841	0.123	0.01	-3.6266	0.000802995	0.000938054
102088840	0.15	0.013	-3.6266	0.000802995	0.000938054
102090288	0.366	0.146	-1.31173	0.000816662	0.0009546
102098634	0.243	0.123	-1.01818	0.000851827	0.000998274
102095318	0.11	0.253	1.234	0.000858696	0.00100648
102093137	1.686	0.84	-1.1291	0.000903173	0.00106229
102093651	4.253	1.983	-1.1291	0.000903173	0.00106229
102086347	0.116	0.353	1.59063	0.000909495	0.00106989
102094038	0.07	0.246	1.8586	0.000920664	0.00108368
102094262	0.136	0.05	-1.40421	0.000940545	0.00110959
102090134	1.186	0.443	-1.40421	0.000940545	0.00110959
102089994	0.18	0.08	-1.21156	0.000967656	0.00114329
102096610	0.676	0.29	-1.21156	0.000967656	0.00114329
102092566	0.283	0.913	1.64642	0.000996264	0.00118009
102085448	0.06	0.186	1.64642	0.000996264	0.00118009
102084266	0.21	0.063	-1.74208	0.000998896	0.00118374
102093272	0.2	0.06	-1.74208	0.000998896	0.00118374

## Sheet: PCF vs PAF
gene_id	average_fpkm_PC_F	average_fpkm_PC_M	diffexp_log2fc_PC_F-vs-PC_M	diffexp_degseq_qvalue_PC_F-vs-PC_M	diffexp_pvalue_PC_F-vs-PC_M
102098872	916.2	194.26	-2.22095	0	0
BGI_novel_G000053	4727.73	10837.8	1.19719	0	0
BGI_novel_G000155	290.65	2.043	-7.15376	0	0
BGI_novel_G000190	471.306	163.7	-1.5311	0	0
102097851	4.79	276.686	5.87719	0	0
106146037	939.986	1825.93	1.05259	0	0
102084028	2429.16	967.986	-1.32233	0	0
BGI_novel_G000282	106.986	1.373	-6.28617	0	0
102092476	20.856	579.09	4.84554	0	0
102087439	349.836	67.88	-2.37144	0	0
102095920	1.166	229.74	7.56638	0	0
102098038	1409.15	692.893	-1.02039	0	0
102083791	91.73	12.473	-2.88276	0	0
102093176	170.47	40.81	-2.06926	0	0
102089387	369.573	759.746	1.10793	0	0
102093396	1017.68	2057.06	1.01314	0	0
BGI_novel_G000058	57.003	0.17	-8.37109	0	0
102084828	84.596	0.916	-6.50825	0	0
102093370	99.986	43.193	-1.22179	0	0
102093708	1088.21	2233.95	1.0352	0	0
102084393	63.953	23.57	-1.45493	0	0
102094616	21.343	174.186	3.02028	0	0
BGI_novel_G000056	87.196	2.023	-5.42852	0	0
BGI_novel_G000215	68.406	1.036	-6.05363	0	0
BGI_novel_G000223	104.62	4.213	-4.63275	0	0
BGI_novel_G000157	71.233	1.343	-5.73118	0	0
BGI_novel_G000515	362.793	0.75	-8.90662	0	0
102084877	123.723	258.57	1.07971	0	0
102092479	36.973	98.496	1.43271	0	0
102086950	56.983	13.776	-2.05031	0	0
102089939	1005.25	2044.08	1.02125	0	0
BGI_novel_G000217	119.813	3.096	-5.28175	0	0
102092116	78.013	256.64	1.72987	0	0
102091037	137.586	41.56	-1.73553	0	0
BGI_novel_G000156	33.29	0.6	-5.78916	0	0
102087634	36.466	12.5	-1.44983	0	0
102085346	88.893	34.853	-1.20927	0	0
106145972	48.04	18.003	-1.47769	0	0
102092355	43.14	19.816	-1.0091	0	0
102098269	119.86	244.19	1.02304	0	0
102088014	50.376	12.516	-2.00262	0	0
102087070	59.416	166.05	1.47625	0	0
102087224	143.836	287.236	1.01231	0	0
BGI_novel_G000014	27.58	12.45	-1.13074	0	0
102098353	10.066	0.013	-9.75868	0	0
102096794	24.403	5.2	-2.21653	0	0
102093440	15.9	49.586	1.6607	0	0
102085067	19.666	3.72	-2.41947	0	0
102094171	81.833	20.42	-1.98556	0	0
BGI_novel_G000132	87.683	6.673	-3.71312	0	0
102086260	15.916	1.92	-2.98909	0	0
102096215	32.14	5.153	-2.60283	0	0
102092585	28.29	4.88	-2.50789	0	0
102090667	59.233	19.51	-1.56723	0	0
102097218	73.293	34.91	-1.14473	0	0
102088612	13.836	2.86	-2.39541	0	0
BGI_novel_G000061	10.533	0.166	-6.01136	0	0
102083980	31.763	78.503	1.30955	0	0
102089916	34.016	13.686	-1.2734	0	0
102092009	28.813	64.233	1.0886	0	0
102094243	19.336	46.903	1.30053	0	0
102091934	20.243	64.986	1.68582	0	0
BGI_novel_G000520	226.923	108.533	-1.06439	0	0
102091816	7.416	44.726	2.60533	0	0
BGI_novel_G000158	57.763	1.17	-5.63143	1.34277e-300	2.93079e-302
102097697	13.7	2.373	-2.51411	3.12401e-299	6.86595e-301
102086730	37	14.303	-1.38343	3.50808e-299	7.76323e-301
102088265	59.736	25.856	-1.20648	6.94441e-299	1.54729e-300
102085832	37.703	54.67	1.19738	9.70043e-299	2.17607e-300
BGI_novel_G000407	42.533	120.966	1.48893	1.91305e-291	4.46547e-293
102085797	92.296	28.253	-1.70359	4.24084e-290	1.00276e-291
102087300	106.69	213.38	1.00801	3.76266e-281	9.01098e-283
102085555	12.936	32.113	1.33374	1.38875e-279	3.34688e-281
102096729	89.363	44.64	-1.00858	2.18294e-276	5.4594e-278
102085634	25.476	8.22	-1.4325	4.73075e-275	1.19748e-276
102095192	49.143	20.136	-1.26997	4.02808e-271	1.04403e-272
102086414	20.736	5.356	-1.95134	1.54025e-269	4.0155e-271
102093521	29.976	12.96	-1.20628	3.66973e-263	9.67839e-265
102094520	29.183	8.44	-1.77262	2.80814e-257	7.44864e-259
102088751	50.013	147.556	1.56814	3.1307e-254	8.35168e-256
110359281	86.586	43.663	-1.00752	4.70699e-249	1.26281e-250
BGI_novel_G000489	6.003	0.393	-3.94276	4.82561e-244	1.30926e-245
102085955	8.166	33.643	2.0443	1.39684e-236	3.8957e-238
102093201	7.463	21.683	1.54567	6.25468e-236	1.75387e-237
102093414	14.543	43.253	1.53556	3.25269e-235	9.17015e-237
102097955	34.856	82.15	1.14221	2.27455e-229	6.48146e-231
102087953	11.34	3.846	-1.53978	8.46239e-226	2.43706e-227
102095233	93.163	33.893	-1.47235	1.16438e-224	3.38855e-226
102086544	68.036	29.773	-1.18145	7.30442e-224	2.1368e-225
102090772	13.636	29.656	1.12761	1.25192e-223	3.68127e-225
102091058	36.026	17.156	-1.0639	1.45039e-214	4.39677e-216
110363299	44.94	16.296	-1.46725	2.23123e-214	6.79766e-216
102095102	2.93	14.216	2.28465	1.37728e-213	4.21689e-215
102083781	0.723	16.8	4.41289	1.39997e-213	4.3076e-215
102089053	38.81	85.393	1.1726	6.12808e-213	1.89485e-214
102096462	22.803	8.803	-1.38215	2.69599e-211	8.41793e-213
102088898	4.67	83.083	4.1259	3.0609e-208	9.74292e-210
106145959	41.566	85.513	1.02336	5.40193e-208	1.72763e-209
102085815	10.92	24.14	1.14397	1.96564e-206	6.40563e-208
102096211	68.29	138.85	1.02334	2.36098e-206	7.72976e-208
102098518	27.63	8.32	-1.73787	5.7636e-206	1.89572e-207
102085171	19.07	4.81	-2.00243	2.59184e-203	8.72129e-205
BGI_novel_G000185	1.47	21.056	3.85901	4.44662e-201	1.52321e-202
102086728	53.436	23.74	-1.2131	2.21066e-200	7.63971e-202
102089150	54.14	12.843	-2.04975	1.29169e-199	4.48347e-201
BGI_novel_G000503	33.92	3.266	-3.37863	7.27719e-198	2.53695e-199
102095869	11.096	4.163	-1.41571	2.45856e-196	8.75727e-198
102091602	42.69	15.75	-1.42759	2.79229e-196	9.98831e-198
BGI_novel_G000182	42.266	1.213	-5.13645	6.04368e-196	2.18937e-197
102095771	20.226	41.503	1.04412	6.85684e-191	2.51513e-192
102088492	19.106	9.633	-1.13075	9.71944e-190	3.59461e-191
102096008	42.353	93.923	1.14544	6.93074e-187	2.59476e-188
102090595	8.01	19.866	1.31106	2.4636e-182	9.48471e-184
102090682	8.483	3.03	-1.46225	2.15972e-179	8.38028e-181
BGI_novel_G000469	31.86	0.156	-7.70698	4.65423e-179	1.81301e-180
102096360	7.226	14.28	1.02871	1.68624e-178	6.61973e-180
102090715	19.12	39.686	1.05408	7.09675e-178	2.79675e-179
102096301	10.556	1.443	-2.84581	4.51377e-177	1.78566e-178
102091171	24.25	12.31	-1.0131	1.4283e-174	5.73699e-176
102096022	25.343	12.436	-1.02587	7.85303e-174	3.1662e-175
102090345	8.933	20.526	1.20109	2.3564e-173	9.60773e-175
102090615	14.916	6.95	-1.10729	2.18412e-172	9.03775e-174
102085474	76.076	104.75	1.14327	2.3738e-172	9.85857e-174
102086033	72.773	154.116	1.08625	1.42738e-162	6.18764e-164
102091153	27.916	6.203	-2.16526	1.35733e-157	6.028e-159
102091026	11.633	23.8	1.03823	1.04976e-154	4.7098e-156
102092285	73.926	156.846	1.08085	3.70664e-154	1.66862e-155
102095365	1.826	14.593	3.02504	6.95683e-154	3.1423e-155
102091799	11.22	5.11	-1.2205	1.85035e-151	8.41385e-153
102088276	4.696	1.28	-1.8977	3.05534e-150	1.40321e-151
102090959	9.653	20.396	1.11393	2.50733e-149	1.15913e-150
102086442	10.73	21.71	1.01557	3.13525e-145	1.46842e-146
102087645	24.496	60.676	1.31297	3.2876e-144	1.55473e-145
102098965	22.496	46.576	1.03745	1.74608e-143	8.33674e-145
102095405	12.786	4.293	-1.61338	4.5947e-142	2.20768e-143
102083490	11.8	3.763	-1.64942	4.63914e-140	2.25716e-141
102095595	6.926	16.983	1.30155	8.17657e-139	4.00307e-140
102089581	8.953	3.766	-1.23386	9.29818e-139	4.56629e-140
102088579	12.1	4.346	-1.45905	1.2792e-138	6.30145e-140
102086039	98.456	233.943	1.24755	2.62961e-137	1.29936e-138
102091738	7.34	2.44	-1.56585	1.564e-136	7.77554e-138
102086398	10.666	64	2.57504	7.18988e-134	3.5963e-135
102090882	16.416	5.36	-1.60881	6.9917e-132	3.56076e-133
102084329	5.923	13.833	1.22133	2.07975e-131	1.06233e-132
102088152	5.133	0.436	-3.42481	7.04916e-131	3.62207e-132
102092321	18.36	37.003	1.02207	1.57651e-130	8.14837e-132
102098933	26.576	9.843	-1.41478	6.18913e-129	3.20831e-130
110360101	53.35	14.943	-1.83764	4.13237e-128	2.15466e-129
102098743	8.3	3.18	-1.38449	3.13418e-127	1.64844e-128
102086779	6.226	14.073	1.18355	4.59176e-127	2.42202e-128
102087715	9.403	4.206	-1.14122	6.78511e-127	3.58924e-128
BGI_novel_G000220	5.316	15.38	1.52186	5.0939e-126	2.71777e-127
BGI_novel_G000015	15.946	5.61	-1.52222	9.37201e-126	5.0145e-127
102084448	10.626	32.416	1.57314	3.92923e-125	2.10829e-126
102089081	1.1	4.92	2.17939	1.23704e-123	6.73132e-125
102091440	12.28	5.873	-1.06955	2.32206e-121	1.27058e-122
102098212	6.15	17.333	1.50523	5.74311e-121	3.16861e-122
102097964	27.38	11.663	-1.23693	1.87559e-119	1.04618e-120
102092873	5.503	1.803	-1.61639	3.3052e-119	1.8486e-120
BGI_novel_G000248	2.283	9.56	2.07488	7.84218e-118	4.42181e-119
102097986	2.203	0.423	-2.22843	1.8164e-115	1.03519e-116
102091835	6.636	18.486	1.46332	2.93784e-115	1.67876e-116
102084652	8.43	4.186	-1.03278	5.54593e-115	3.1775e-116
102092251	7.316	0.73	-3.34229	5.6709e-112	3.32647e-113
102083830	8.926	3.526	-1.32764	1.29789e-110	7.69195e-112
102094641	202.6	100.053	-1.01975	2.11025e-110	1.26023e-111
102091051	2.33	11.743	2.31186	3.98411e-108	2.43364e-109
102092473	9.213	18.97	1.04685	1.33216e-107	8.21807e-109
102085551	15.15	7.836	-1.03255	8.55826e-107	5.30553e-108
102096196	8.97	20.436	1.33649	1.5017e-106	9.33224e-108
102085592	20.453	50.363	1.31326	7.62364e-106	4.77235e-107
102091953	23.146	11.386	-1.12626	1.37206e-104	8.65138e-106
102091243	5.356	15.006	1.50968	1.37299e-104	8.67805e-106
102088003	15.893	6.3	-1.33239	8.33301e-103	5.31746e-104
102092729	15.44	43.243	1.50719	5.8851e-102	3.8e-103
102091762	15.076	30.69	1.03434	1.39629e-99	9.16395e-101
102098802	8.583	3.06	-1.50193	1.61295e-98	1.06837e-99
102096549	2.016	8.406	2.17886	3.21234e-98	2.1375e-99
110357292	36.31	18.056	-1.05767	1.33172e-97	8.88147e-99
102087447	13.133	4.016	-1.69199	8.48665e-97	5.69849e-98
102084226	8.76	2.486	-1.86746	6.45763e-96	4.36544e-97
102083596	14.046	6.596	-1.07118	2.52075e-94	1.72317e-95
102096238	5.396	2.626	-1.03594	2.93505e-94	2.01082e-95
102089007	4.036	13.776	1.77651	1.92712e-91	1.34657e-92
102096899	5.236	13.15	1.33371	2.97999e-91	2.08678e-92
102095857	10.366	3.756	-1.45033	4.73349e-91	3.32187e-92
110359497	13.153	3.076	-2.0101	1.46503e-89	1.04145e-90
102098041	9.3	2.903	-1.56226	4.04876e-89	2.89043e-90
102083460	10.516	4.086	-1.35948	1.89005e-88	1.35505e-89
102090572	5.496	14.863	1.45518	2.37541e-88	1.70662e-89
102089235	20.223	9.886	-1.01996	4.64953e-87	3.36866e-88
102091635	0.023	7.636	6.51518	6.14919e-86	4.47383e-87
102090585	16.823	3.556	-2.22736	2.64845e-85	1.9349e-86
102090929	24.206	11.756	-1.03891	8.63943e-84	6.35107e-85
102087873	14.07	6.57	-1.111	1.51397e-83	1.11755e-84
102090265	8.783	19.713	1.17235	2.83183e-82	2.12468e-83
102090661	1.153	0.113	-3.34012	3.06794e-82	2.30647e-83
102083769	3.873	1.646	-1.22895	3.57331e-82	2.69562e-83
102092611	3.413	0.826	-2.01029	9.88058e-81	7.54802e-82
102089025	3	1.086	-1.44948	2.81566e-80	2.17229e-81
102097561	11.273	4.58	-1.28418	4.15033e-80	3.20829e-81
102095189	3.423	8.516	1.31885	6.73045e-79	5.26398e-80
102089000	9.35	4.19	-1.12442	1.11917e-78	8.77013e-80
BGI_novel_G000078	15.06	0.623	-4.60118	1.25041e-78	9.81755e-80
102097281	0.91	4.353	2.2497	2.24872e-78	1.76898e-79
102098453	41.673	13.143	-1.72004	4.32901e-78	3.43171e-79
102097005	3.836	1.226	-1.62783	8.26841e-78	6.57963e-79
102089972	1.83	0.236	-2.98646	9.50411e-77	7.63497e-78
102085871	5.966	2.943	-1.01207	2.76327e-76	2.23239e-77
BGI_novel_G000148	2.09	0.883	-1.25531	9.94965e-76	8.12861e-77
110366164	2.52	0.706	-1.81285	6.16603e-74	5.12161e-75
102084486	11.306	5.82	-1.02369	6.51399e-74	5.43038e-75
102096936	6.1	3.003	-1.0047	6.74037e-74	5.62931e-75
102087060	27.946	13.333	-1.07507	7.13546e-74	5.97009e-75
106145987	10.11	2.143	-2.29844	1.5534e-73	1.30205e-74
BGI_novel_G000347	15.886	7.24	-1.11954	3.06126e-73	2.58913e-74
102084709	26.06	11.793	-1.12688	7.44342e-73	6.31801e-74
102096521	2.68	11.626	2.13183	1.51995e-72	1.29936e-73
102092401	2.693	6.603	1.31239	5.07838e-72	4.37214e-73
BGI_novel_G000161	5.646	2.49	-1.18457	2.46987e-71	2.14511e-72
102086466	3.646	1.28	-1.48694	6.52495e-71	5.69665e-72
102083434	20.41	8.863	-1.1943	2.21442e-70	1.94674e-71
102098290	8.443	4.153	-1.0359	1.6006e-69	1.43138e-70
BGI_novel_G000201	9.603	2.173	-2.1398	1.60111e-69	1.43426e-70
102086443	3.68	11.426	1.61651	2.96313e-69	2.65885e-70
102087965	9.123	1.943	-2.22562	6.84862e-68	6.20761e-69
102086213	5.853	12.76	1.10238	5.49359e-67	5.02104e-68
102095967	5.74	11.916	1.06048	3.33879e-66	3.08196e-67
102093358	4.826	1.98	-1.31455	4.1269e-66	3.82195e-67
102089089	17.12	36.413	1.09716	5.43955e-66	5.0541e-67
102098736	5.093	1.79	-1.48335	2.46778e-65	2.31535e-66
102098230	3.566	8.713	1.28594	3.31047e-65	3.12105e-66
102092799	12.33	25.323	1.05239	4.87028e-65	4.60637e-66
102084912	4.09	1.393	-1.51196	1.71957e-64	1.63421e-65
102094544	3.97	9.036	1.18505	5.73781e-64	5.52256e-65
102084547	2.84	0.38	-2.70704	6.36763e-64	6.14805e-65
102097666	7.74	3.25	-1.23762	1.4622e-63	1.42507e-64
102083691	3.063	1.066	-1.58115	2.37055e-63	2.32114e-64
110356454	0.16	4.483	4.84076	6.22172e-63	6.1392e-64
102083617	16.77	7.176	-1.20884	2.7027e-62	2.68324e-63
102096960	9.693	21.106	1.13039	2.82752e-62	2.81574e-63
102084403	4.456	1.61	-1.42394	7.38316e-62	7.37475e-63
BGI_novel_G000062	1.013	0.113	-3.18325	8.25136e-62	8.26698e-63
102094218	17.306	37.403	1.11232	1.38709e-61	1.40023e-62
BGI_novel_G000081	1.62	0.58	-1.44725	4.90269e-61	4.98628e-62
102090431	3.856	0.796	-2.25339	4.93962e-61	5.03133e-62
102093526	12.92	6.156	-1.05413	1.6021e-60	1.64156e-61
BGI_novel_G000025	6.69	3.206	-1.06207	2.57017e-60	2.64126e-61
102096687	5.92	15.663	1.41296	2.39843e-59	2.47932e-60
102086162	4.903	1.69	-1.5286	4.6051e-59	4.77437e-60
102094194	4.443	1.53	-1.52296	2.53655e-58	2.66439e-59
102088170	6.4	2.67	-1.25147	2.99174e-58	3.14705e-59
102093248	4.923	0.87	-2.4747	3.89718e-58	4.11131e-59
102087625	4.18	1.823	-1.17401	2.83277e-57	3.02276e-58
102089390	5.39	2.226	-1.27823	4.77802e-57	5.12744e-58
102088107	7.333	2.233	-1.70719	1.1364e-56	1.22639e-57
102084695	2.293	0.663	-1.8428	1.3457e-56	1.45635e-57
BGI_novel_G000169	2.533	0.63	-2.0104	2.88027e-56	3.13457e-57
102095229	3.746	8.416	1.17391	3.45481e-56	3.7703e-57
102092069	0.27	0.95	1.84108	4.09281e-56	4.47277e-57
102086306	8.556	3.933	-1.11603	3.05487e-55	3.36162e-56
102084245	0.03	1.343	4.46882	3.79472e-55	4.18152e-56
BGI_novel_G000269	13.876	4.136	-1.7193	4.42051e-54	4.9716e-55
102084074	6	3.75	-1.16696	2.65479e-53	3.03404e-54
102083845	4.206	0.366	-3.50024	1.60268e-52	1.84378e-53
102085665	8.97	2.703	-1.45602	4.95669e-52	5.71738e-53
BGI_novel_G000581	6.813	39.323	2.49785	8.68156e-52	1.00797e-52
106145639	1.09	5.573	2.2313	1.06615e-51	1.24108e-52
110362271	4.213	0.76	-2.45624	4.40313e-51	5.199e-52
110364446	1.446	0.143	-3.34187	5.5238e-51	6.53059e-52
102084933	10.903	4.436	-1.32694	1.08823e-50	1.28987e-51
102083718	6.356	2.543	-1.27174	2.32061e-50	2.76468e-51
102098250	9.866	4.843	-1.00839	2.71991e-50	3.24863e-51
102095936	6.426	1.633	-1.91819	3.41059e-50	4.07874e-51
102098128	3.35	1.523	-1.14183	6.12305e-50	7.35972e-51
102095155	3.75	9.076	1.27611	9.61807e-50	1.16481e-50
BGI_novel_G000184	1.453	18.59	3.68144	1.35147e-49	1.64696e-50
102091401	0.76	2.45	1.66146	4.01975e-49	4.94737e-50
102097544	4.826	1.933	-1.3242	7.31329e-49	9.06747e-50
102094119	2.31	5.81	1.30338	7.63632e-49	9.47956e-50
102087152	5.15	1.62	-1.64259	1.0539e-48	1.31148e-49
102084588	3.016	1.066	-1.46068	1.35548e-48	1.69294e-49
102086473	38.64	18.816	-1.03187	6.01953e-47	7.68237e-48
102096026	23.726	11.683	-1.0805	9.45669e-47	1.20977e-47
106145970	4.766	1.843	-1.3493	9.59453e-47	1.22885e-47
102083735	5.523	2.383	-1.23628	9.8859e-47	1.26767e-47
102097387	2.606	0.656	-1.8798	1.39681e-46	1.79537e-47
102097717	4.376	9.996	1.17604	1.46237e-46	1.88185e-47
102089199	3.773	0.016	-7.72949	2.28476e-46	2.94707e-47
102085132	2.91	1.283	-1.17372	2.66217e-46	3.45002e-47
102083424	10.006	3.406	-1.53659	2.78988e-46	3.61976e-47
102091775	3.403	8.203	1.27172	3.39879e-46	4.4201e-47
102092141	2.763	5.99	1.01468	4.58074e-46	5.9711e-47
102084606	7.366	14.886	1.01867	5.36336e-46	6.99939e-47
102088908	7.473	2.99	-1.32749	1.11453e-45	1.46126e-46
102096658	1.65	0.453	-1.88495	1.69283e-45	2.23231e-46
BGI_novel_G000170	3.293	1.396	-1.23455	2.42924e-45	3.21812e-46
BGI_novel_G000219	4.166	8.403	1.01392	2.56126e-45	3.3969e-46
102091849	7.033	14.206	1.02318	3.19651e-45	4.25394e-46
102090426	10.786	4.653	-1.05171	6.98437e-45	9.3266e-46
102088061	15.406	7.323	-1.07352	2.06527e-44	2.77352e-45
102084300	21.293	44.016	1.04793	1.18628e-43	1.61826e-44
106145779	7.346	15.636	1.09909	1.4482e-43	1.97996e-44
BGI_novel_G000437	0.5	2.17	2.12922	1.72545e-43	2.36162e-44
102098001	4.173	10.23	1.31354	3.12561e-43	4.28276e-44
102089882	6.143	2.986	-1.04282	3.65969e-43	5.02565e-44
102085620	4.346	10.266	1.21285	8.02813e-43	1.11219e-43
102085373	6.136	13.06	1.08717	1.4282e-42	1.98941e-43
102092790	9.966	4.6	-1.20633	3.69391e-42	5.17343e-43
102094851	8.133	17.506	1.0918	1.25635e-41	1.77288e-42
102085732	2.803	5.456	1.02432	1.33625e-41	1.88766e-42
102090022	2.076	8.146	1.94897	2.48188e-41	3.51732e-42
102085515	0.913	4.546	2.31804	2.74403e-41	3.89301e-42
102093492	11.28	22.726	1.00917	2.98778e-41	4.24334e-42
102089780	1.003	0.296	-1.71498	5.01122e-41	7.13229e-42
102089197	3.196	7.493	1.23434	1.76112e-40	2.51721e-41
102090792	3.646	1.713	-1.22198	3.8654e-40	5.55421e-41
102084359	5.273	1.603	-1.70338	4.6642e-40	6.70909e-41
102093008	3.076	1.38	-1.08222	6.15638e-40	8.8648e-41
102092216	18.693	40.583	1.11864	6.81504e-40	9.82357e-41
102095122	10.656	4.693	-1.18614	2.03152e-39	2.95914e-40
102094784	5.816	12.223	1.11714	3.38004e-39	4.97463e-40
102096069	9.066	3.713	-1.26246	4.00133e-39	5.90115e-40
102083963	5.816	2.776	-1.04348	4.32977e-39	6.39211e-40
102090560	1.54	0.24	-2.63288	7.82786e-39	1.16039e-39
102093695	4.713	2.19	-1.10936	9.9484e-39	1.47925e-39
102089844	1.813	4.25	1.22851	1.04019e-38	1.54983e-39
102097008	5.85	2.466	-1.24528	5.2779e-38	7.94385e-39
102096168	2.16	0.463	-2.17831	7.06241e-38	1.07047e-38
102092374	2.916	1.076	-1.43902	7.79032e-38	1.18198e-38
BGI_novel_G000168	2.426	0	-8.54382	8.49981e-38	1.2922e-38
102090554	4.283	1.796	-1.23701	2.04772e-37	3.13171e-38
102091943	9.526	4.69	-1.01294	3.89538e-37	5.99879e-38
BGI_novel_G000268	52.143	25.763	-1.01447	4.10849e-37	6.3332e-38
102094236	4.653	10.353	1.03748	4.73616e-37	7.31511e-38
102087828	1.926	5.336	1.48312	6.49373e-37	1.00592e-37
102091321	4.66	2.276	-1.01298	9.17856e-37	1.43017e-37
102098063	5.053	1.23	-1.99575	1.04158e-36	1.62612e-37
102087880	4.346	1.893	-1.19702	1.12496e-36	1.7597e-37
102087277	1.43	4.473	1.64369	4.14246e-36	6.55509e-37
BGI_novel_G000077	2.916	1.07	-1.45337	5.43051e-36	8.62624e-37
102096764	2.176	0.99	-1.25872	5.48217e-36	8.71661e-37
102098561	2.1	4.99	1.19838	7.6036e-36	1.21127e-36
102096534	1.88	0.643	-1.52339	1.01615e-35	1.62491e-36
110365025	4.336	1.296	-1.81675	1.65782e-35	2.66105e-36
BGI_novel_G000159	11.623	0.343	-5.07731	2.05718e-35	3.30832e-36
102089124	3.116	1.22	-1.33155	3.1875e-35	5.15991e-36
102086010	0.243	1.376	2.74812	6.26421e-35	1.01784e-35
102084268	3.536	8.633	1.28272	3.62708e-34	5.99794e-35
102092042	4.556	1.506	-1.58337	7.20999e-34	1.19775e-34
102093027	2.606	0	-8.34342	9.16287e-34	1.52494e-34
102096879	5.726	2.553	-1.15464	1.26001e-33	2.10464e-34
102090855	3.106	1.373	-1.16062	1.29751e-33	2.16924e-34
102092335	3.343	1.34	-1.21728	1.42114e-33	2.37807e-34
102087856	1.773	4.66	1.43302	1.91194e-33	3.21096e-34
102093296	1.46	3.53	1.27172	2.37663e-33	4.00217e-34
102092794	3.59	1.8	-1.00339	2.55145e-33	4.30817e-34
102098826	5.33	1.676	-1.68128	2.90174e-33	4.91284e-34
102091274	2.47	0.796	-1.55716	3.65684e-33	6.23561e-34
BGI_novel_G000001	2.636	1.13	-1.24441	3.92275e-33	6.70092e-34
102084111	3.036	1.346	-1.15568	5.60409e-33	9.60701e-34
102089003	0.75	1.623	1.12228	6.15895e-33	1.05769e-33
102098839	5.023	10.336	1.03302	1.08404e-32	1.87149e-33
102086290	4.746	1.563	-1.58641	1.11859e-32	1.93454e-33
102093748	1.63	3.466	1.08268	1.18566e-32	2.05772e-33
BGI_novel_G000249	0.636	4.626	2.86156	1.622e-32	2.82728e-33
102096447	0.083	0.97	3.54181	1.66574e-32	2.90857e-33
102093297	2.696	1.06	-1.33585	7.9846e-32	1.41357e-32
102092654	2.836	5.856	1.01127	1.3066e-31	2.3191e-32
102084922	2.846	8.206	1.53249	3.03734e-31	5.43244e-32
110359823	1.8	0.636	-1.41623	3.79311e-31	6.80143e-32
102088587	1.316	3.63	1.46735	4.02061e-31	7.22765e-32
102096440	2.77	0.88	-1.65848	4.24374e-31	7.63519e-32
102091053	4.85	10.34	1.10402	4.29701e-31	7.73753e-32
102086594	1.173	2.373	1.02128	4.39177e-31	7.91484e-32
102089270	2.19	4.943	1.18694	4.54076e-31	8.19021e-32
102083454	2.9	1.263	-1.26255	8.0695e-31	1.46284e-31
102091052	2.776	0.823	-1.76705	8.1162e-31	1.47254e-31
BGI_novel_G000259	3.49	1.58	-1.12223	9.29926e-31	1.69e-31
BGI_novel_G000043	0.093	0.516	2.48297	1.02852e-30	1.87387e-31
102088990	2.933	7.05	1.24596	1.1272e-30	2.05707e-31
102095500	1.466	4.076	1.47371	1.66321e-30	3.04028e-31
102084774	1.513	3.49	1.07097	2.22391e-30	4.07871e-31
102083503	3.82	9.066	1.24884	7.78737e-30	1.44475e-30
BGI_novel_G000445	1.556	0.396	-1.98774	1.35847e-29	2.53265e-30
BGI_novel_G000438	0.236	1.226	2.36347	1.51844e-29	2.83779e-30
102092742	5.506	2.16	-1.34096	2.70349e-29	5.0976e-30
102092522	3.623	1.69	-1.06942	4.43087e-29	8.38826e-30
102086476	3.663	1.706	-1.10922	4.46617e-29	8.46185e-30
102090477	1.173	0.57	-1.05751	5.06561e-29	9.62062e-30
BGI_novel_G000444	2.406	0.75	-1.69614	5.92843e-29	1.12773e-29
102088069	2.133	0.603	-1.80162	6.68978e-29	1.27661e-29
102087580	1.19	0.19	-2.47136	7.66643e-29	1.46531e-29
102096682	0.766	1.863	1.30612	1.57262e-28	3.02486e-29
102092261	8.546	3.013	-1.49089	1.71793e-28	3.30697e-29
102098440	1.59	0.48	-1.71561	2.36257e-28	4.57294e-29
102095956	7.363	18.486	1.32931	7.74192e-28	1.52198e-28
110355730	3.906	8.056	1.05377	8.75647e-28	1.72408e-28
102097455	2.603	0.906	-1.50769	1.10018e-27	2.17785e-28
102085625	8.58	3.82	-1.18098	2.198e-27	4.37768e-28
102093263	0.886	2.253	1.32966	2.85532e-27	5.70414e-28
BGI_novel_G000570	18.493	41.976	1.1874	3.26396e-27	6.54027e-28
BGI_novel_G000303	1.323	0.316	-2.05127	5.17275e-27	1.042e-27
102096042	21.8	8.793	-1.29615	6.48177e-27	1.3106e-27
102087843	2.336	1.016	-1.18172	7.02844e-27	1.4222e-27
102086008	3.2	1.503	-1.13719	8.24962e-27	1.67681e-27
102096929	2.536	0.646	-1.95601	1.18779e-26	2.42508e-27
102098789	0.906	2.106	1.22369	1.4853e-26	3.04376e-27
102095561	3.42	1.4	-1.30004	2.03385e-26	4.1833e-27
102090831	4.933	10.81	1.15161	2.64041e-26	5.45091e-27
102090406	4.286	10.133	1.25835	2.7428e-26	5.66644e-27
102083600	3.053	1.39	-1.10829	4.88506e-26	1.02329e-26
102091488	3.776	1.4	-1.47787	7.94334e-26	1.67114e-26
102083681	4.796	2.38	-1.00187	8.80726e-26	1.85423e-26
102084015	1.753	0.556	-1.66183	1.04045e-25	2.19838e-26
102086526	2.863	7.09	1.29879	1.10944e-25	2.3492e-26
102088817	0.923	4.203	2.17541	2.19045e-25	4.66808e-26
102086314	3.99	1.316	-1.62663	2.30198e-25	4.90926e-26
102094205	26	11.966	-1.10905	3.10219e-25	6.63462e-26
102087299	3.933	1.836	-1.11592	3.28032e-25	7.02551e-26
102092482	12.76	3.733	-1.7707	5.56764e-25	1.20171e-25
102091560	3.906	8.173	1.06878	8.22306e-25	1.77984e-25
102090483	3.98	1.483	-1.41049	8.39537e-25	1.81841e-25
102087573	9.16	4.143	-1.11931	1.28092e-24	2.78996e-25
102086639	0.836	1.846	1.52458	1.71937e-24	3.76059e-25
BGI_novel_G000418	23.44	5.47	-2.08563	1.72124e-24	3.76728e-25
102095570	3.473	1.353	-1.35091	2.22135e-24	4.88209e-25
BGI_novel_G000341	0	0.523	7.75609	2.53837e-24	5.59037e-25
102091094	1.78	0.68	-1.37096	2.68685e-24	5.92553e-25
102097824	1.36	0.493	-1.42752	3.92544e-24	8.69873e-25
BGI_novel_G000519	2.166	0.396	-2.46163	3.92544e-24	8.69874e-25
102087691	1.633	0.62	-1.39971	4.97872e-24	1.10705e-24
102091207	1.843	4.393	1.2441	5.40221e-24	1.20449e-24
102092106	2.09	4.29	1.05598	2.58465e-23	5.89209e-24
102098486	1.113	3.04	1.45541	3.26229e-23	7.4616e-24
102093602	3.406	6.846	1.00383	3.86539e-23	8.85275e-24
102091821	0.266	1.263	2.50486	4.26897e-23	9.79646e-24
102093424	2.756	1.326	-1.00349	4.5384e-23	1.04285e-23
102094966	0.826	0.046	-5.10508	4.62234e-23	1.06284e-23
102088711	0.43	1.28	1.96316	4.66016e-23	1.07224e-23
102084607	1.3	4.586	1.81104	4.74924e-23	1.09418e-23
102097346	2.443	0.536	-2.15198	4.99112e-23	1.15066e-23
110359685	1.973	0.63	-1.65453	5.04774e-23	1.16448e-23
102091529	1.493	3.563	1.25047	5.0513e-23	1.16607e-23
106145637	1.403	3.126	1.19725	1.16246e-22	2.71167e-23
102096892	1.08	3.226	1.59201	1.32003e-22	3.08924e-23
102097417	6.803	2.446	-1.46668	1.37819e-22	3.23162e-23
102090291	3.213	1.343	-1.24875	1.41312e-22	3.31566e-23
102088110	8.92	4.336	-1.0241	1.64177e-22	3.85713e-23
102085464	2.243	4.75	1.27702	1.90784e-22	4.48802e-23
102094903	0.73	1.9	1.34615	2.33021e-22	5.5028e-23
102089477	1.806	5.043	1.44533	6.14595e-22	1.46906e-22
102093426	0.696	1.39	1.03584	7.43341e-22	1.78357e-22
102088873	1.363	2.743	1.0271	9.20893e-22	2.21517e-22
102093322	0.843	1.876	1.18672	1.52714e-21	3.70588e-22
102094822	2.16	0.686	-1.64599	2.15409e-21	5.25014e-22
BGI_novel_G000052	25.143	51.333	1.02798	2.40132e-21	5.85633e-22
102093328	2.32	0.646	-1.85366	3.00986e-21	7.38608e-22
102089710	1.636	0.483	-1.68646	4.15684e-21	1.02574e-21
102085980	2.736	6.106	1.2192	5.93265e-21	1.47383e-21
BGI_novel_G000020	2.163	0.383	-2.51428	7.46693e-21	1.86631e-21
BGI_novel_G000361	6.91	1.066	-2.70416	1.26112e-20	3.18074e-21
102096341	0.266	1.623	2.609	1.4764e-20	3.72597e-21
102089184	1.57	0.526	-1.5667	1.54793e-20	3.91118e-21
102090675	0.013	1.083	6.36665	1.80277e-20	4.566e-21
102096325	1.266	0.503	-1.23733	2.10006e-20	5.33809e-21
102084451	2.486	4.873	1.02053	2.2381e-20	5.69574e-21
102089571	1.933	0.85	-1.16759	2.44971e-20	6.23799e-21
102089649	4.18	0.273	-3.94699	2.6635e-20	6.79047e-21
102092676	1.41	0.586	-1.26089	2.78294e-20	7.09917e-21
102092796	4.506	2.09	-1.08782	3.12324e-20	7.97675e-21
102097663	2.083	0.343	-2.55091	4.72381e-20	1.21147e-20
110361186	2.1	0.12	-4.14589	5.13972e-20	1.31952e-20
110356374	1.466	0	-7.42607	5.13972e-20	1.31969e-20
102086304	0.726	2.39	1.72858	5.4558e-20	1.40168e-20
102090510	1.346	2.776	1.10591	5.47353e-20	1.40706e-20
102098265	1.65	0.75	-1.10172	6.85183e-20	1.76657e-20
102095149	6.67	2.57	-1.4119	8.18299e-20	2.11598e-20
102090065	0.826	4.28	2.36417	8.70669e-20	2.25404e-20
BGI_novel_G000063	0.456	0.07	-2.77796	9.64052e-20	2.5031e-20
102087298	2.146	4.473	1.06679	9.76371e-20	2.53804e-20
102091416	1.87	0.893	-1.04278	1.01582e-19	2.6452e-20
102092519	1.413	0.3	-2.23078	1.02328e-19	2.66618e-20
102083588	3.35	1.643	-1.0026	1.02921e-19	2.68843e-20
102098125	1.276	0.353	-1.83039	1.28931e-19	3.38669e-20
102097326	0.39	0.14	-1.42857	1.68045e-19	4.44467e-20
102084936	0.79	1.616	1.11947	1.86787e-19	4.95172e-20
102093574	8.17	2.34	-1.82308	1.99694e-19	5.30599e-20
BGI_novel_G000296	0.053	0.773	3.88238	2.19467e-19	5.83472e-20
102096147	1.373	0.4	-1.78396	2.43785e-19	6.4923e-20
102085343	4.36	1.78	-1.15699	3.34156e-19	8.91926e-20
102085326	3.876	7.64	1.0327	3.58676e-19	9.5955e-20
102091895	0.56	0.05	-3.54755	4.01526e-19	1.07601e-19
BGI_novel_G000278	4.353	1.216	-1.84271	6.06364e-19	1.63229e-19
BGI_novel_G000328	0.563	1.44	1.36876	7.10352e-19	1.91867e-19
110355493	1.2	3.526	1.31996	7.53333e-19	2.03705e-19
102090249	0	2.376	7.29539	1.15112e-18	3.12665e-19
102094314	1.643	0.676	-1.3138	1.25697e-18	3.41605e-19
102089259	2.27	0.986	-1.19693	1.36455e-18	3.71463e-19
102087233	2.956	1.316	-1.10585	1.4223e-18	3.87615e-19
102085587	3.843	7.993	1.06508	1.79866e-18	4.91819e-19
102085196	1.74	0.766	-1.16348	2.15e-18	5.89519e-19
102091100	0.75	0.256	-1.51599	5.34894e-18	1.49097e-18
102094827	1.653	0.086	-4.27517	5.9524e-18	1.66189e-18
102087162	1.68	0.833	-1.05522	1.14609e-17	3.2311e-18
102088203	0.736	2.343	1.68127	1.21785e-17	3.44635e-18
102088597	0.663	0.193	-1.78826	1.32154e-17	3.74779e-18
102085012	1.726	0.4	-1.8857	1.4121e-17	4.00889e-18
102086065	3.256	1.12	-1.51935	1.74139e-17	4.96483e-18
102095858	0.74	1.753	1.3015	1.84273e-17	5.26494e-18
102088423	4.25	1.88	-1.16463	2.19236e-17	6.29711e-18
102093530	1.073	0.18	-2.53195	2.91497e-17	8.39474e-18
BGI_novel_G000436	0.296	1.033	1.78548	3.00171e-17	8.64911e-18
BGI_novel_G000340	0.466	0.06	-2.91851	3.70423e-17	1.07014e-17
102089558	1.573	3.46	1.145	3.89892e-17	1.12698e-17
110359695	0.913	2.106	1.23134	5.03184e-17	1.46055e-17
102096860	11.123	5.346	-1.0413	5.30401e-17	1.54196e-17
102085203	1.363	0.663	-1.03753	6.00043e-17	1.74988e-17
102083797	1.34	0.633	-1.08901	7.03041e-17	2.05451e-17
102093298	4.816	2.233	-1.08901	7.03041e-17	2.05451e-17
102094217	2.416	1.23	-1.0264	8.69158e-17	2.54391e-17
BGI_novel_G000019	1.126	0.483	-1.22442	1.01255e-16	2.97433e-17
102097217	2.323	1.01	-1.24227	1.16984e-16	3.44702e-17
BGI_novel_G000580	3.183	0	-7.09585	1.52938e-16	4.53424e-17
102087529	1.696	0.776	-1.05985	2.50977e-16	7.49411e-17
BGI_novel_G000352	1.106	0.213	-2.35519	3.08019e-16	9.24407e-17
BGI_novel_G000177	3.063	1.333	-1.20378	3.25801e-16	9.79254e-17
102087288	1.816	0.66	-1.46782	3.86809e-16	1.1679e-16
102098885	2.98	1.073	-1.51318	4.05491e-16	1.22492e-16
102088636	0.41	1.323	1.69407	4.39423e-16	1.33075e-16
BGI_novel_G000040	0.336	1.01	1.60394	5.14194e-16	1.56109e-16
102085005	3.426	1.27	-1.4407	5.40853e-16	1.64449e-16
102084581	0.523	0.156	-1.70471	5.75763e-16	1.7515e-16
102084751	3.233	1.236	-1.32465	5.80044e-16	1.76541e-16
102091365	1.72	0.56	-1.62454	6.2071e-16	1.89106e-16
102088453	2.173	1.026	-1.05702	6.71385e-16	2.04748e-16
102088914	2.066	0.963	-1.08546	7.16545e-16	2.18955e-16
102088714	2.386	0.863	-1.40867	1.0799e-15	3.31785e-16
102083473	1.39	0.543	-1.25967	1.16222e-15	3.57252e-16
102097441	4.09	0.2	-4.34577	1.25996e-15	3.88251e-16
102083766	0.91	2.246	1.11001	1.26175e-15	3.88994e-16
110360796	0.81	0.306	-1.39833	1.34699e-15	4.16499e-16
BGI_novel_G000499	8.213	1.09	-2.89916	1.4672e-15	4.54115e-16
102094834	2.936	1.213	-1.2543	1.63191e-15	5.06577e-16
102093012	1.1	2.513	1.21062	1.83085e-15	5.70554e-16
102084242	1.096	0.503	-1.10983	1.91221e-15	5.96488e-16
102086947	5.533	2.31	-1.25631	1.91561e-15	5.97838e-16
102086814	1.033	0.316	-1.73085	1.98926e-15	6.21124e-16
BGI_novel_G000245	0.51	1.126	1.16764	3.07395e-15	9.67727e-16
102086796	0.95	2.336	1.29919	3.17188e-15	9.99521e-16
102085560	0.526	0.143	-1.85051	4.20034e-15	1.33316e-15
102083966	2.98	1.01	-1.50116	4.85345e-15	1.54707e-15
102094671	1.18	3.68	1.62942	5.18543e-15	1.65761e-15
102084438	1.026	3.466	1.76267	5.19548e-15	1.66161e-15
102085477	0.51	0.166	-1.60148	6.00418e-15	1.9257e-15
102097042	3.063	7.02	1.05191	6.58317e-15	2.11639e-15
102091532	0.15	0.586	1.99161	6.79479e-15	2.18648e-15
110363057	0.7	0.083	-3.02435	8.26016e-15	2.67341e-15
102097030	1.206	0.566	-1.06655	9.08803e-15	2.94371e-15
102087571	1.583	0.536	-1.51215	1.06837e-14	3.47513e-15
102089840	2.673	1.3	-1.05715	1.17507e-14	3.83467e-15
BGI_novel_G000547	3.443	0	-6.88294	1.26058e-14	4.12328e-15
102095786	1.106	0.036	-4.86637	1.51627e-14	4.97111e-15
102090680	2.023	0.583	-1.64679	1.80306e-14	5.93596e-15
102096552	0.146	0.603	2.246	1.83834e-14	6.06047e-15
110355943	1.63	3.74	1.2139	1.98125e-14	6.54061e-15
102091663	2.073	0.936	-1.09644	2.56245e-14	8.50589e-15
102085807	0.81	1.723	1.09999	2.60746e-14	8.65926e-15
102097162	1.17	0.5	-1.33395	2.64816e-14	8.79842e-15
102096371	0.75	3.15	2.0525	2.92649e-14	9.73649e-15
102090411	1.196	0.486	-1.2654	3.72746e-14	1.24352e-14
102097303	0.753	0.046	-3.96258	3.84476e-14	1.28498e-14
102084288	1.013	0.143	-2.59335	3.92041e-14	1.31145e-14
102098659	1.123	0.473	-1.22504	3.92853e-14	1.31477e-14
102095896	1.94	0.81	-1.23666	4.59187e-14	1.54095e-14
102086912	0.153	0.64	2.12406	4.68167e-14	1.57179e-14
102095617	3.783	1.25	-1.45653	4.85979e-14	1.63454e-14
102097861	1.54	0.62	-1.29578	5.71302e-14	1.92671e-14
102094693	0.183	0.06	-1.65915	5.75303e-14	1.94107e-14
102093021	1.403	0.676	-1.02609	6.6485e-14	2.24724e-14
102083954	1.213	0.156	-2.95325	7.21936e-14	2.44238e-14
102089792	2.51	0.896	-1.50684	8.69198e-14	2.95902e-14
102092653	0.273	0.76	1.49146	9.82549e-14	3.35533e-14
110364654	1.2	0.38	-1.38982	1.3175e-13	4.5351e-14
BGI_novel_G000572	9.003	2.363	-1.93361	1.78881e-13	6.19e-14
102093958	1.563	3.28	1.02861	2.01608e-13	6.99476e-14
102089974	2.47	1.156	-1.08639	2.52089e-13	8.8188e-14
102088763	5.04	2.473	-1.01292	2.65083e-13	9.3015e-14
102083604	0.41	1.48	1.92235	2.70587e-13	9.49873e-14
102089186	1.433	3.11	1.10709	4.16237e-13	1.47126e-13
102098645	0.243	0.043	-2.36202	4.30549e-13	1.5225e-13
102092031	0.85	0.21	-2.00839	4.94383e-13	1.75347e-13
102094106	1.23	0.266	-2.19281	5.15408e-13	1.82961e-13
102097939	0.486	1.276	1.39645	5.30157e-13	1.88277e-13
BGI_novel_G000139	0.646	1.356	1.06628	5.36175e-13	1.90577e-13
102088140	0.27	0.05	-2.51089	5.41468e-13	1.9254e-13
102088517	0.653	0.236	-1.54896	5.44328e-13	1.93639e-13
102095381	0.29	1.113	1.9427	7.29033e-13	2.60673e-13
102089391	0.546	1.28	1.26131	7.5565e-13	2.70762e-13
BGI_novel_G000637	0.773	1.9	1.28007	8.27317e-13	2.96943e-13
102094362	1.176	0.466	-1.33769	8.59719e-13	3.08834e-13
102091857	0.523	0.183	-1.45737	8.75972e-13	3.14938e-13
102084084	0.016	0.773	5.60632	9.97268e-13	3.59303e-13
102087055	0.273	0.75	1.42295	1.06555e-12	3.84389e-13
102094248	1.156	0.483	-1.22432	1.08378e-12	3.9113e-13
102091565	5.113	2.436	-1.07351	1.26303e-12	4.57351e-13
102092180	6.706	13.54	1.01085	1.47227e-12	5.35349e-13
BGI_novel_G000242	0.12	0	-6.6086	1.7963e-12	6.56443e-13
102092364	0.19	0.9	2.26725	1.83406e-12	6.70518e-13
102098156	0.166	2.013	3.60551	2.21514e-12	8.14202e-13
102095504	1.49	0.476	-1.62438	2.44621e-12	9.00992e-13
106146134	5.323	0.97	-2.45905	2.57457e-12	9.4944e-13
102096390	1.093	0.536	-1.02915	4.08779e-12	1.52606e-12
102083603	1.816	0.783	-1.20869	4.09771e-12	1.53101e-12
BGI_novel_G000113	1.546	0.746	-1.05053	4.12972e-12	1.54422e-12
102091150	0.86	0.25	-1.87437	4.21151e-12	1.57544e-12
102094067	0.673	1.74	1.39016	4.65296e-12	1.74552e-12
102091693	3.936	10.246	1.21174	6.79655e-12	2.56924e-12
BGI_novel_G000353	3.123	1.446	-1.11209	1.00329e-11	3.82156e-12
102097858	0.52	0.153	-1.74535	1.06246e-11	4.05335e-12
102090663	1.093	2.33	1.01809	1.12768e-11	4.31415e-12
102091108	0.193	0.03	-2.67824	1.22319e-11	4.68324e-12
102093609	0.166	0.003	-5.46782	1.33506e-11	5.11968e-12
102097088	0.96	2.223	1.00732	1.44145e-11	5.54077e-12
102085024	1.633	0.456	-1.81574	1.4932e-11	5.74421e-12
102088716	4.893	2.156	-1.18172	1.53622e-11	5.91668e-12
BGI_novel_G000538	0.03	1.256	5.45104	1.54207e-11	5.94155e-12
102083590	0.73	1.54	1.09115	1.93523e-11	7.49744e-12
BGI_novel_G000343	2.32	0.863	-1.42281	2.06351e-11	8.0007e-12
BGI_novel_G000391	1.466	0.046	-4.96193	2.0761e-11	8.05892e-12
102097981	0.26	1.946	2.91674	2.53031e-11	9.8681e-12
102094804	1.246	0.46	-1.43288	2.92846e-11	1.14653e-11
102086202	1.263	0.533	-1.2234	2.99094e-11	1.17235e-11
102087372	0	0.136	6.41788	3.20352e-11	1.25713e-11
110363876	0.983	0.4	-1.74238	3.20762e-11	1.25922e-11
102096825	0.84	0.336	-1.14994	3.38593e-11	1.33076e-11
102087504	0.716	1.94	1.45589	3.54865e-11	1.39633e-11
BGI_novel_G000110	0.123	0.55	2.15225	3.59292e-11	1.41538e-11
110355171	1.086	3.013	1.52225	5.71003e-11	2.27709e-11
102091865	0.546	1.536	1.48731	5.99066e-11	2.39354e-11
102084727	1.253	0.603	-1.02573	6.07415e-11	2.42874e-11
102083965	1.603	0.79	-1.00283	6.90935e-11	2.77421e-11
102083935	0.806	1.963	1.22427	7.53169e-11	3.0298e-11
102092708	0.113	0.43	1.93272	8.29649e-11	3.35003e-11
BGI_novel_G000302	0.633	0.093	-2.76223	9.45263e-11	3.82833e-11
102084086	2.023	0.673	-1.59335	1.14615e-10	4.67147e-11
102085575	1.14	2.49	1.25632	1.88087e-10	7.76293e-11
102094983	1.39	0.606	-1.02046	1.91882e-10	7.92538e-11
102085889	1.7	0.683	-1.18999	2.18312e-10	9.07e-11
102098193	0.743	0.143	-2.35078	2.35829e-10	9.83351e-11
102084840	0.85	0.27	-1.68911	2.51466e-10	1.05084e-10
110361212	1.32	0.206	-2.64089	2.51837e-10	1.05277e-10
102097930	0.34	0.08	-2.10031	2.71267e-10	1.13564e-10
102090278	3.233	7.23	1.03601	2.85168e-10	1.19513e-10
102094370	1.92	4.12	1.06596	3.2731e-10	1.3777e-10
102085929	7.983	3.82	-1.06233	3.5778e-10	1.50921e-10
102098242	0.27	0.036	-2.83787	3.59548e-10	1.51721e-10
102092111	0.036	0.146	2.04472	3.7495e-10	1.58505e-10
102092098	0.606	1.606	1.41011	4.3821e-10	1.85778e-10
102090530	1.223	0.6	-1.04828	4.62685e-10	1.96365e-10
102098207	0.576	0.173	-1.70883	4.70608e-10	1.9987e-10
102090241	1.983	0.886	-1.27688	5.58541e-10	2.38485e-10
102091177	0.05	0.663	3.83292	5.69414e-10	2.43214e-10
102083721	1.723	0.786	-1.02121	6.37199e-10	2.73075e-10
102087417	0.293	0.033	-3.27142	6.46163e-10	2.77171e-10
102091973	0.39	0.01	-5.21784	6.60687e-10	2.83702e-10
102088657	2.556	0.936	-1.34023	6.86474e-10	2.94983e-10
102092014	0.533	0.046	-3.50024	7.65553e-10	3.30241e-10
102087137	1.56	0.603	-1.34542	8.00986e-10	3.4589e-10
102085672	1.846	0.816	-1.17539	8.28615e-10	3.58198e-10
102092690	0.49	0.133	-1.85638	8.53594e-10	3.69254e-10
102095909	1.073	0.076	-3.81574	8.56618e-10	3.70692e-10
102092258	17.91	8.46	-1.07704	9.34671e-10	4.05319e-10
BGI_novel_G000609	0.453	1.826	2.00954	9.54418e-10	4.14027e-10
BGI_novel_G000411	1.1	0.086	-3.73897	1.08505e-09	4.72505e-10
102084265	0.12	0.726	2.48638	1.08687e-09	4.73461e-10
102098179	1.706	0.633	-1.41604	1.28614e-09	5.62997e-10
102093311	0.24	0.103	-1.23692	1.87197e-09	8.26817e-10
102096338	1.603	0.71	-1.16974	2.02722e-09	8.98769e-10
102084202	8.036	2.613	-1.63642	2.25004e-09	1.00131e-09
102094890	2.46	1.176	-1.05233	2.5739e-09	1.14933e-09
102083415	1.92	0.943	-1.02945	2.65059e-09	1.18558e-09
102091519	0.213	0.07	-1.76129	2.7198e-09	1.2186e-09
102085402	4.34	2.003	-1.10792	3.82047e-09	1.72739e-09
102085394	0.813	0.216	-1.88881	3.9766e-09	1.80039e-09
102086157	0.913	0.326	-1.48372	4.02258e-09	1.82182e-09
102090458	1.583	0.56	-1.49381	4.61751e-09	2.09826e-09
102096160	0.566	1.54	1.44799	4.6208e-09	2.10046e-09
102089997	1.356	0.633	-1.07112	4.68237e-09	2.12986e-09
102096477	1.666	3.62	1.1209	5.01128e-09	2.28707e-09
BGI_novel_G000026	0.846	0.316	-1.39631	5.26535e-09	2.40861e-09
102090214	2.99	7.67	1.36559	6.03384e-09	2.7693e-09
102090840	0.633	1.353	1.07134	6.22895e-09	2.86168e-09
102094475	0.466	0.21	-1.14589	6.83464e-09	3.14823e-09
102091755	0.136	0.516	1.8256	8.00188e-09	3.71015e-09
102095761	0.203	0.016	-3.67135	8.8151e-09	4.10725e-09
102091657	2.21	0.173	-3.67135	8.8151e-09	4.10725e-09
102098963	1.556	0.396	-1.9663	8.93411e-09	4.16405e-09
102085954	0.1	0.64	2.66404	9.42753e-09	4.40117e-09
BGI_novel_G000596	2.14	4.57	1.1156	9.46448e-09	4.42273e-09
102085064	0.546	1.576	1.52796	9.61487e-09	4.49592e-09
102093507	2.96	6.353	1.10568	1.09552e-08	5.14215e-09
102086431	0.21	0.04	-2.38185	1.09979e-08	5.16596e-09
BGI_novel_G000097	0.17	0.6	1.86608	1.40274e-08	6.63579e-09
102095582	1.523	0.753	-1.00839	1.4964e-08	7.09244e-09
102096213	0.16	0.793	2.28929	1.50321e-08	7.12701e-09
102086619	0.353	0.113	-1.62506	1.63642e-08	7.78338e-09
102088662	0.433	1.843	2.10709	1.65694e-08	7.8835e-09
102090516	0.083	0.016	-2.35631	1.83042e-08	8.73663e-09
102096065	0.086	0.26	1.59201	2.05927e-08	9.8695e-09
BGI_novel_G000619	1.73	5.486	1.66468	2.08018e-08	9.97288e-09
BGI_novel_G000300	0.353	0.02	-4.23787	2.45848e-08	1.1835e-08
102091036	0.086	0.196	1.19729	2.57131e-08	1.23859e-08
102088580	0.176	0.366	1.09115	2.8171e-08	1.36339e-08
102097568	1.023	2.573	1.32551	2.9201e-08	1.41501e-08
BGI_novel_G000173	0.313	0.053	-2.58628	2.98972e-08	1.45147e-08
102094975	1.113	0.45	-1.26473	3.0602e-08	1.48661e-08
102093601	0.44	0.096	-2.13177	3.32256e-08	1.62061e-08
110361166	2.906	6.11	1.07154	3.70736e-08	1.81617e-08
102091021	1.48	0.656	-1.21321	3.7231e-08	1.82445e-08
102088499	0.89	0.423	-1.0512	3.81249e-08	1.86998e-08
102085448	0.186	0	-5.86637	4.09145e-08	2.01425e-08
102085251	1.71	0.45	-1.92592	4.76981e-08	2.35905e-08
102084360	0.356	0.136	-1.27848	4.94557e-08	2.45198e-08
102089761	0.693	0.18	-1.96532	4.98885e-08	2.47571e-08
BGI_novel_G000007	0.106	0.026	-2.04259	4.99781e-08	2.48167e-08
102096872	1.883	0.836	-1.15594	5.04745e-08	2.50785e-08
102096507	1.686	0.77	-1.21989	5.16405e-08	2.56813e-08
102087600	0.24	0.053	-2.10792	5.35111e-08	2.66602e-08
BGI_novel_G000179	1.293	0	-5.84026	5.39303e-08	2.68854e-08
110359155	0.476	0.03	-4.00839	5.50774e-08	2.74739e-08
102095538	0	0.106	5.82552	5.76742e-08	2.8813e-08
BGI_novel_G000320	1.446	0.526	-1.46705	6.39704e-08	3.21234e-08
BGI_novel_G000084	0.646	1.746	1.44037	6.73728e-08	3.39544e-08
BGI_novel_G000359	1.303	0.34	-1.94376	7.00693e-08	3.53559e-08
102098334	0.036	0.99	4.74254	7.3964e-08	3.73996e-08
110355723	0.626	1.966	1.64873	7.88215e-08	3.99513e-08
102093472	0.806	0.31	-1.29929	9.30864e-08	4.75343e-08
102090808	2.12	0.953	-1.15005	9.69165e-08	4.9593e-08
BGI_novel_G000186	0.236	0	-5.7771	1.03386e-07	5.31071e-08
102089416	0.413	1.263	1.71598	1.0461e-07	5.38077e-08
102093333	0.853	0.3	-1.33701	1.2221e-07	6.31474e-08
102096455	0.393	0.1	-1.96258	1.29762e-07	6.72263e-08
102087637	0.653	0.07	-3.17831	1.31181e-07	6.80174e-08
102087023	10.91	5.323	-1.03552	1.35717e-07	7.04763e-08
102096741	0.463	1.013	1.10543	1.43909e-07	7.48829e-08
BGI_novel_G000189	0.816	0.286	-1.47481	1.44612e-07	7.52703e-08
102088774	0.743	0.233	-1.64993	1.4785e-07	7.70677e-08
102089369	0.873	1.95	1.18109	1.50185e-07	7.83306e-08
102096049	0.24	0.61	1.34831	1.65471e-07	8.6529e-08
BGI_novel_G000038	0.68	0	-5.71657	1.8925e-07	9.9623e-08
102084184	0.46	0.09	-2.30117	2.1106e-07	1.11744e-07
BGI_novel_G000256	1.2	0.166	-2.84494	2.33406e-07	1.24019e-07
102098248	0.793	1.636	1.03892	2.33406e-07	1.2407e-07
102090136	0.183	0.053	-1.77392	2.42939e-07	1.29211e-07
110364334	1.13	3.09	1.45501	2.4389e-07	1.29754e-07
102094061	0.123	0.81	2.74677	2.48609e-07	1.32303e-07
102091981	0.646	0.226	-1.51089	2.66337e-07	1.42235e-07
BGI_novel_G000317	0.943	0.38	-1.31548	2.94968e-07	1.5836e-07
102084424	0.6	0.166	-1.87512	3.04114e-07	1.63546e-07
102083849	0.246	0.073	-1.72459	3.40792e-07	1.83684e-07
102085188	1.4	0.586	-1.29637	3.52897e-07	1.90476e-07
102091582	0.04	0.59	3.84959	3.55566e-07	1.9197e-07
102093274	0.466	0.146	-1.63288	3.77454e-07	2.04188e-07
102087665	1.646	0.703	-1.21002	4.43238e-07	2.41186e-07
BGI_novel_G000024	1.206	0.44	-1.46283	4.45338e-07	2.42396e-07
102098364	0.3	0.056	-2.43465	5.04486e-07	2.76043e-07
102093887	0.09	0.313	1.76605	5.24415e-07	2.87663e-07
BGI_novel_G000050	0.216	0.59	1.47704	5.30017e-07	2.90896e-07
102086094	0.406	0.09	-2.24105	5.72153e-07	3.1489e-07
102097055	0.26	0.733	1.49118	6.03797e-07	3.32855e-07
102090061	0.203	0	-5.59335	6.08041e-07	3.35286e-07
102090768	0.086	0.003	-4.44863	6.44737e-07	3.56401e-07
102098973	2.583	0.873	-1.55587	6.66697e-07	3.68944e-07
102093531	0.53	1.453	1.44681	6.79408e-07	3.76184e-07
102090756	0.006	0.136	4.63547	6.80373e-07	3.76822e-07
102094464	0.546	0.213	-1.39666	6.91451e-07	3.83167e-07
102089383	0.716	1.593	1.14099	7.48e-07	4.16091e-07
102090947	1.793	0.873	-1.00839	7.68391e-07	4.28001e-07
102088651	0.816	0.393	-1.0755	8.58293e-07	4.80696e-07
102090010	2.2	0.946	-1.20478	8.59196e-07	4.81332e-07
102094524	0.356	0.13	-1.47233	9.77331e-07	5.49141e-07
102098730	1.456	0.7	-1.04033	1.06482e-06	6.00884e-07
102090563	0.523	1.146	1.21454	1.07001e-06	6.04134e-07
102088157	4.056	1.783	-1.17189	1.18795e-06	6.73984e-07
110365504	1.19	0.34	-2.48643	1.27975e-06	7.2818e-07
102088280	0.75	1.793	1.26342	1.35199e-06	7.70517e-07
102087602	0.446	0.196	-1.19527	1.41381e-06	8.08103e-07
102089121	0.346	0.11	-1.98037	1.47057e-06	8.4211e-07
102090804	0.443	1.216	1.37348	1.55844e-06	8.94787e-07
102094807	1.916	0.723	-1.41174	1.56048e-06	8.96194e-07
BGI_novel_G000439	0.056	0.43	2.86608	1.63255e-06	9.40059e-07
102087086	0.73	0.32	-1.17831	1.65813e-06	9.56048e-07
102095359	0.106	0.546	2.34917	1.66197e-06	9.5851e-07
BGI_novel_G000031	0.393	0.143	-1.46014	1.71609e-06	9.90247e-07
BGI_novel_G000080	0.47	0.133	-1.77891	1.78303e-06	1.03022e-06
102091310	0.5	0.156	-1.63844	1.82369e-06	1.05455e-06
102090679	0.113	0.48	2.08677	1.86013e-06	1.07674e-06
102086811	0.27	0.113	-1.24381	1.92861e-06	1.11902e-06
102098562	0	0.386	5.45104	1.96532e-06	1.14091e-06
102098152	1.386	3.106	1.17849	1.9789e-06	1.1494e-06
102090481	1.06	2.143	1.00203	2.01585e-06	1.17239e-06
BGI_novel_G000627	0	0.396	5.43124	2.31858e-06	1.35618e-06
102084786	0.853	0.326	-1.35631	2.40637e-06	1.41008e-06
102088829	0.366	0.773	1.0929	2.59467e-06	1.52553e-06
102098161	0.5	0.23	-1.13038	2.62192e-06	1.54195e-06
102092324	0.463	0.16	-1.53195	2.82437e-06	1.66915e-06
110356420	2.086	4.3	1.06437	2.89446e-06	1.71276e-06
110356798	0.24	1.646	2.79762	2.92534e-06	1.73148e-06
BGI_novel_G000401	2.36	0	-5.39864	3.23595e-06	1.9222e-06
102085841	0.623	0.2	-1.66735	3.44229e-06	2.04841e-06
102089622	0.663	0.33	-1.04401	3.5384e-06	2.10829e-06
102086353	0.26	0.103	-1.30537	3.59919e-06	2.14779e-06
BGI_novel_G000086	0.536	0.243	-1.12608	3.63816e-06	2.17159e-06
102087378	0.583	0.14	-2.04081	3.97159e-06	2.38084e-06
102088955	1.513	0.33	-2.19601	3.98171e-06	2.38872e-06
110359451	0.346	0.11	-1.68651	4.01838e-06	2.41377e-06
102094906	0.046	0.33	2.8985	4.27747e-06	2.57653e-06
102087056	0.88	0.366	-1.25231	4.4451e-06	2.68087e-06
102099044	0.563	0.246	-1.20103	4.50788e-06	2.72146e-06
BGI_novel_G000270	2.4	0.94	-1.33477	4.75886e-06	2.88453e-06
102083774	0.7	0.216	-1.6431	5.19437e-06	3.16347e-06
102098585	0.656	0.27	-1.25837	5.2157e-06	3.17803e-06
102086522	0.606	0.216	-1.47306	5.35572e-06	3.27228e-06
102089890	0.47	0.19	-1.29596	5.97115e-06	3.66369e-06
102093104	0.846	0.396	-1.16367	6.19008e-06	3.80459e-06
102094539	0.053	0.613	3.57658	6.41801e-06	3.94759e-06
102098243	0.25	0.1	-1.20474	6.983e-06	4.30675e-06
BGI_novel_G000250	0.143	1.033	2.84959	7.39327e-06	4.56987e-06
BGI_novel_G000034	0.516	0.25	-1.05262	7.45264e-06	4.60996e-06
102088815	0.036	0.156	1.99161	7.56748e-06	4.68214e-06
102086749	0.68	0.256	-1.34942	7.85654e-06	4.87051e-06
102083658	1.473	0.73	-1.00839	8.5231e-06	5.29536e-06
BGI_novel_G000204	0.536	0.063	-3.12386	8.62353e-06	5.36037e-06
102085966	1.38	0.613	-1.17066	8.70191e-06	5.41159e-06
102092244	0.486	0.096	-2.46782	9.15387e-06	5.69975e-06
102087673	2.133	0.78	-1.43346	9.89228e-06	6.17751e-06
102085350	0.11	0.006	-3.53195	1.04103e-05	6.53412e-06
102098073	0.273	0.033	-3.53195	1.04103e-05	6.53412e-06
102097801	0.12	0.013	-4.33031	1.13825e-05	7.17711e-06
102093137	0.84	2.26	1.45104	1.14585e-05	7.23203e-06
102087155	0.28	0.11	-1.29379	1.16996e-05	7.38952e-06
102088182	0.343	0.14	-1.29379	1.16996e-05	7.38952e-06
110356702	0.96	4.123	2.10709	1.23612e-05	7.81674e-06
102091097	0.73	0.283	-1.34023	1.31885e-05	8.35984e-06
102096292	0.203	0.07	-1.44579	1.33169e-05	8.44932e-06
102095960	0.356	0.123	-1.52296	1.36781e-05	8.69718e-06
BGI_novel_G000075	0.983	0.34	-1.52296	1.36781e-05	8.69718e-06
102096096	0.23	0.063	-1.83151	1.41795e-05	9.03317e-06
102088575	0.306	0.133	-1.18242	1.4391e-05	9.17443e-06
102097475	0.37	0.116	-1.64884	1.4919e-05	9.52692e-06
102087835	0.396	0.153	-1.35078	1.53744e-05	9.83401e-06
102092923	0.87	0.356	-1.31095	1.60717e-05	1.03142e-05
BGI_novel_G000106	0.6	0.286	-1.08839	1.61145e-05	1.03441e-05
102089791	1.31	0.58	-1.13963	1.65221e-05	1.06332e-05
102093339	0.533	0.166	-1.68081	1.65739e-05	1.06741e-05
102096127	0.113	0.31	1.42902	1.66653e-05	1.07355e-05
102095052	0	0.086	5.17272	1.6797e-05	1.08356e-05
110358734	0.6	0.143	-2.08639	1.69572e-05	1.09466e-05
102092271	2.046	0.966	-1.08315	1.79408e-05	1.1617e-05
102088101	0	0.126	5.16154	1.8166e-05	1.1771e-05
BGI_novel_G000167	1.32	0.543	-1.28301	1.9395e-05	1.26174e-05
102088743	0.583	1.46	1.33401	1.94565e-05	1.26603e-05
102093763	0.78	0.383	-1.00839	2.00786e-05	1.30712e-05
102094049	0.386	0.14	-1.49871	2.01478e-05	1.31193e-05
102086484	0.483	0.176	-1.37404	2.07993e-05	1.35625e-05
102090432	0.416	0.876	1.08276	2.10107e-05	1.37067e-05
BGI_novel_G000385	1.136	0.496	-1.20767	2.16226e-05	1.4119e-05
102087421	0.366	0.12	-1.62136	2.24992e-05	1.46982e-05
102096749	0.25	0.066	-1.90651	2.52824e-05	1.66084e-05
102084710	1	2.046	1.03426	2.66034e-05	1.75247e-05
102089294	0.916	0.416	-1.12657	2.69059e-05	1.77442e-05
BGI_novel_G000354	0.99	0.266	-1.87602	2.80907e-05	1.85597e-05
102088690	0.36	0.14	-1.4007	2.81528e-05	1.86049e-05
102085599	0.1	0.726	2.9886	3.01402e-05	2.00188e-05
102090425	0.383	0.18	-1.10792	3.10141e-05	2.06369e-05
102095916	0.04	0.173	2.33747	3.22501e-05	2.14935e-05
102094008	0.793	0.343	-1.17831	3.29251e-05	2.19633e-05
BGI_novel_G000254	0.613	0.2	-1.59392	3.48115e-05	2.32797e-05
102093171	0.706	0.286	-1.27969	3.79589e-05	2.55284e-05
102083715	3.11	1.473	-1.05468	3.91236e-05	2.63473e-05
102091636	0.226	0.763	1.75061	4.02458e-05	2.71517e-05
102089881	0.206	0.056	-1.93439	4.20146e-05	2.83897e-05
102088641	0.5	0.1	-2.33031	4.2455e-05	2.87001e-05
102087939	2.02	0.736	-1.44896	4.35958e-05	2.95044e-05
102083405	0.326	0.08	-2.00839	4.37441e-05	2.96246e-05
102090564	0.253	0.07	-2.00839	4.37441e-05	2.96246e-05
102092844	0.126	0.026	-2.20103	4.42732e-05	2.99963e-05
102094344	0.29	0.066	-2.09585	4.45919e-05	3.02326e-05
102097531	1.3	0.546	-1.25124	4.55953e-05	3.09612e-05
102098256	0.316	0.04	-2.94699	4.62126e-05	3.14154e-05
102091450	0.263	0.036	-2.94699	4.62126e-05	3.14154e-05
102096088	0.816	1.84	1.16611	4.9934e-05	3.40512e-05
102097185	0.44	0.213	-1.02334	5.01733e-05	3.42524e-05
106146047	1.866	0.956	-1.02334	5.01733e-05	3.42524e-05
102098551	0.383	0.183	-1.1153	5.17172e-05	3.54004e-05
102086328	0.136	0.043	-1.73421	5.22837e-05	3.58041e-05
102091066	0.243	0	-5.00839	5.32842e-05	3.65296e-05
102087324	0.5	0.213	-1.22412	5.42897e-05	3.72519e-05
BGI_novel_G000536	0.556	0.186	-1.53227	5.67483e-05	3.89991e-05
102087346	0.383	0.123	-1.59335	5.72503e-05	3.93701e-05
102085786	0.736	0.236	-1.62506	6.44499e-05	4.46142e-05
102088356	0.146	0.01	-4.09585	6.5997e-05	4.57552e-05
102097137	0.066	0.003	-4.09585	6.5997e-05	4.57552e-05
102089950	1.163	0.41	-1.51089	6.60182e-05	4.57799e-05
102086305	0.563	0.263	-1.0771	6.82866e-05	4.74047e-05
102090612	0.713	0.176	-1.96774	6.96644e-05	4.84245e-05
102098036	1.146	0.516	-1.04081	7.44371e-05	5.19339e-05
102093678	0.213	0.073	-1.53563	7.5353e-05	5.26528e-05
102095011	0.13	0.263	1.02332	8.19083e-05	5.74072e-05
102094113	0.083	0.203	1.30195	8.85695e-05	6.22905e-05
102092366	0.116	0	-4.91528	9.48139e-05	6.69697e-05
102093743	0.33	0.05	-2.59335	9.7834e-05	6.92956e-05
102092429	0.413	0.166	-1.29527	0.000102456	7.27092e-05
102093056	0.103	0.026	-1.85638	0.000104038	7.39267e-05
102095514	0.436	0.903	1.062	0.000104147	7.40197e-05
102090577	0.45	0.183	-1.2535	0.000104813	7.45886e-05
BGI_novel_G000154	3.206	0.443	-2.85103	0.000104861	7.46384e-05
110366099	4.376	2.023	-1.18347	0.000105674	7.52653e-05
BGI_novel_G000100	1.533	0.58	-1.40568	0.000109706	7.82365e-05
102095775	0.276	0.633	1.22865	0.000110272	7.86904e-05
102092949	0.06	0.17	1.57658	0.000114612	8.19263e-05
102095005	0.823	0.176	-2.23078	0.00011568	8.27251e-05
102097615	0.123	0.03	-2.10792	0.000117127	8.39018e-05
102097077	0.183	0.076	-1.15813	0.000123853	8.89263e-05
102098087	0.153	0.576	1.90915	0.000126484	9.0911e-05
102092987	1.243	0.6	-1.06283	0.000130662	9.40722e-05
102086854	0.46	0.18	-1.365	0.000130795	9.42081e-05
102095271	0.426	0.173	-1.37096	0.000133646	9.64641e-05
BGI_novel_G000535	0	0.156	4.84461	0.000137056	9.90292e-05
102089697	0.32	0.043	-2.81574	0.00013973	0.000101025
102091826	0.766	0.316	-1.27142	0.000145248	0.000105257
102098749	0.293	0.1	-1.56093	0.00014545	0.000105425
102095709	0.233	0.623	1.41611	0.000148508	0.000107731
102091728	0.123	0.33	1.41611	0.000148508	0.000107731
BGI_novel_G000633	0.103	0	-4.82396	0.000161384	0.000117488
102096291	0.106	0.036	-1.47551	0.000165417	0.000120575
BGI_novel_G000462	0.5	1.046	1.04606	0.000166192	0.000121165
102095459	0.226	0.1	-1.16759	0.000174071	0.000127225
102095205	0.11	0.02	-2.33031	0.000182775	0.000133975
110360243	0.06	0.343	2.51518	0.000183528	0.000134583
102092330	0.31	0.033	-3.17831	0.000185009	0.000135752
102096209	0.073	0.023	-1.62988	0.000185741	0.000136318
102090676	2.363	1.166	-1.00839	0.000189893	0.00013948
BGI_novel_G000187	0.276	0.596	1.1313	0.000190799	0.000140232
102097892	2.07	0.96	-1.08856	0.000191951	0.000141137
BGI_novel_G000152	0.55	0.256	-1.09734	0.000204719	0.000150846
102092748	1.183	0.433	-1.24717	0.000205839	0.000151723
102092772	0.386	0.163	-1.2077	0.000207411	0.000152945
102091543	0.06	0.003	-3.91528	0.000215322	0.000159007
102083931	0.973	0.463	-1.09085	0.000228521	0.000169377
102091639	0.003	0.03	3.8985	0.000228804	0.000169653
102097433	0.953	0.48	-1.02677	0.000238569	0.000177295
102088744	0.486	1.023	1.07178	0.000240151	0.000178594
102095964	0.103	0.336	1.65458	0.000240151	0.000178616
102088375	0.736	2.323	1.65591	0.00024083	0.000179194
102093522	0.103	0.016	-2.74535	0.000242381	0.000180422
102085800	0.346	0.143	-1.21484	0.000244946	0.000182516
102097909	0.69	1.813	1.41353	0.000248928	0.000185785
102085055	0.083	0.023	-1.77392	0.000252867	0.000188841
102086700	0.3	0.823	1.51099	0.00025404	0.000189832
106146096	1.12	0	-4.73522	0.000263253	0.000197051
102089988	0.123	0.023	-2.46782	0.000281246	0.000211696
110359572	0.196	0.013	-3.87987	0.000284997	0.000214855
102091291	0.1	0.263	1.42771	0.000285413	0.000215222
BGI_novel_G000039	0.9	0.363	-1.31903	0.000286556	0.000216127
102097961	0.056	0.196	1.75715	0.000287725	0.00021714
102096345	0.266	0.066	-1.91528	0.000291486	0.000220023
102083905	0.08	0.16	1.0582	0.000299443	0.000226347
102084880	0.113	0.023	-2.27142	0.000302349	0.000228955
102093932	0.516	0.13	-2.00839	0.000303999	0.000230343
102093524	0.026	0.133	2.45104	0.000308289	0.000233734
102088377	0.076	0.006	-3.09585	0.000326016	0.000248261
102090358	0.826	0.093	-3.09585	0.000326016	0.000248261
102096040	1.576	0.726	-1.12386	0.000330238	0.000251776
102085683	0.216	0.476	1.13363	0.000347259	0.000265385
102091624	0.42	0.913	1.20574	0.000347368	0.000265574
102095778	0.516	0.096	-2.38261	0.000348765	0.0002668
102096751	1.656	0.82	-1.00839	0.000378177	0.00029102
102094702	1.323	0.616	-1.09858	0.000380528	0.00029306
102096228	1.183	0.556	-1.12769	0.000391868	0.00030203
110355239	0.406	0.2	-1.02829	0.000399116	0.000307919
102095075	0.883	0.366	-1.23971	0.000401126	0.000309591
102084640	0.003	0.05	3.79897	0.000409032	0.000316128
102098960	0.266	0.546	1.01098	0.000416884	0.000322638
102096675	0.48	0.136	-1.79266	0.000424793	0.000329468
102086981	0.48	0.126	-1.86637	0.000458206	0.000356841
102093446	0.8	0.323	-1.30117	0.000461331	0.000359414
102092160	0.193	0.063	-1.59335	0.000474631	0.000370352
102096349	0.166	0.04	-2.21002	0.000497291	0.00038939
102088866	0.113	0.023	-2.21002	0.000497291	0.00038939
102083904	0.093	0.233	1.37839	0.000504483	0.000395251
102089070	0.143	0.523	1.84959	0.00051406	0.000403145
102083593	0.016	0.093	2.38393	0.000515311	0.000404203
102088178	0.066	0	-4.59335	0.000540896	0.00042583
110358055	1.98	0.96	-1.02945	0.000563813	0.00044551
102085234	0	0.026	4.57658	0.00056526	0.000446981
BGI_novel_G000420	0.886	0.346	-1.3343	0.000586912	0.000465259
102085004	0.663	0.316	-1.05278	0.000590931	0.000468714
110357825	0.516	0.17	-1.68646	0.000595266	0.000472242
102092231	0.45	0.17	-1.4007	0.000596375	0.000473303
102097854	0.34	0.13	-1.4007	0.000596375	0.000473303
110361804	0.04	0.52	3.72062	0.00063018	0.00050166
102091311	0.286	0.126	-1.14084	0.00065328	0.000521732
102089664	0.096	0.006	-3.70883	0.000695265	0.000557055
102083959	0.093	0.006	-3.70883	0.000695265	0.000557055
110358245	0.05	0.01	-2.59335	0.000709964	0.000569692
102096837	0.676	0.19	-1.81574	0.000716474	0.000575459
102093716	5.306	2.433	-1.12004	0.000722766	0.000580622
102095958	0.056	0.176	1.72858	0.000738201	0.000594029
110357782	0.736	0.363	-1.00839	0.000756932	0.000609905
102094941	0.153	0.043	-1.90147	0.000767792	0.000619121
102095318	0.253	0.103	-1.28402	0.000771016	0.000621954
102086182	0.456	0.193	-1.23078	0.000785282	0.000634057
102093082	0.103	0.043	-1.23078	0.000785282	0.000634057
110363746	0.05	0.013	-2.00839	0.000802723	0.000649721
102088856	0.133	0.673	2.31354	0.000856186	0.000695719
102094697	0.41	0.19	-1.08368	0.000871144	0.000708666
BGI_novel_G000310	0.056	0.86	3.89732	0.000881778	0.000717985
102097184	0.193	0.06	-1.64066	0.000906028	0.00074034
102086687	0.19	0.063	-1.64066	0.000906028	0.00074034
102089017	1.206	0.536	-1.24105	0.000924978	0.000756946
102096469	0.356	0.146	-1.24105	0.000924978	0.000756946
102089650	0.863	0.443	-1.19281	0.000928555	0.000760155
102088706	0.063	0	-4.46782	0.000969752	0.00079798
102088684	0.063	0	-4.46782	0.000969752	0.00079798

## Sheet: PAM vs PBM
gene_id	average_fpkm_PA_M	average_fpkm_PB_M	diffexp_log2fc_PA_M-vs-PB_M	diffexp_degseq_qvalue_PA_M-vs-PB_M	diffexp_pvalue_PA_M-vs-PB_M
102093126	18044.8	96323.6	2.33802	0	0
102094876	34689	884.91	-5.25417	0	0
110356239	14917.1	1258.04	-3.55217	0	0
102086282	1695.77	21714.9	3.7033	0	0
110356238	11702.9	620.003	-4.21406	0	0
102096943	7693.21	80.88	-6.55213	0	0
102093306	655.446	8321.74	3.69217	0	0
102087449	4132.06	195.523	-4.39	0	0
102096761	9322.17	90.803	-6.63935	0	0
102088344	6930.72	14534.2	1.07365	0	0
106145953	33.666	8260.95	7.94671	0	0
102085803	4363.61	720.113	-2.55809	0	0
102084370	342.68	2806.92	3.04769	0	0
102093232	1972.82	17.97	-6.76953	0	0
102084028	4759.44	2.053	-11.1641	0	0
102093740	3449.43	397.523	-3.09794	0	0
106146037	2484.17	693.53	-1.90327	0	0
BGI_novel_G000190	29.533	427.043	3.86018	0	0
102095054	43.833	3920.35	6.51534	0	0
102092868	142.726	1726.07	3.61522	0	0
102097673	15.396	2291.52	7.23612	0	0
102098752	1538.27	133.7	-3.50829	0	0
102095423	11.436	3423.85	8.27014	0	0
102098600	114.136	800.596	2.82283	0	0
102089387	1237.56	168.13	-2.80351	0	0
102086800	166.413	775.366	2.22981	0	0
102089526	1438.8	58.553	-4.59975	0	0
102092280	1054.38	134.56	-2.96928	0	0
102087672	1466.03	234.936	-2.62347	0	0
102087905	2630.4	149.74	-4.09044	0	0
102090492	62.866	250.403	1.99605	0	0
102089934	1479.57	3534.58	1.2742	0	0
102092228	1620.19	497.066	-1.55277	0	0
102097900	428.773	155.65	-1.4567	0	0
102097394	603.923	41.38	-3.8751	0	0
102093523	920.98	101.93	-3.16222	0	0
102086906	2579.77	1167.71	-1.13386	0	0
102096820	329.27	1047.66	1.67097	0	0
102087251	1137.4	198.79	-2.50006	0	0
102097851	307.873	16.366	-4.27787	0	0
102083618	578.323	242.656	-1.24767	0	0
102085216	482.416	175.66	-1.45824	0	0
102094244	173.873	26.65	-2.72144	0	0
102098872	88.15	460.226	2.31242	0	0
102087273	1553.28	98.796	-3.94344	0	0
102085465	43.8	339.39	2.86273	0	0
102097711	466.953	92.026	-2.33397	0	0
102090794	479.47	138.43	-1.7865	0	0
102086215	1921.48	8.056	-7.84404	0	0
102086000	330.116	161.536	-1.05433	0	0
102098038	1044.98	363.416	-1.52023	0	0
102084619	232.25	50.566	-2.19822	0	0
102091796	233.846	76.223	-1.60873	0	0
102087439	68.19	368.556	2.44753	0	0
102087300	634.34	27.086	-4.52119	0	0
102087173	26.326	182.183	2.80865	0	0
102092479	112.91	3.566	-4.95549	0	0
110360542	250.93	18.68	-3.77439	0	0
102083814	650.8	134.56	-2.26201	0	0
102083985	521.396	188.376	-1.46361	0	0
102093176	145.473	14.55	-3.30404	0	0
102090199	28.496	182.043	2.67956	0	0
102090238	292.793	735.526	1.22125	0	0
102087118	197.973	40.47	-2.28569	0	0
102084341	233.443	30.833	-2.9272	0	0
102084020	283.326	745.136	1.40983	0	0
102088124	715.996	136.706	-2.37477	0	0
102091077	241.646	35.28	-2.76483	0	0
102089421	802.856	8.01	-6.60162	0	0
102093440	116.563	3.82	-4.91531	0	0
106145951	1.023	546.326	9.09499	0	0
102084219	355.3	2.426	-7.17576	0	0
106145859	222.146	52.25	-2.13333	0	0
102090690	14.686	156.87	3.43033	0	0
102095920	184.363	9.5	-4.20321	0	0
102095066	115.19	13.593	-3.08279	0	0
102097852	267.036	93.356	-1.51461	0	0
102092476	402.183	23.683	-4.13338	0	0
102089838	36.306	284.876	2.97047	0	0
102084505	319.146	120.246	-1.3721	0	0
102095585	265.503	59.38	-2.14059	0	0
102097622	246.066	63.506	-1.9505	0	0
110360539	184.926	32.766	-2.47239	0	0
102084011	14.883	90.513	2.59766	0	0
102088005	130.213	12.09	-3.42294	0	0
102083791	0.283	54.246	7.55804	0	0
102090064	31.106	116.94	1.93518	0	0
102097656	40.863	3.126	-3.73881	0	0
102091323	1043.62	364.643	-1.49885	0	0
102086356	665.62	286.063	-1.21016	0	0
102088325	321.933	92.13	-1.79611	0	0
102096283	323.46	745.42	1.21666	0	0
102095526	217.293	0.23	-9.86863	0	0
102095339	225.56	35.996	-2.63256	0	0
102094496	96.796	29.036	-1.96354	0	0
102091694	299.026	943.56	1.68669	0	0
102089896	155.003	431.573	1.48248	0	0
102095464	103.933	20.976	-2.29726	0	0
102087183	96.103	7.213	-3.66425	0	0
102092317	410.666	2.583	-7.14709	0	0
102092044	10.313	67.82	2.73736	0	0
102086992	393.053	46.81	-3.04708	0	0
102094616	293.99	45.846	-2.66121	0	0
102084393	0.56	27.136	6.12883	0	0
102087375	80.73	10.493	-2.93756	0	0
102093919	380.273	85.756	-2.13918	0	0
102092294	314.346	1.446	-7.74047	0	0
102092355	11.066	38.246	2.34571	0	0
102098541	381.19	54.23	-2.82527	0	0
102088088	28.73	3.543	-3.00546	0	0
102093870	149.436	14.62	-3.34002	0	0
102096689	915.966	404.286	-1.16674	0	0
102085170	103.52	17.206	-2.64576	0	0
102098936	44.956	182.283	2.05854	0	0
102087803	177.566	36.663	-2.28278	0	0
102087556	90.893	19.59	-2.20578	0	0
102092057	103.4	23.703	-2.10389	0	0
BGI_novel_G000146	31.103	1.87	-4.04769	0	0
102088917	241.936	490.303	1.02647	0	0
102094900	9.623	104.676	3.45986	0	0
102089250	393.54	39.566	-3.28412	0	0
102085555	57.743	1.523	-5.23866	0	0
102096884	352.436	127.87	-1.52579	0	0
102095567	306.92	72.35	-2.08335	0	0
102083575	151.113	18.386	-3.02365	0	0
102092067	90.056	255.903	1.53287	0	0
102086243	400.416	77.68	-2.37902	0	0
102087634	1.303	26.886	4.35454	0	0
102092980	454.73	79.326	-2.4949	0	0
102090110	57.193	5.68	-3.34617	0	0
102092683	168.623	11.783	-3.82207	0	0
102092893	264.273	73.133	-1.84662	0	0
102095544	329.363	74.796	-2.13361	0	0
102091997	151.76	33.25	-2.17996	0	0
102084705	46.093	4.966	-3.20981	0	0
102084259	115.986	287.156	1.29595	0	0
102087715	25.34	1.22	-4.36997	0	0
102093874	179.15	27.586	-2.69534	0	0
102087546	50.89	9.366	-2.44613	0	0
106145639	81.69	0.993	-6.37054	0	0
102094471	83.893	23.37	-1.84932	0	0
102094835	110.45	28.123	-1.96864	0	0
102084573	4.953	27.593	2.4865	0	0
102094920	2.02	15.586	2.95154	0	0
102093845	148.193	38.57	-1.93419	0	0
102098978	146.766	30.713	-2.24856	0	0
102084555	39.513	269.14	2.78562	0	0
102092388	148.333	38.583	-1.94173	0	0
102096293	10.843	83.326	2.95749	0	0
102095953	335.843	109.926	-1.60016	0	0
102097710	112.68	46.836	-1.24707	0	0
102092116	275.72	53.51	-2.35738	0	0
102089720	857.94	397.73	-1.08911	0	0
102097174	19.353	64.05	1.76477	0	0
102089904	96.9	25.03	-1.94766	0	0
102089067	145.93	47.943	-1.64908	0	0
102090107	581.793	1175.6	1.07797	0	0
102095144	28.516	2.276	-3.64422	0	0
102088495	83.476	13.316	-2.64005	0	0
102085811	70.333	11.423	-2.61737	0	0
110365047	121.81	285.94	1.24991	0	0
102092496	212.246	94.666	-1.15597	0	0
102098269	139.39	340.426	1.30654	0	0
102089053	121.34	5.6	-4.42435	0	0
102086579	85.383	1.64	-5.6855	0	0
102090641	32.333	7.196	-2.17588	0	0
102097288	39.653	156.68	2.02397	0	0
102084549	2.98	33.586	3.51587	0	0
102096434	19.303	117.916	2.6234	0	0
102090816	42.523	129.253	1.61435	0	0
102095821	153.54	60.906	-1.32803	0	0
102084284	110.68	25.673	-2.11117	0	0
102088625	52.05	156.423	1.59579	0	0
102091932	7.486	49.726	2.7762	0	0
102087195	51.386	6.31	-2.94933	0	0
102092321	76.316	7.813	-3.27049	0	0
102095933	21.896	72.56	1.73772	0	0
102096219	44.62	13.663	-1.7088	0	0
102093077	57.34	172.103	1.58639	0	0
102089862	106.273	28.613	-1.90087	0	0
102096204	286.85	128.186	-1.14434	0	0
102092170	54.84	6.613	-3.04829	0	0
102091922	124.113	40.283	-1.61118	0	0
102087448	24.483	2.713	-3.16484	0	0
102098676	24.683	59.73	1.27473	0	0
102084678	54.656	10.593	-2.33275	0	0
102091912	40.26	119.92	1.5837	0	0
102089957	78.386	6.81	-3.54355	0	0
102098423	166.193	57.816	-1.51477	0	0
102087825	70.926	8.04	-2.57456	0	0
102089793	68.31	22.403	-1.58577	0	0
102090377	65.586	4.46	-3.95782	0	0
102084121	98.24	28.48	-1.77782	0	0
102085740	32.846	191.22	2.11479	0	0
102086715	195.156	78.996	-1.29414	0	0
102088265	5.156	61.396	3.55691	0	0
102092215	66.566	13.253	-2.32057	0	0
102098088	2.42	49.583	4.35285	0	0
102085917	7.423	30.643	2.04797	0	0
102085756	300.54	83.04	-1.84418	0	0
102096442	73.663	12.313	-2.5769	0	0
102093820	69.01	22.69	-1.59611	0	0
102087170	78.406	32.15	-1.28453	0	0
102095183	66.08	12.81	-2.36355	0	0
110359995	0.633	35.023	6.01967	0	0
102083509	1.233	27.033	4.3269	0	0
102096266	263.826	703.77	1.44893	0	0
102087224	221.276	66.456	-1.75109	0	0
102090396	40.373	7.266	-2.47212	0	0
BGI_novel_G000316	531.62	170.406	-1.61106	0	0
102098814	47.86	11.676	-2.04127	0	0
102088940	35.246	3.363	-3.37976	0	0
102092463	145.103	57.323	-1.32788	0	0
102086544	89.66	11.083	-3.01082	0	0
102086033	181.44	6.273	-4.82758	0	0
102086095	39.633	124.013	1.66651	0	0
102090198	63.826	17.053	-1.8986	0	0
110357579	210.09	69.583	-1.55211	0	0
102098832	9.47	34.336	2.09064	0	0
102090728	24.326	2.743	-3.15841	0	0
102087187	33.64	10.646	-1.65767	0	0
102088992	91.493	31.823	-1.51446	0	0
102098833	445.813	161.763	-1.44695	0	0
102086723	73.483	14.676	-2.31183	0	0
102092055	43.31	4.003	-3.38947	0	0
102098205	11.25	116.023	3.38647	0	0
102095560	157	61.71	-1.29475	0	0
102096500	2.09	22.73	3.42921	0	0
102092675	28.943	5.833	-2.30749	0	0
102083862	123.683	0.6	-7.66964	0	0
102091035	30.086	6.19	-2.27637	0	0
102094677	123.133	26.386	-2.198	0	0
102094769	94.323	28.056	-1.74055	0	0
102086187	40.07	97.353	1.43137	0	0
102092423	43.953	9.266	-2.22411	0	0
102085162	23.883	1.903	-3.83351	0	0
102092956	30.733	2.806	-3.4447	0	0
102098686	75.516	16.236	-2.1631	0	0
102092865	19.626	3.256	-2.57596	0	0
102095283	16.553	0.67	-4.59104	0	0
102090643	2.743	22.23	3.02346	0	0
102098436	25.213	118.07	2.0579	0	0
102084471	51.386	12.72	-2.00909	0	0
102094927	21.223	72.49	1.77653	0	0
102095725	240.036	117.383	-1.05335	0	0
102092975	56.6	5.79	-3.28116	0	0
102086990	33.783	93.526	1.47707	0	0
102092009	74	19.716	-1.87693	0	0
102093701	480.033	142.503	-1.71885	0	0
102087440	230.9	109.203	-1.07213	0	0
102096252	75.513	15.266	-2.30103	0	0
102097827	96.953	194.45	1.00789	0	0
102089916	31.196	5.113	-2.60704	0	0
102090299	268.346	106.543	-1.31537	0	0
BGI_novel_G000561	7.45	786.833	6.88286	0	0
102087267	24.066	0.53	-5.38275	0	0
102091479	0.483	13.12	4.7176	0	0
102096235	54.386	134.03	1.33246	0	0
102092433	121.213	4.963	-4.65121	0	0
102094171	85.77	12.523	-2.76552	0	0
102091309	222.156	100.966	-1.12524	0	0
102098810	19.673	4.526	-2.13859	0	0
102093513	13.273	1.04	-3.62106	0	0
102096784	32.193	3.016	-3.40609	0	0
102097566	105.06	36.05	-1.53228	0	0
102093381	3.32	39.11	3.56496	0	0
102090608	30.466	2.373	-3.67198	0	0
102092393	57.706	154.876	1.45254	0	0
102095377	77.616	29.74	-1.38633	0	0
102090028	3.643	42.02	3.55042	0	0
102098155	37.146	3.693	-3.33144	0	0
102086997	17.923	62.293	1.80544	0	0
102094792	27.456	89.12	1.71461	0	0
102098824	31.89	6.12	-2.38232	0	0
102095383	122.15	46.883	-1.37317	0	0
102086730	8.6	45.523	2.40918	0	0
102094497	36.603	6.283	-1.89428	0	0
102086414	28.69	1.94	-3.85465	0	0
102094231	16.776	51.123	1.63953	0	0
102090021	80.423	22.963	-1.80511	0	0
102089340	81.616	30.463	-1.46277	0	0
102091816	72.55	4.06	-4.14498	0	0
102088252	101.036	32.71	-1.61656	0	0
102093632	24.096	134.333	2.50038	0	0
102083620	75.86	16.42	-2.27012	0	0
102091117	199.76	47.436	-2.0533	0	0
102098521	71.463	173.83	1.28994	0	0
102090667	50.466	6.46	-2.81829	0	0
102095307	27.893	121.706	2.13047	0	0
102090194	5.306	59.953	3.52467	0	0
102087530	69.003	11.47	-2.58089	0	0
102084004	43.543	10.696	-2.00838	0	0
102093264	48.926	5.69	-3.09672	0	0
102098148	256.37	96.416	-1.39013	0	0
102093639	17.04	2.09	-3.02335	0	0
102084635	49.753	8.576	-2.53809	0	0
102085978	6.993	28.996	1.87526	0	0
102087410	3.89	27.35	2.8503	0	0
102097572	20.453	63.44	1.50748	0	0
102085759	27.72	11.28	-1.33659	0	0
102095542	15.72	1.023	-3.96583	0	0
102084982	50.916	129.716	1.38383	0	0
102092970	58.463	29.12	-1.00194	0	0
102093426	7.83	0.273	-4.822	0	0
102094074	39.726	10.23	-1.94877	0	0
102090637	49.68	104.276	1.08057	0	0
102096358	50.066	12.006	-2.04791	0	0
102097997	129.74	50.94	-1.33916	0	0
102095192	38.846	4.84	-2.99523	0	0
102097161	24.506	5.876	-2.0558	0	0
102096924	32.633	4.15	-2.9851	0	0
102091073	52.62	12.81	-2.03956	0	0
102084094	59.293	13.103	-2.17243	0	0
102092246	97.876	3.856	-4.64423	0	0
102096321	314.73	131.51	-1.24109	0	0
102087254	36.8	108.41	1.57284	0	0
102086438	75.23	9.316	-2.9996	0	0
102091371	41.12	6.723	-2.6124	0	0
102088603	8.746	38.14	2.13478	0	0
102091993	98.993	46.5	-1.08663	0	0
102091058	4.456	29.196	2.73652	0	0
102086929	48.376	7.103	-2.75393	0	0
102083553	4.513	26.716	2.57395	0	0
102088022	33.526	5.683	-2.5605	0	0
102086301	39.31	6.44	-2.63687	0	0
102085970	2.43	27.43	3.51518	0	0
102090665	6.733	0.37	-4.18704	0	0
102086026	14.136	41.89	1.46538	0	0
102097699	15.086	44.586	1.5736	0	0
102088177	39.763	9.593	-2.04402	0	0
102092657	346.096	158.673	-1.10593	0	0
102087899	27.616	12.66	-1.1283	0	0
102095141	27.776	9.936	-1.47901	0	0
102098332	41.126	10.756	-1.93734	0	0
102084073	247.83	110.493	-1.15026	0	0
102090047	99.376	39.526	-1.32168	0	0
102098586	8.916	36.83	2.06983	0	0
102085712	152.106	40.68	-1.88723	0	0
102097489	44.613	105.986	1.25743	0	0
102091586	8.186	41.586	2.34184	0	0
106145881	95.826	27.986	-1.78277	0	0
102096263	43.83	7.04	-2.63229	0	0
102090511	16.886	4.93	-1.77707	0	0
102089865	24.833	67.62	1.45164	0	0
102098396	81.81	171.236	1.07611	0	0
102090146	12.23	2.226	-2.46915	0	0
102092854	29.483	9.173	-1.67773	0	0
102084448	63.78	7.463	-3.11302	0	0
102094241	19.6	3.96	-2.32277	0	0
102084334	102.866	44.97	-1.18851	0	0
102084872	75.043	22.8	-1.72227	0	0
102085488	5.156	15.183	1.56558	0	0
102087074	119.726	39.716	-1.59088	0	0
102090604	87.183	41.456	-1.09534	0	0
102091318	6.093	1.686	-1.85473	0	0
102092037	11.373	1.37	-3.04964	0	0
102085696	82.82	35.21	-1.23003	0	0
BGI_novel_G000407	323.48	139.156	-1.19478	0	0
102097960	128.583	53.123	-1.29662	0	0
102097697	17.156	1.32	-3.69726	0	0
102086921	17.44	0.816	-4.415	0	0
102096119	16.97	48.783	1.43009	0	0
102092775	41.03	9.406	-2.11581	0	0
102096801	57.81	135.65	1.2422	0	0
102096105	36.17	10.78	-1.73906	0	0
102086526	40.633	0.583	-5.31868	0	0
102088481	102.853	227.416	1.1569	0	0
102083790	59.133	10.136	-2.53058	0	0
102089012	11.33	2.41	-2.2335	0	0
102093812	30.476	91.44	1.5814	0	0
102086862	31.033	41.176	1.41606	0	0
102084498	14.73	60.913	2.0531	0	0
102097018	35.44	76.476	1.12045	0	0
102085474	130.36	70.093	-1.78601	0	0
102093658	33.43	9.46	-1.8171	0	0
102094129	85.74	23.133	-1.8772	0	0
102090655	29.063	1.736	-4.00298	0	0
102094176	41.796	6.623	-2.64611	0	0
102096003	81.333	21.603	-1.90253	0	0
102098175	28.256	83.13	1.56471	0	0
102093327	18.42	3.676	-2.33694	0	0
BGI_novel_G000145	11.343	1.87	-2.59909	0	0
102086734	26.573	2.923	-3.19002	0	0
102090266	90.586	39.046	-1.20651	0	0
102087180	23.64	7.84	-1.59146	0	0
102090959	33.013	9.19	-1.84567	0	0
102090760	17.05	1.6	-3.42711	0	0
102087953	9.73	0.926	-3.39759	0	0
102094618	90.543	41.973	-1.1024	0	0
102095384	47.943	1.433	-5.05762	0	0
102096800	180.603	82.72	-1.11296	0	0
102095438	50.856	3.506	-3.8412	0	0
102088492	2.943	15.49	2.70461	0	0
102086874	82.566	39.003	-1.07524	0	0
102098014	29.81	4.31	-2.77838	0	0
102094712	25.59	5.263	-2.28352	0	0
102087013	39.806	15.76	-1.31182	0	0
102090001	11.023	36.616	1.74125	0	0
102088602	45.923	3.843	-3.51172	0	0
102093404	77.976	28.223	-1.45841	0	0
102098062	15.74	3.126	-2.32521	0	0
102083781	36.73	1.103	-4.78978	0	0
102096916	43.423	13.246	-1.71276	0	0
102097537	55.84	19.366	-1.52369	0	0
102091492	3.15	17.69	2.49762	0	0
102085087	21.813	52.126	1.2719	0	0
BGI_novel_G000164	28.503	3.526	-3.00568	0	0
102093918	42.703	9.056	-2.23831	0	0
102094245	19.99	48.85	1.30881	0	0
102096399	62.236	23.716	-1.38959	0	0
102088694	29.653	7.116	-1.93176	0	0
102098655	21.64	1.563	-3.8124	0	0
102089396	135.136	56.64	-1.29197	0	0
102086225	12.496	27.066	1.08794	0	0
102085592	96.913	17.55	-2.43811	0	0
102083769	6.133	0.613	-3.34997	0	0
102087519	14.68	61.3	2.07334	0	0
102092590	42.773	20.06	-1.11487	0	0
102089256	123.766	60.306	-1.03281	0	0
102095528	47.313	18.963	-1.3122	0	0
102085264	13.38	50.443	1.24324	0	0
102095486	13.093	2.496	-2.4126	0	0
102085365	7.066	20.526	1.54885	0	0
106145767	25.386	4.31	-2.55029	0	0
102090098	23.27	10.77	-1.10056	0	0
102097934	44.786	18.183	-1.29716	0	0
102088561	14.86	5.876	-1.28318	0	0
102089089	45.26	1.04	-5.43288	0	0
102090786	61.753	25.696	-1.25598	0	0
102084909	14.283	2.416	-2.56079	0	0
102088722	2.86	17.61	2.53223	0	0
102097800	46.576	21.13	-1.13528	0	0
102083598	10.67	1.226	-3.04737	0	0
102089535	13.05	1.163	-3.50253	0	0
102096091	51.37	13.823	-1.88692	0	0
102097736	21.243	2.193	-3.24178	0	0
102086050	4.87	0.536	-3.20278	0	0
102091900	0.18	6.753	5.41485	0	0
102084876	7.146	1.82	-1.97025	0	0
102097802	88.19	36.73	-1.43285	0	0
102084301	33.9	11.316	-1.57553	0	0
102093266	18.623	5.066	-1.87026	0	0
102090213	53.803	20.336	-1.43581	0	0
102087422	61.226	4.12	-3.87837	0	0
102084472	115.57	35.77	-1.67238	0	0
102097785	35.02	13.686	-1.35106	0	0
102086975	60.066	0.016	-11.8157	0	0
102088014	21.476	3.416	-2.67772	0	0
102092032	85.273	179.38	1.08936	0	0
BGI_novel_G000017	84.1	267.906	1.71704	0	0
102090345	32.083	10.48	-1.61038	0	0
102097585	47.24	21.42	-1.09181	0	0
106145749	25.836	5.65	-2.32105	0	0
102096740	1.656	32.013	4.25418	0	0
102096935	54.943	113.096	1.05139	0	0
102085134	16.946	0.853	-4.30268	0	0
102085716	80.546	25.876	-1.64826	0	0
102091602	30.16	2.646	-3.51771	0	0
102098949	21.26	4.35	-2.28297	0	0
BGI_novel_G000611	16.89	260.693	4.02623	0	0
102093133	7.123	30.073	2.05529	0	0
102083897	41.333	8.073	-2.34105	0	0
102094222	65.093	15.936	-2.01668	0	0
102085109	55.38	9.52	-2.52269	0	0
102089769	61.583	140.34	1.20035	0	0
102092663	45.66	100.896	1.07097	0	0
102083516	0.25	10.693	5.48859	0	0
102093707	23.823	5.656	-2.06811	0	0
102091969	11.686	2.203	-2.39718	0	0
102088316	13.166	2.13	-2.61595	0	0
102092963	34.173	9.926	-1.77935	0	0
102089867	6.743	1.12	-2.53731	0	0
102083825	10.02	31.23	1.27473	0	0
102090500	33.92	16.7	-1.01569	0	0
102090613	64.94	27.183	-1.25136	0	0
102094051	25.55	1.676	-3.90745	0	0
102086464	8.606	26.666	1.79667	0	0
102092779	16.643	5.023	-1.7217	0	0
102096810	2.28	15.466	2.76639	0	0
102084114	23.9	2.17	-3.48993	0	0
102089834	21.713	3.403	-2.6392	0	0
102089150	47.29	0.73	-5.98963	0	0
102093270	80.05	29.966	-1.40301	0	0
BGI_novel_G000185	35.703	0.62	-5.8235	0	0
102085663	10.006	1.29	-2.94465	0	0
102093484	52.71	22.736	-1.2088	0	0
102085011	27.71	64.053	1.21568	0	0
102091542	27.57	7.27	-1.9155	0	0
102098420	29.916	11.483	-1.3719	0	0
102087334	8.66	36.956	2.10115	0	0
102085092	1.216	10.433	3.09992	0	0
102096855	24.753	55.926	1.1767	0	0
102088624	21.396	49.903	1.24271	0	0
102091153	2.15	37.313	4.10197	0	0
102098289	36.36	15.983	-1.07164	0	0
102089581	8.313	1.286	-2.70777	0	0
102087552	114.2	35.15	-1.65876	0	0
102092178	11.786	26.216	1.16015	0	0
102087532	41.616	143.136	1.82651	0	0
102091064	16.616	2.026	-3.03884	0	0
102085634	19.223	4.38	-2.24265	0	0
102086322	4.336	25.1	2.54231	0	0
102088118	29.623	7.203	-2.0348	0	0
102089491	37.29	13.693	-1.44222	0	0
102086901	29.2	3.973	-2.8705	0	0
102098860	9.816	1.213	-3.02041	0	0
102094654	44.966	19.836	-1.17317	0	0
102094520	18.323	1.493	-3.63889	0	0
102087938	13.126	40.236	1.52286	0	0
102098545	19.48	3.063	-2.49803	0	0
102098759	15.073	4.283	-1.81446	0	0
102092230	20.97	5.796	-1.83897	0	0
102095400	22.736	8	-1.51309	0	0
102098923	15.94	4.766	-1.73867	0	0
110360101	71.126	5.853	-3.5739	0	0
102084328	41.773	8.773	-2.23932	0	0
102089546	35.28	9.353	-1.90622	0	0
102085751	56.2	22.123	-1.35056	0	0
102094652	42.736	19.88	-1.0913	0	0
102097324	19.176	0.583	-5.02781	0	0
102090450	99.956	43.073	-1.20459	0	0
102090533	19.103	6.926	-1.4247	0	0
102084532	6.006	18.14	1.60789	0	0
102087870	16.046	2.403	-2.72286	0	0
102096240	78.33	13.47	-2.52477	0	0
102086718	13.393	4.113	-1.74486	0	0
102084792	49.873	20.263	-1.44076	0	0
102093511	131.596	67.23	-1.00185	0	0
102095474	58.11	20.24	-1.51351	0	0
102090722	26.83	11.446	-1.21078	0	0
102092229	8.823	1.84	-2.27954	0	0
102096092	5.336	15.476	1.52015	0	0
102087379	28.683	4.636	-2.6218	0	0
BGI_novel_G000012	2.226	7.413	1.7503	0	0
102089606	14.086	4.173	-1.75453	0	0
102085797	8.98	59.69	2.72305	0	0
102089975	7.733	0.996	-2.9438	0	0
102096690	10.923	29.02	1.41883	0	0
102098991	39.863	7.75	-2.3495	0	0
102093631	42.713	15.073	-1.47669	0	0
102091392	9.426	3.023	-1.64193	0	0
102086618	0.036	11.583	8.17528	0	0
102093742	54.206	8.653	-2.62935	0	0
102085276	44.81	99.3	1.15823	0	0
102094284	9.443	1.84	-2.35838	0	0
102095869	1.393	8.456	2.60506	0	0
102092875	38.64	15.816	-1.28079	0	0
102094229	52.506	20.23	-1.36474	0	0
102088736	126.34	58.093	-1.10609	0	0
102086459	19.32	1.526	-3.7381	0	0
102087240	12.456	1.973	-2.64977	0	0
102093006	5.166	22.133	2.10763	0	0
102085648	30.46	4.593	-2.73707	0	0
102096145	12.75	5.31	-1.26319	0	0
102099007	1.843	8.833	2.26248	0	0
102091382	15.496	6.35	-1.40526	0	0
102089350	46.816	17.706	-1.38466	0	0
102088683	31.516	11.003	-1.50753	0	0
102087893	19.573	2.936	-2.70815	0	0
102094261	25.363	6.416	-1.95737	0	0
102095004	6.393	0.283	-4.43257	0	0
102087567	0.51	4.416	3.13899	0	0
102089419	4.53	11.826	1.38209	0	0
102089619	47.726	11.513	-2.04207	0	0
102091590	187.08	89.283	-1.0473	0	0
102086704	13.48	3.826	-1.81774	0	0
102085809	8.016	0.92	-3.06966	0	0
102090682	7.56	1.43	-2.40074	0	0
102093797	324.513	150.366	-1.09354	0	0
102096472	20.603	60.44	1.6195	0	0
102096947	24.123	9.24	-1.3782	0	0
102088689	11.793	4.173	-1.4953	0	0
102086206	17.223	7.08	-1.29245	0	0
102091212	7.23	24.73	1.78399	0	0
102094991	75.623	33.853	-1.14871	0	0
102089000	9.946	1.276	-2.95167	0	0
102094775	6.196	0.973	-2.71758	0	0
102088003	37.453	12.48	-1.5631	0	0
102085517	40.096	17.133	-1.22039	0	0
102095712	10.05	1.92	-2.37268	0	0
102094886	48.84	14.243	-1.76815	0	0
110359736	25.816	3.606	-2.83313	0	0
102083950	10.06	0.903	-3.46589	0	0
102088761	6.59	0.996	-2.72481	0	0
102090621	30.233	9.863	-1.61308	5.16388e-307	1.07871e-307
102087266	11.843	3.883	-1.59859	6.03317e-307	1.26219e-307
102085471	33.063	9.42	-1.80769	3.9799e-306	8.35115e-307
102088219	23.323	7.876	-1.66622	6.2776e-306	1.32117e-306
102095628	7.986	0.74	-3.42792	1.76297e-305	3.71583e-306
102092404	21.516	7.1	-1.61582	2.6524e-305	5.59879e-306
102086098	5.48	0.286	-4.2843	2.31945e-304	4.90324e-305
102089735	6.963	0.263	-4.71008	1.03998e-303	2.20173e-304
102093850	14.69	1.933	-2.92599	1.97604e-302	4.18965e-303
102095187	105.2	23.09	-2.15677	2.78764e-301	5.91912e-302
102086348	24.263	52.683	1.15406	4.1879e-301	8.90547e-302
102087003	13.203	1.293	-3.34598	1.80303e-299	3.85666e-300
102097443	123.16	46.426	-1.38978	1.82316e-299	3.90542e-300
102095455	8.43	3.526	-1.25587	3.2844e-299	7.05608e-300
102085008	7.286	0.34	-4.21136	1.45003e-298	3.12425e-299
102092495	106.41	50.41	-1.06691	7.98458e-298	1.72287e-298
102086260	8.386	0.01	-9.81366	2.21706e-297	4.79078e-298
102091644	40.94	18.07	-1.13189	1.06836e-295	2.31192e-296
102091715	16.953	0.816	-4.38313	5.38625e-295	1.16895e-295
102097213	23.906	7.686	-1.62171	1.85348e-294	4.02833e-295
102091957	40.42	19.253	-1.1189	2.60203e-294	5.66333e-295
102083717	9.2	1.396	-2.6973	8.74876e-293	1.90691e-293
102090675	0.8	16.876	4.43938	7.05933e-290	1.5453e-290
102084125	51.746	22.746	-1.2732	4.80725e-289	1.05532e-289
102085671	20.563	2.046	-3.33023	7.13159e-288	1.57004e-288
102094682	66.436	28.4	-1.24391	1.03065e-287	2.27223e-288
102092873	0.836	6.416	2.9373	1.44154e-287	3.1826e-288
102085372	9.296	28.636	1.64804	1.75922e-287	3.88947e-288
102091473	84.846	40.856	-1.04448	2.56768e-287	5.68493e-288
102086602	54.23	25.673	-1.06951	6.66644e-287	1.47806e-287
102085329	10.716	1.346	-3.01025	1.08786e-284	2.41877e-285
102094556	7.743	1.35	-2.5306	1.68533e-284	3.75247e-285
102083764	15.493	5.316	-1.53808	1.00814e-283	2.25097e-284
102098373	24.406	0.336	-6.1648	9.7406e-282	2.18097e-282
102093251	3.663	14.15	1.94018	1.83301e-281	4.10993e-282
102098796	6.396	1.356	-2.23994	3.67039e-280	8.24114e-281
102091714	13.056	34.24	1.37272	7.12956e-280	1.60303e-280
102086613	19.973	47.526	1.23391	3.74818e-279	8.45098e-280
102097811	26.436	12.14	-1.13059	6.31705e-279	1.42627e-279
102089618	20	0.053	-8.47412	6.92311e-279	1.56527e-279
102088820	41.416	4.776	-3.1479	5.62602e-278	1.27377e-278
102098454	27.923	8.27	-1.75148	2.22137e-277	5.04322e-278
102084846	39.246	7.08	-2.4511	2.43734e-276	5.54117e-277
102097150	37.556	16.806	-1.0111	3.40344e-275	7.76948e-276
102084509	5.25	0.853	-2.62496	6.11577e-275	1.39804e-275
102092897	12.79	2.283	-2.47643	6.80994e-275	1.55886e-275
102087070	89.86	37.986	-1.23404	1.05235e-274	2.41221e-275
102092860	7.103	20.67	1.52349	4.32094e-273	9.93154e-274
102087798	4.336	0.613	-2.87402	6.03071e-273	1.38802e-273
102091799	9.72	2.31	-2.09491	2.06959e-272	4.76983e-273
102088945	9.116	1.383	-2.72061	4.4946e-271	1.03869e-271
102092926	10.943	1.73	-2.65653	4.94056e-271	1.1433e-271
102093634	81.953	33.536	-1.2839	1.64801e-270	3.82397e-271
102085165	15.533	6.416	-1.4763	2.36568e-270	5.50402e-271
102084317	24.806	12.07	-1.05782	3.62791e-270	8.45208e-271
102095014	3.663	14.106	1.91079	1.08689e-269	2.53898e-270
102096001	19.26	3.046	-2.65912	4.50533e-269	1.05385e-269
102097810	8.213	1.016	-3.04062	4.55455e-269	1.06679e-269
102094357	7.576	1.58	-2.25911	1.46146e-268	3.42767e-269
102089672	4.35	0.6	-2.88048	7.2077e-268	1.69498e-268
102091675	47.58	23.32	-1.02507	4.54685e-267	1.07067e-267
102088894	23.92	10.07	-1.24553	1.58944e-265	3.75767e-266
BGI_novel_G000148	2.903	0.52	-2.47692	5.65887e-265	1.34138e-265
102090859	15.903	2.076	-2.9396	7.98679e-264	1.89818e-264
102088583	60.33	22.806	-1.39147	3.4574e-262	8.23864e-263
102086364	16.616	4.6	-1.84854	1.49069e-261	3.5615e-262
102095379	38.053	9.25	-1.7761	7.70845e-260	1.84649e-260
102089078	35.006	14.616	-1.2493	2.38966e-259	5.73169e-260
102098275	14.366	5.046	-1.46643	2.72861e-259	6.55321e-260
102098698	13.75	5.54	-1.39518	2.91604e-258	7.0307e-259
102093434	18.486	3.523	-2.39248	4.13662e-258	9.98651e-259
102090329	39.466	93.253	1.25756	2.11106e-257	5.11626e-258
102092373	16.413	6.68	-1.29991	1.53564e-256	3.72651e-257
102087695	5.376	22.3	2.05263	1.63426e-256	3.97094e-257
102098246	31.7	13.406	-1.23324	2.1809e-256	5.306e-257
102090462	28.536	61.856	1.12824	1.08655e-255	2.6503e-256
102097804	6.46	0.413	-3.99246	1.51532e-255	3.7009e-256
102089030	33.313	12.11	-1.4525	3.57357e-255	8.73897e-256
102093864	52.596	14.453	-1.84975	1.08241e-254	2.65036e-255
102093391	3.713	11.183	1.59531	2.03649e-252	4.99285e-253
102094219	6.193	2	-1.62744	4.12746e-252	1.01322e-252
102090585	30.376	2.293	-3.62412	6.88703e-252	1.6928e-252
102084310	18.35	7.023	-1.37929	1.0475e-251	2.58454e-252
BGI_novel_G000248	11.333	0.026	-8.78595	1.07897e-250	2.66892e-251
102090982	14.593	3.413	-2.348	1.70824e-250	4.23083e-251
102091321	6.926	0.813	-3.09738	3.41811e-250	8.47638e-251
102096298	25.716	6.096	-2.0062	7.94822e-250	1.97352e-250
102088061	20.553	2.126	-3.23466	8.98196e-250	2.233e-250
102090871	8.28	16.473	1.55061	1.33382e-249	3.32017e-250
102098232	42.3	20.49	-1.04089	3.09276e-249	7.70826e-250
102090156	4.993	0.373	-3.60021	7.10415e-249	1.77505e-249
102095979	13.04	2.28	-2.47972	1.35318e-248	3.38531e-249
102092022	14.323	2.113	-2.72555	4.2939e-248	1.07556e-248
102096799	24.923	10.986	-1.17877	5.09621e-248	1.27812e-248
102095374	73.413	10.57	-2.76635	6.6554e-248	1.67125e-248
102084912	4.563	0.09	-5.66536	1.92787e-247	4.84712e-248
102095957	8.49	0.986	-3.05728	2.29419e-247	5.77533e-248
102096385	50.066	22.13	-1.16876	2.57542e-247	6.49134e-248
102095936	16.196	1.536	-3.45482	1.88554e-246	4.75841e-247
102091549	13.983	3.736	-1.89036	1.94975e-246	4.92653e-247
102084991	48.583	19.333	-1.32222	2.43002e-246	6.14765e-247
102088738	60.486	25.053	-1.26146	2.43076e-246	6.15712e-247
102086177	21.206	6.063	-1.79469	4.1462e-246	1.05153e-246
102086383	20.456	3.076	-2.73361	2.55189e-245	6.47991e-246
102083596	12.94	2.93	-2.1391	5.4066e-245	1.37795e-245
102085508	3.663	0.876	-2.07155	7.4264e-245	1.89505e-245
102089558	13.486	1.436	-3.22404	5.36599e-244	1.37095e-244
102089804	22.323	6.753	-1.70383	1.36907e-243	3.50211e-244
102090723	16.676	4.036	-2.03689	1.92066e-243	4.9191e-244
102087270	40.636	9.023	-2.14287	3.29419e-243	8.44722e-244
102092177	16.83	1.636	-3.31421	8.05557e-243	2.06819e-243
102086473	42.08	4.066	-3.35152	2.6359e-242	6.77567e-243
102098699	10.706	4.13	-1.36892	3.69306e-242	9.50467e-243
102094009	55.593	26.856	-1.03595	9.68252e-241	2.49801e-241
102091961	28.836	71.496	1.33911	5.20783e-240	1.3452e-240
102095981	0.593	9.296	3.99684	1.81921e-239	4.70479e-240
102087711	12.02	3.98	-1.57969	1.87036e-238	4.84292e-239
102091393	20.063	41.47	1.27365	2.3408e-238	6.06835e-239
102092737	29.34	14.443	-1.02235	6.60612e-238	1.71465e-238
102086398	72.293	3.02	-4.52405	7.53517e-238	1.95815e-238
102097112	22.91	0.31	-6.19874	1.16958e-237	3.04302e-238
102086890	11.516	4.163	-1.45554	4.00709e-237	1.04507e-237
102085695	5.506	17.193	1.64022	1.57738e-236	4.11882e-237
102087493	16.496	34.203	1.05892	2.01683e-236	5.27262e-237
102097071	27.84	56.273	1.02297	2.11793e-234	5.5568e-235
102097562	7.996	2.433	-1.71852	3.12372e-234	8.21521e-235
102090063	36.72	10.7	-1.76514	2.25323e-233	5.93998e-234
102088292	17.246	1.43	-3.53659	7.58392e-233	2.00165e-233
102086027	9.51	2.02	-2.23232	8.4757e-233	2.23967e-233
102084569	48.553	16.92	-1.51065	1.4028e-232	3.71561e-233
102097253	133.193	65.23	-1.01325	2.21522e-230	5.88825e-231
102085655	10.213	26.79	1.29071	3.73563e-228	9.97639e-229
102095852	25.236	10.043	-1.38081	5.33931e-228	1.42759e-228
102088097	11.623	24.146	1.06108	1.97028e-227	5.28031e-228
102087168	5.55	0.666	-3.05738	1.0653e-226	2.86832e-227
102089531	18.793	6.286	-1.57719	3.00117e-226	8.09941e-227
102084579	24.776	12.263	-1.00673	4.64328e-226	1.25456e-226
102091312	5.146	0.503	-3.35074	1.27617e-225	3.45204e-226
102095166	18.88	3.513	-2.41599	2.58375e-225	6.99713e-226
102097841	19.43	2.726	-2.82594	8.01127e-225	2.17206e-225
102086511	13.096	3.756	-1.84606	2.30634e-224	6.26029e-225
102091394	18.563	7.926	-1.21999	3.02539e-224	8.22151e-225
102089725	18.496	5.503	-1.73207	3.35653e-224	9.13189e-225
102098933	17.073	2.076	-3.03202	9.66375e-224	2.63218e-224
102087881	25.48	12.563	-1.01314	4.99096e-223	1.3641e-223
102095285	3.206	17.44	2.45658	6.38323e-223	1.74662e-223
110355456	0.066	24.033	8.51358	6.38408e-223	1.74886e-223
102091068	6.37	1.693	-1.91889	1.37609e-221	3.77397e-222
102096284	9.546	3.68	-1.37207	3.20296e-221	8.79421e-222
102086185	7.08	0.093	-6.19661	1.66983e-220	4.59522e-221
102089079	21.326	5.16	-2.03978	3.30318e-220	9.10037e-221
102093470	17.583	1.166	-3.92219	2.8457e-219	7.86669e-220
102086515	17.883	6.486	-1.45779	4.05491e-219	1.12221e-219
102098173	27.313	13.036	-1.06467	8.91433e-218	2.47266e-218
102095193	12.363	29.326	1.20109	1.8493e-217	5.13538e-218
102087084	41.64	19.06	-1.12051	4.24816e-217	1.18101e-217
102087296	10.603	3.34	-1.61747	4.95961e-217	1.3819e-217
102094030	8.75	3.126	-1.47991	5.22768e-217	1.45823e-217
102091383	47.546	21.466	-1.14797	1.08379e-216	3.02656e-217
102095552	10.636	4.476	-1.244	1.26441e-216	3.53489e-217
102098483	22.176	7.973	-1.47396	3.87708e-216	1.08512e-216
102091087	48.683	101.453	1.03026	6.77528e-216	1.8984e-216
102095737	6.213	1.27	-2.38177	8.31447e-216	2.33227e-216
102083984	22.813	11.626	-1.01858	1.06374e-215	2.98718e-216
BGI_novel_G000212	5.893	0.59	-3.30984	2.3529e-215	6.61476e-216
102095373	3.443	0.296	-3.70561	6.01023e-215	1.69155e-215
102087387	17.173	5.43	-1.70785	7.15785e-215	2.01678e-215
102093526	11.39	1.57	-2.85926	9.62305e-215	2.71438e-215
102084468	3.96	0.716	-2.42474	2.20894e-214	6.23766e-215
102094766	0.62	3.943	2.66189	3.34121e-214	9.44546e-215
102086934	40.583	18.16	-1.15204	3.56002e-214	1.00752e-214
102087888	18.4	8.77	-1.06509	5.85985e-214	1.66205e-214
102098572	40.823	83.336	1.1657	1.07351e-213	3.05157e-214
102088361	21.39	55.01	1.37665	1.74324e-213	4.96079e-214
102097251	34.316	9.936	-1.77398	6.60671e-213	1.88215e-213
102093070	4.906	1.74	-1.4918	4.95529e-212	1.41324e-212
102087601	14.396	0.6	-4.57826	1.89144e-211	5.40616e-212
102088579	6.65	0.706	-3.25539	3.13256e-211	8.96339e-212
102095857	8.773	0.95	-3.20648	3.69425e-211	1.05821e-211
102083434	21.8	3.893	-2.47163	7.59397e-211	2.17766e-211
102092946	7.9	2.453	-1.68679	9.38648e-211	2.69461e-211
102096566	5.536	0.31	-4.15581	1.05093e-210	3.02024e-211
102086137	5.086	0.196	-4.51101	1.3674e-210	3.934e-211
102085528	40.656	10.856	-1.88955	1.32361e-209	3.81631e-210
102097665	14.503	5.476	-1.40115	1.9318e-209	5.58797e-210
102097965	16.483	6.233	-1.40071	2.81928e-209	8.16396e-210
102092786	4.446	14.736	1.76904	1.20212e-208	3.48481e-209
102091934	59.9	23.67	-1.32467	1.54324e-208	4.47849e-209
102093920	116.48	51.17	-1.16764	2.72367e-208	7.91265e-209
102091443	18.54	6.936	-1.41107	5.76556e-208	1.67678e-208
102085867	7.48	19.623	1.40359	9.99822e-208	2.91088e-208
102093737	62.486	24.503	-1.31906	1.16552e-207	3.39692e-208
102087880	5.673	0.33	-4.11365	4.01309e-207	1.17088e-207
102091568	13.453	1.943	-2.78006	5.41108e-207	1.58215e-207
102095150	15.626	6.17	-1.3356	4.30817e-206	1.26101e-206
102092106	9.126	1.08	-3.1131	5.47767e-206	1.60504e-206
102093476	174.96	53.706	-1.65061	7.66563e-204	2.26293e-204
102097281	7.556	0.816	-3.21331	6.67804e-203	1.97556e-203
102085980	13.1	1.053	-3.8624	1.20817e-202	3.57791e-203
102086143	44.346	15.506	-1.51311	4.4799e-202	1.32949e-202
102096633	3.69	20.026	2.05035	4.55449e-202	1.35305e-202
102091738	5.58	0.956	-2.54748	1.0701e-201	3.1824e-202
110355943	13.486	0.84	-3.99149	5.176e-201	1.54093e-201
102085338	2.126	0.293	-2.852	7.71809e-201	2.30014e-201
102097389	43.136	18.14	-1.24563	4.39482e-200	1.31249e-200
102095449	21.2	10.53	-1.00451	5.58764e-200	1.67046e-200
102090270	4.183	0.663	-2.66213	9.40123e-200	2.81351e-200
102084418	9.446	1.683	-2.48077	1.1145e-199	3.33886e-200
102090039	7.126	1.13	-2.64778	2.40175e-199	7.20273e-200
102097461	47.12	15.026	-1.6336	2.93328e-199	8.80594e-200
BGI_novel_G000174	0.073	2.35	5.01147	4.37282e-199	1.31412e-199
102087625	4.006	0.476	-3.06387	5.13872e-199	1.5459e-199
102093559	32.216	16.416	-1.06861	8.6035e-199	2.59091e-199
102098417	36.703	83.453	1.11215	6.59273e-198	1.98744e-198
102096357	7.52	18.496	1.31296	8.1069e-198	2.44643e-198
102088465	2.066	11.613	2.49548	1.09047e-197	3.29415e-198
102098557	27.47	5.413	-2.32597	4.85285e-197	1.47052e-197
102090279	45.036	22.946	-1.123	6.33631e-197	1.92203e-197
102096486	7.333	2.42	-1.59554	6.42715e-197	1.95159e-197
102096794	4.793	13.16	1.54272	1.66821e-196	5.0707e-197
102093722	20.743	7.276	-1.51011	5.88e-196	1.78913e-196
102086951	18.283	7.533	-1.27853	9.12919e-196	2.78062e-196
102098336	9.26	4.563	-1.02108	9.61609e-196	2.93194e-196
102092478	5.95	0.83	-2.79914	2.43661e-195	7.43681e-196
102087925	7.043	1.513	-2.22031	4.32637e-195	1.32316e-195
102093561	8.496	2.383	-1.82945	7.53412e-195	2.30892e-195
102096341	10.243	0.41	-4.64123	1.70776e-194	5.23898e-195
102089123	4.826	1.07	-2.16734	2.42089e-194	7.43427e-195
102087809	10.606	1.816	-2.60717	2.4592e-194	7.55959e-195
102088599	10.166	20.403	1.03177	3.30236e-194	1.01618e-194
102085551	12.423	3.22	-1.76943	3.78665e-194	1.16639e-194
102092464	11.06	2.033	-2.48736	5.83876e-194	1.80031e-194
102096936	4.616	0.933	-2.31528	6.30114e-194	1.94486e-194
102086897	11.21	2.54	-2.12927	1.883e-193	5.81779e-194
102084155	21.513	5.706	-1.88874	3.17658e-193	9.82443e-194
102088082	12.23	0.386	-4.97204	4.02731e-193	1.24807e-193
102098258	20.943	7.843	-1.40601	5.71602e-193	1.77319e-193
102093435	7.783	2.236	-1.79953	7.61328e-193	2.36414e-193
102094169	10.863	4.47	-1.27979	2.52699e-192	7.8628e-193
102090463	10.083	3.313	-1.59646	2.74172e-192	8.53951e-193
102089353	3.946	0.5	-2.98381	2.03013e-191	6.34221e-192
102092489	2.486	0.28	-3.16904	2.39193e-191	7.47997e-192
102083808	11.986	4.146	-1.50925	5.54942e-190	1.7406e-190
102088323	6.806	1.29	-2.39047	6.32788e-190	1.98675e-190
102090366	9.563	1.06	-3.19877	5.46731e-189	1.71998e-189
102090171	5.54	1.103	-2.3201	6.74169e-189	2.123e-189
102091662	20.476	9.63	-1.67562	1.41203e-188	4.45099e-189
102088608	16.776	6.713	-1.30632	2.86055e-188	9.02591e-189
102085397	9.89	2.853	-1.79181	5.89652e-188	1.86238e-188
102089061	20.73	6.36	-1.70079	1.56654e-187	4.95763e-188
102094338	6.493	0.576	-3.49694	2.07146e-187	6.5685e-188
BGI_novel_G000161	0.153	3.316	4.43895	2.56341e-187	8.13644e-188
102088511	9.02	2.36	-1.92916	7.346e-187	2.33627e-187
102094917	8.066	16.556	1.04496	1.22012e-186	3.88802e-187
102094162	12.226	3.663	-1.64506	1.93778e-186	6.18095e-187
102096026	25.81	4.19	-2.79612	2.69846e-186	8.61575e-187
102083745	31.566	10.893	-1.51797	3.68616e-186	1.17808e-186
102089905	4.683	0.68	-2.77725	1.07852e-184	3.45029e-185
102088742	15.456	6.93	-1.1509	2.67588e-184	8.57713e-185
102097760	8.716	3.47	-1.30635	5.50138e-184	1.7651e-184
102087720	5.673	1.303	-2.12339	7.97079e-184	2.5599e-184
102093627	21.956	7.94	-1.45767	8.75264e-184	2.81374e-184
102089375	4.756	1.22	-1.9644	1.46492e-183	4.71389e-184
102094487	102.403	205.593	1.03972	2.17187e-183	6.99554e-184
102097786	41.41	18.9	-1.1263	4.67745e-183	1.50806e-183
102093218	6.706	14.59	1.17254	6.80305e-183	2.1955e-183
102089452	2.32	8.573	1.84713	1.46624e-182	4.74106e-183
102096032	17.156	5.933	-1.53373	1.94571e-182	6.29753e-183
102092199	8.593	1.256	-2.76484	2.75551e-182	8.92714e-183
110355544	72.433	32.313	-1.10855	5.99845e-182	1.9471e-182
102087764	42.223	19.323	-1.11227	1.02529e-181	3.33451e-182
102087737	13.87	0.886	-3.81782	4.86823e-181	1.58632e-181
102086131	5.09	11.626	1.19055	5.21975e-181	1.70249e-181
102097466	9.726	1.32	-2.86493	6.77253e-181	2.21107e-181
102085278	0.363	8.56	4.53046	2.8042e-180	9.16383e-181
102094878	19.976	7.05	-1.50775	4.22221e-180	1.38109e-180
102092628	6.16	2.52	-1.28725	4.7367e-180	1.55086e-180
102088478	0.8	7.413	3.48704	2.00074e-179	6.56323e-180
102085908	7.903	0.75	-3.44007	2.44219e-179	8.01899e-180
102097521	11.813	4.306	-1.42653	3.55282e-179	1.16769e-179
102094173	5.063	1.27	-2.0132	7.00355e-179	2.30401e-179
102083824	16.666	39.173	1.2279	1.38129e-178	4.54846e-179
102086742	7.766	1.286	-2.57983	2.50649e-178	8.26931e-179
102096668	12.68	3.666	-1.78551	1.81822e-177	6.00997e-178
102091529	0.463	7.226	3.98138	4.41033e-176	1.46194e-176
102095245	9.353	2.09	-2.14253	5.05961e-176	1.68032e-176
102094018	7.44	0.79	-3.16831	8.06523e-176	2.68103e-176
102096169	7.766	2.306	-1.74857	8.11033e-176	2.69856e-176
102088434	7.856	22.206	1.51658	4.80754e-175	1.60262e-175
102091425	29.166	13.49	-1.09816	5.67567e-175	1.89379e-175
102097029	48.99	15.973	-1.59988	5.85936e-174	1.96241e-174
102091546	9.04	2.236	-1.96098	2.1101e-173	7.07375e-174
102090245	0.696	2.9	2.05181	2.7704e-173	9.29593e-174
102092580	8.873	2.973	-1.56938	4.2572e-173	1.43114e-173
102084222	8.353	1.28	-2.70337	1.1364e-171	3.83445e-172
102092962	25.366	9.643	-1.40132	1.22975e-171	4.15328e-172
102090783	7.093	1.503	-2.25057	2.08351e-171	7.04325e-172
102083718	11.843	3.166	-1.8987	2.37076e-171	8.02168e-172
102091594	66.003	14.08	-2.19135	2.66515e-171	9.02611e-172
102094989	17.636	4.263	-2.03332	2.71425e-171	9.20089e-172
102097351	18.156	3.146	-2.47563	3.63597e-171	1.23368e-171
102088672	8.14	1.41	-2.44598	3.69351e-171	1.25435e-171
102085413	7.26	1.39	-2.37933	5.97908e-171	2.03243e-171
102085150	5.91	1.343	-2.14324	9.47981e-171	3.22537e-171
102084980	11.253	3.806	-1.56211	1.16486e-170	3.96693e-171
102097561	8.536	1.296	-2.72099	4.36363e-170	1.48876e-170
102089675	7.253	1.666	-2.08852	8.31338e-170	2.84411e-170
102092069	1.303	0.086	-3.91696	1.29907e-169	4.45648e-170
102084709	20.696	4.006	-2.35921	1.57506e-169	5.40818e-170
110357222	0.546	9.816	4.44986	2.99676e-169	1.02991e-169
102096438	9.03	2.7	-1.73434	7.5515e-169	2.59763e-169
102092861	4.606	0.236	-4.26287	7.72703e-169	2.66042e-169
102091967	5.57	20.166	1.73335	8.01467e-169	2.76285e-169
102090554	5.11	0.43	-3.57304	1.44645e-168	4.99372e-169
102084887	2.316	0.23	-3.32447	2.91258e-168	1.00645e-168
102086985	6.763	12.106	1.23394	1.17582e-167	4.06675e-168
102086963	0.516	2.51	2.28801	2.24402e-167	7.77529e-168
102085674	11.773	2.473	-2.25791	2.99153e-167	1.03747e-167
102098703	5.48	0.55	-3.22147	3.18264e-167	1.10475e-167
102090566	6.32	14.37	1.20073	1.0232e-166	3.56449e-167
102084063	23.246	7.9	-1.53613	1.09719e-165	3.82911e-166
102098677	7.326	2.336	-1.66933	1.41412e-165	4.93959e-166
102096707	9.666	0.976	-2.96688	2.89417e-164	1.01276e-164
102092196	18.08	3.7	-2.28614	3.18857e-164	1.11677e-164
102092838	8.526	2.876	-1.52218	3.70016e-164	1.29711e-164
102088261	11.393	3.586	-1.52631	7.40648e-164	2.5987e-164
BGI_novel_G000060	1.016	3.663	1.8486	7.41431e-164	2.60376e-164
102096842	13.53	5.91	-1.20221	1.42678e-163	5.01503e-164
102097186	5.37	10.743	1.21502	1.75073e-163	6.15919e-164
102087060	10.55	32.433	1.63279	3.64355e-163	1.2841e-163
102095570	8.043	0.86	-3.21331	1.0494e-162	3.705e-163
110365798	15.53	4.906	-1.31079	1.41558e-162	5.00666e-163
102092817	0.106	4.343	5.39288	2.79446e-162	9.89226e-163
102084669	3.02	11.606	1.70077	3.62732e-162	1.28519e-162
102098324	6.63	2.7	-1.29485	1.00585e-161	3.57324e-162
102086538	5.96	1.693	-1.82147	1.05095e-161	3.73673e-162
102092459	3.52	0.41	-3.09948	1.50489e-161	5.35546e-162
102090684	29.096	2.636	-3.43998	2.20414e-161	7.85769e-162
102085348	36.893	87.106	1.22533	2.46161e-161	8.78327e-162
102096489	13.496	27.08	1.00901	3.45355e-161	1.23442e-161
102085666	4.413	0.766	-2.52408	1.60437e-160	5.73959e-161
102089212	13.4	5.793	-1.16815	3.52023e-160	1.26156e-160
102091807	2.116	0.136	-3.91425	4.2472e-160	1.52474e-160
102096380	20.113	7.14	-1.52827	6.32397e-160	2.27227e-160
102086956	17.06	7.733	-1.13129	8.44932e-160	3.04122e-160
102084510	14.543	4.383	-1.73482	1.04885e-159	3.78177e-160
110359497	14.36	1.833	-2.94654	1.08347e-159	3.90997e-160
102098314	7.2	14.913	1.04817	1.12051e-159	4.04714e-160
102086696	11.7	1.37	-3.08681	1.4817e-159	5.35635e-160
102098866	16.303	6.46	-1.46274	4.90447e-159	1.77604e-159
102088254	18.036	8.286	-1.11818	9.25662e-159	3.35785e-159
102087096	0.853	25.196	4.91217	1.09155e-158	3.96303e-159
102088914	3.84	0.07	-5.82446	1.29026e-158	4.6885e-159
102097005	3.383	0.373	-3.18555	1.97727e-158	7.19112e-159
BGI_novel_G000634	7.706	1.153	-2.73333	3.84836e-158	1.40081e-158
102089006	7.843	1.72	-2.19025	4.42002e-158	1.61166e-158
102084545	4.603	1.606	-1.55565	7.278e-158	2.65604e-158
102085620	13.226	1.97	-2.61822	2.1721e-157	7.94044e-158
102088567	8.006	2.046	-1.96558	2.62282e-157	9.59635e-158
102092401	6.163	1.16	-2.42404	3.8738e-157	1.41855e-157
102092863	9.723	3.66	-1.40142	8.06316e-157	2.95518e-157
102087365	8.59	1.98	-2.17729	1.41124e-156	5.17668e-157
102088416	7.536	2.05	-1.87185	3.68456e-156	1.35271e-156
102085067	5.43	13.16	1.27366	3.78012e-156	1.38897e-156
110365830	6.84	2.166	-1.64505	4.30248e-156	1.58226e-156
102088238	12.336	1.853	-2.72942	5.95721e-155	2.19452e-155
102090789	55.756	21.946	-1.36336	6.47209e-154	2.39229e-154
102083617	16.516	3.406	-2.27273	1.87376e-153	6.93185e-154
102084978	5.34	1.4	-1.93365	2.93385e-153	1.08628e-153
102098456	62.44	13.756	-2.16466	4.20828e-153	1.55946e-153
102098333	15.72	5.293	-1.55508	4.72551e-153	1.75261e-153
102089863	5.626	1.213	-2.2181	8.9484e-153	3.3216e-153
102085132	3.113	0.49	-2.67477	1.34901e-152	5.01169e-153
102083556	3.673	15.08	2.0508	1.41471e-152	5.26019e-153
102093537	16.76	42.693	1.43222	2.06642e-152	7.68982e-153
102097728	12.733	4.386	-1.58935	4.86454e-152	1.81482e-152
102084009	15.743	3.236	-2.27585	1.05119e-151	3.92825e-152
102084400	148.11	55.99	-1.36604	1.36766e-151	5.11517e-152
102089477	10.043	0.283	-5.11212	3.11356e-151	1.16547e-151
102086673	5.8	12.753	1.14927	3.64059e-151	1.36389e-151
102090595	7.21	17.153	1.26823	7.90838e-151	2.96523e-151
102089842	6.653	1.803	-1.8838	2.03854e-150	7.65619e-151
102094282	11.316	1.403	-2.99981	2.82528e-150	1.06287e-150
102098757	15.933	5.523	-1.52119	4.62012e-150	1.73953e-150
102089032	3.333	0.29	-3.55051	9.53746e-150	3.59394e-150
102088151	12.016	4.27	-1.49477	1.3326e-149	5.02573e-150
102094519	24.27	8.323	-1.53623	2.85234e-149	1.07661e-149
102098150	6.88	2.376	-1.54359	3.39831e-149	1.28375e-149
102092833	33	13.773	-1.24967	1.06283e-148	4.0183e-149
102092394	5.103	0.506	-3.50999	1.2528e-148	4.74045e-149
102090326	10.233	2.23	-2.16795	1.51857e-148	5.75083e-149
102093844	32.35	15.76	-1.02103	2.95069e-148	1.11835e-148
102085040	0.706	3.076	2.11692	8.3022e-148	3.15443e-148
102087589	41.326	87.983	1.12332	1.3965e-147	5.31474e-148
102096154	14.396	3.123	-2.19283	1.51744e-147	5.7845e-148
102097666	6.99	1.356	-2.38743	2.98578e-147	1.14098e-147
102092353	0.116	5.16	5.45513	7.62871e-147	2.91762e-147
102087856	7.596	0.76	-3.29778	1.17366e-146	4.49604e-147
102096862	2.923	0.473	-2.62364	4.31129e-146	1.65291e-146
102094205	37.63	3.85	-3.25572	5.6946e-146	2.18682e-146
102090285	2.35	0.253	-3.27682	1.69618e-145	6.5189e-146
BGI_novel_G000215	8.193	0.806	-3.33656	6.14791e-145	2.36859e-145
102087236	4.193	0.426	-3.29491	1.60489e-144	6.19815e-145
102084321	14.696	36.45	1.31781	1.71465e-144	6.62744e-145
102094877	4.34	0.723	-2.59617	2.71197e-144	1.04907e-144
102084787	16.583	4.993	-1.72886	4.16852e-144	1.61512e-144
102087496	3.583	11.926	1.49845	8.70423e-144	3.37795e-144
102096630	14.476	28.373	1.00864	1.24159e-143	4.82225e-144
110366164	0.266	2.35	3.48828	1.30948e-143	5.09004e-144
102096521	10.886	0.193	-5.80689	1.44499e-143	5.62582e-144
102097244	37.256	9.576	-1.69969	1.47042e-143	5.72943e-144
102093733	8.363	3.48	-1.22726	2.47485e-143	9.65862e-144
102088909	6.213	1.223	-2.35185	3.86001e-143	1.50765e-143
102096750	6.543	2.616	-1.45698	6.39107e-143	2.49824e-143
102088739	14.79	3.93	-1.89698	6.79065e-143	2.65656e-143
102084373	11.45	4.046	-1.57241	2.50423e-142	9.81242e-143
BGI_novel_G000208	2.45	0.51	-2.2639	4.80599e-142	1.88616e-142
BGI_novel_G000362	0.21	1.483	2.83252	5.96636e-142	2.34529e-142
102085422	6.986	1.446	-2.28867	1.22188e-141	4.81449e-142
102091430	4.696	2.146	-1.12614	6.18092e-141	2.43736e-141
102083750	6.376	0.95	-2.80257	6.94143e-141	2.73942e-141
102087722	15.126	6.166	-1.28967	7.01088e-141	2.76903e-141
102095853	18.493	9.2	-1.00134	9.05549e-141	3.5794e-141
106145637	5.303	0.526	-3.38922	1.00268e-140	3.96648e-141
102086116	6.146	0.656	-3.21685	1.13449e-140	4.49142e-141
102083408	12.973	6.333	-1.03256	1.21919e-140	4.83058e-141
102094680	31.323	63.533	1.03503	1.88444e-140	7.47815e-141
102086045	10.713	2.536	-2.0371	2.4373e-140	9.67973e-141
102086162	5.01	0.656	-2.92555	1.94698e-139	7.75681e-140
102095906	4.613	1.263	-1.87287	3.20946e-139	1.27966e-139
102091849	18.486	5.356	-1.77989	8.37909e-139	3.34872e-139
102086916	14.48	4.04	-1.87238	8.79551e-139	3.51789e-139
102096598	20.05	7.326	-1.44362	2.64898e-138	1.06198e-138
102083919	9.496	3.66	-1.37001	3.64208e-138	1.4624e-138
102085135	12.76	2.59	-2.2985	6.24912e-138	2.51115e-138
102094054	3.07	0.003	-9.6636	6.63363e-138	2.66774e-138
102093995	3	0.623	-2.26639	7.05248e-138	2.83839e-138
102097298	22.386	8.803	-1.36132	1.04011e-137	4.19261e-138
102097654	8.65	1.623	-2.05277	1.5498e-137	6.25196e-138
102098250	8.293	1.803	-2.21272	3.26109e-137	1.31656e-137
102097325	29.136	13.923	-1.05539	1.4001e-136	5.66556e-137
102098309	8.73	2.976	-1.55104	2.89357e-136	1.1718e-136
102087189	14.566	29.89	1.04529	2.97199e-136	1.20449e-136
102098455	16.706	7.806	-1.09779	2.99875e-136	1.21628e-136
102096278	8.906	2.523	-1.81179	1.39973e-135	5.68158e-136
102091440	4.68	10.923	1.22719	4.32563e-135	1.75716e-135
102085311	14.186	0.246	-5.84809	1.21568e-134	4.95355e-135
102088403	1.816	0.28	-2.69352	5.19761e-134	2.12112e-134
102084681	8.33	1.806	-2.19824	1.01828e-133	4.15874e-134
102098823	6.896	2.433	-1.49688	1.24966e-133	5.11153e-134
102089586	3.293	0.643	-2.32043	1.35494e-133	5.54641e-134
102083830	2.173	7.19	1.72515	2.11396e-133	8.66664e-134
102096457	7.833	3.153	-1.3012	1.16187e-132	4.78151e-133
102084875	10.556	1.02	-3.36993	1.29486e-132	5.33285e-133
102087890	10.916	2.386	-2.19404	5.69693e-132	2.34983e-132
102098529	19.893	42.2	1.0565	6.31284e-132	2.60585e-132
102090250	8.093	2.046	-1.98415	3.02372e-131	1.25004e-131
102090187	5.036	1.203	-2.08018	4.83201e-131	1.99912e-131
102096022	7.733	16.926	1.10244	5.62166e-131	2.32758e-131
102097486	4.313	0.93	-2.20678	7.41368e-131	3.07186e-131
102087647	10.926	3.55	-1.61659	7.47181e-131	3.09828e-131
102092114	8.91	1.306	-2.76841	1.36636e-130	5.67434e-131
110359344	16.573	3.843	-2.09749	2.31872e-130	9.63662e-131
102096114	5.316	0.913	-2.53889	3.01547e-130	1.25417e-130
102087284	7.1	0.873	-3.02398	6.15222e-130	2.56264e-130
102085063	21.71	10.006	-1.08414	9.00435e-130	3.75348e-130
102084475	44.336	22.09	-1.01948	1.19789e-129	4.99717e-130
102083970	7.483	1.17	-2.67567	1.30537e-129	5.44961e-130
102086987	41.193	19.123	-1.09372	2.40347e-129	1.00414e-129
102086680	13.55	2.656	-2.33221	3.08326e-129	1.28912e-129
106145897	14.083	3.016	-2.23666	4.36155e-129	1.82494e-129
102090610	23.913	11.826	-1.05766	8.96643e-129	3.7573e-129
110359281	18.756	39.323	1.08557	1.05956e-128	4.44328e-129
102097454	35.09	16.253	-1.1017	2.17741e-128	9.15147e-129
102090186	3.37	0.146	-4.52876	7.03701e-128	2.9642e-128
102094492	83.846	168.76	1.04885	1.08508e-127	4.57405e-128
102094788	42.993	4.66	-3.13969	1.30107e-127	5.48864e-128
102093732	13.6	6.066	-1.15511	1.47385e-127	6.22213e-128
102098177	2.326	0.143	-4.03911	4.61237e-127	1.95152e-127
102090919	2.06	0.12	-4.10441	5.91804e-127	2.50581e-127
102095106	12.103	4.156	-1.50156	1.17017e-126	4.96936e-127
102086908	33.74	16.126	-1.06107	1.17284e-126	4.98435e-127
102088538	5.44	1.816	-1.57872	1.38226e-126	5.87869e-127
102095796	5.936	13.123	1.1573	1.46738e-126	6.24527e-127
102091888	5.916	0.05	-6.79774	1.5739e-126	6.7085e-127
102090038	32.746	14.326	-1.18055	5.97696e-126	2.55505e-126
102089025	2.03	0.32	-2.68223	7.16188e-126	3.06383e-126
102094785	22.976	7.34	-1.62914	8.49414e-126	3.63642e-126
102085238	5.94	1.746	-1.88203	1.04463e-125	4.47542e-126
102088528	4.03	0.706	-2.49708	2.12701e-125	9.11922e-126
102091511	13.673	2.17	-2.64471	2.41318e-125	1.03537e-125
110364375	9.423	4.616	-1.03724	3.5148e-125	1.51022e-125
102098208	3.133	0.68	-2.21001	6.19535e-125	2.66391e-125
BGI_novel_G000093	5.636	1.1	-2.35395	6.44053e-125	2.77135e-125
BGI_novel_G000217	19.523	1.713	-3.48796	1.84994e-124	7.96605e-125
102084523	24.43	9.31	-1.38042	3.10527e-124	1.33814e-124
102094783	6.906	13.39	1.0018	3.6048e-124	1.55452e-124
102088288	8.526	2.5	-1.69537	4.10211e-124	1.77026e-124
102089818	16.613	5.36	-1.6299	4.93665e-124	2.13195e-124
102096475	15.526	3.026	-2.35976	7.72364e-124	3.33796e-124
102089845	22.163	8.68	-1.29933	2.87906e-123	1.24516e-123
102084111	2.826	0.263	-3.40317	2.88974e-123	1.25068e-123
102093773	4.333	0.94	-2.19923	9.41721e-123	4.09049e-123
102096775	17.003	3.293	-2.35655	9.94304e-123	4.322e-123
102095199	13.89	6.123	-1.20726	1.59207e-122	6.9303e-123
102086970	6.136	1.353	-2.06696	3.31262e-122	1.44406e-122
102095434	7.06	1.056	-2.67383	1.34432e-121	5.87709e-122
102098473	0.353	2.92	3.1927	1.52538e-121	6.67342e-122
102083558	3.733	0.686	-2.45648	3.42647e-121	1.50226e-121
102092377	14.443	7.13	-1.01274	5.77236e-121	2.53438e-121
102086461	27.88	11.286	-1.27821	1.90702e-120	8.39673e-121
102088525	4.073	9.39	1.21267	2.38955e-120	1.05288e-120
102098330	30.286	12.203	-1.30271	4.3701e-120	1.92965e-120
102092042	6.64	0.693	-3.28848	1.88536e-119	8.34263e-120
102085437	30.813	9.543	-1.67547	2.04903e-119	9.07323e-120
102095010	2.003	0.283	-2.84405	2.14875e-119	9.52152e-120
102084085	5.493	0.42	-3.6636	3.46962e-119	1.53854e-119
102095840	19.033	5.146	-1.87204	3.58713e-119	1.59177e-119
102085565	6.743	0.513	-3.71013	4.78348e-119	2.12564e-119
102091854	6.123	1.256	-2.28383	4.87164e-119	2.16634e-119
102090212	3.69	0.946	-1.94002	8.81557e-119	3.92565e-119
102090501	4.846	0.22	-4.02239	1.21275e-118	5.40428e-119
102090568	9.42	4.666	-1.00717	2.0976e-118	9.36047e-119
102098214	2.113	0.103	-4.6498	3.0909e-118	1.38027e-118
102096683	3.976	1.59	-1.32326	6.43836e-118	2.88115e-118
102085512	5.183	0.67	-2.97264	4.065e-117	1.82416e-117
102085624	4.246	1.543	-1.4577	5.53274e-117	2.48454e-117
102097115	14.176	3.956	-1.83303	1.02075e-116	4.59016e-117
102085929	0.53	17.953	5.11651	1.09581e-116	4.93455e-117
102091085	8.25	3.18	-1.37466	2.77763e-116	1.25341e-116
102098736	3.6	0.456	-3.03058	5.01474e-116	2.26604e-116
102096350	12.093	5.803	-1.11224	6.03109e-116	2.72719e-116
BGI_novel_G000280	22.223	9.563	-1.20672	7.32176e-116	3.31311e-116
102087349	13.066	4.97	-1.38867	7.64706e-116	3.46509e-116
102087796	21.923	4.333	-2.31189	8.44412e-116	3.83154e-116
102090609	40.99	15.443	-1.38461	1.18018e-115	5.36617e-116
BGI_novel_G000220	14.253	5.07	-1.49143	1.20955e-115	5.50728e-116
102096351	6.496	3.126	-1.05213	1.51892e-115	6.92065e-116
102095758	11.25	2.213	-2.33921	3.28126e-115	1.49709e-115
102092725	10.343	1.19	-3.10849	4.2396e-115	1.93699e-115
102094777	3.953	0.776	-2.35673	4.81372e-115	2.2008e-115
102092335	3.186	0.393	-2.83534	4.95186e-115	2.2655e-115
102084885	4.956	0.84	-2.5157	6.61939e-115	3.03047e-115
102083797	0.08	1.863	4.69015	8.01128e-115	3.67021e-115
102092898	4.163	0.92	-2.18766	3.22046e-114	1.47841e-114
102087350	5.483	1.466	-1.89789	6.41361e-114	2.9483e-114
102085951	1.58	0.22	-2.83506	6.70676e-114	3.08515e-114
102097027	5.38	1.923	-1.4722	8.70748e-114	4.00822e-114
102096978	6.326	2.883	-1.11228	1.54531e-113	7.11821e-114
102093051	10.403	0.99	-3.37893	1.74924e-113	8.06301e-114
102085972	5.496	16.623	1.58142	3.88299e-113	1.79348e-113
102085611	10.706	5.016	-1.08565	6.71918e-113	3.10768e-113
102091911	7.02	0.926	-2.89156	1.47394e-112	6.8217e-113
102096390	0.446	2.916	2.68069	3.3237e-112	1.53932e-112
102089435	4.286	12.29	1.50896	3.32934e-112	1.54297e-112
102097704	11.12	25.45	1.19705	3.35548e-112	1.55614e-112
102089234	4.026	0.64	-2.67518	5.662e-112	2.63111e-112
102094457	15.133	7.253	-1.09141	6.63398e-112	3.08694e-112
102088654	7.866	1.926	-2.02996	7.497e-112	3.49087e-112
102091136	5.51	1.696	-1.67565	9.45522e-112	4.40564e-112
102089594	2.02	0.223	-3.20278	9.78177e-112	4.56086e-112
102091831	6.5	0.823	-2.98095	1.02656e-111	4.78967e-112
102098223	5.963	17.52	1.44071	1.07612e-111	5.02425e-112
102092413	9.98	3	-1.72884	1.50266e-111	7.02509e-112
102097457	4.236	0.486	-3.11516	1.81309e-111	8.48774e-112
102087017	10.333	4.616	-1.15715	2.4988e-111	1.17134e-111
102084588	3.27	0.576	-2.51015	4.07923e-111	1.91347e-111
102090559	32.526	13.306	-1.24944	4.2607e-111	1.99992e-111
102094096	62.276	44.88	-1.17551	5.61441e-111	2.63709e-111
102086615	5.626	0.393	-3.87748	5.71069e-111	2.6841e-111
102096042	29.073	3.13	-3.17965	7.52174e-111	3.54002e-111
102089367	3.883	0.493	-2.98004	2.44249e-110	1.15106e-110
102086595	13	5.43	-1.25638	4.39591e-110	2.07301e-110
102087779	8.783	1.233	-2.80957	7.33938e-110	3.46797e-110
102095829	68.76	29.226	-1.20888	7.44705e-110	3.52117e-110
102090587	25.856	7.48	-1.77438	1.03717e-109	4.90726e-110
102098892	2.923	1.053	-1.44586	1.71323e-109	8.11136e-110
102095306	36.48	17.946	-1.0136	1.73914e-109	8.23944e-110
102084849	14.566	6.12	-1.33035	2.88854e-109	1.3703e-109
102092026	80.323	37.693	-1.06931	3.12586e-109	1.48386e-109
102096866	50.723	25.46	-1.00246	3.32864e-109	1.58116e-109
110359695	3.936	0.4	-3.34105	4.03329e-109	1.91714e-109
102091953	21.483	10.136	-1.19243	4.34791e-109	2.06941e-109
102089505	1.086	9.113	3.08033	5.05236e-109	2.40785e-109
102083505	5.17	10.866	1.07684	6.31444e-109	3.01131e-109
102095930	10.986	1.95	-2.28685	7.24991e-109	3.46196e-109
102094396	3.463	0.57	-2.61185	7.30495e-109	3.49053e-109
102083895	8.116	3.916	-1.04644	1.50661e-108	7.20847e-109
102089270	5.466	0.833	-2.75042	2.77488e-108	1.33026e-108
102092020	9.836	4.226	-1.20135	3.0839e-108	1.47937e-108
102086429	0	4.72	10.4093	3.83885e-108	1.84273e-108
102095365	16.866	4.303	-1.9438	5.00354e-108	2.40493e-108
102098103	2.87	0.346	-3.05627	5.42018e-108	2.60858e-108
102093994	5.033	1.323	-1.92252	6.71571e-108	3.23838e-108
102096037	20.636	8.85	-1.2334	7.63697e-108	3.685e-108
102093420	22.396	3.723	-2.5456	1.07303e-107	5.18768e-108
102085308	1.603	0.33	-2.27299	1.2557e-107	6.07474e-108
102098894	6.49	1.316	-2.24483	2.17176e-107	1.052e-107
102085190	3.38	0.513	-2.72345	3.44862e-107	1.67159e-107
102092346	33.223	9.846	-1.67625	1.83746e-106	8.92359e-107
102087763	7.976	1.576	-2.32428	2.1415e-106	1.04069e-106
102088109	7.04	1.69	-2.03242	3.66255e-106	1.7833e-106
102092222	8.09	4.026	-1.00463	7.07314e-106	3.44612e-106
102098287	12.863	4.613	-1.4596	2.92823e-105	1.42942e-105
102092241	11.506	3.936	-1.54046	3.43328e-105	1.67703e-105
102093343	3.303	2.246	-1.37255	5.30324e-105	2.59376e-105
102089297	8.76	1.716	-2.39893	1.21546e-104	5.95228e-105
102086796	5.836	0.79	-2.86136	1.27596e-104	6.25652e-105
102093012	4.98	0.496	-3.29516	1.49191e-104	7.32009e-105
102095077	22.53	10.3	-1.11925	1.50585e-104	7.39322e-105
102093777	18.183	8.73	-1.06271	1.6829e-104	8.26771e-105
102091663	4.116	0.546	-2.96081	1.74736e-104	8.58989e-105
102091351	15.713	6.94	-1.09288	1.90893e-104	9.39605e-105
102095602	6.706	1.09	-2.57133	1.93915e-104	9.55087e-105
102084896	4.6	1.336	-1.41808	2.0315e-104	1.00121e-104
BGI_novel_G000632	11.733	3.853	-1.59439	2.42859e-104	1.19767e-104
102088203	5.283	0.226	-4.54491	5.52302e-104	2.72888e-104
102088451	9.583	3.463	-1.46676	1.30407e-103	6.45145e-104
102097428	1.063	0.04	-4.74844	8.03754e-103	3.99642e-103
102088246	12.186	25.576	1.17927	1.27338e-102	6.33547e-103
102087227	2.913	0.15	-4.29786	1.86797e-102	9.2996e-103
102093738	17.51	9.15	-1.01379	2.72018e-102	1.35593e-102
102090792	3.423	0.646	-2.33611	2.97546e-102	1.48504e-102
102089680	0.656	10.006	4.10873	3.03196e-102	1.51419e-102
102088908	1.296	7.226	2.47787	4.39389e-102	2.19572e-102
102094641	131.673	52.543	-1.26742	4.96223e-102	2.48128e-102
102095955	13.866	6.236	-1.14483	7.02084e-102	3.51285e-102
BGI_novel_G000263	0	1.823	10.2926	1.16893e-101	5.85238e-102
102088907	1.33	0.183	-2.94524	1.24617e-101	6.24295e-102
102093984	4.11	1.06	-1.97651	2.18117e-101	1.09407e-101
102091998	24.8	11.13	-1.1457	4.60908e-101	2.31911e-101
102088147	5.876	1.65	-1.84357	1.7647e-100	8.9069e-101
102087447	7.593	1.243	-2.60524	2.2475e-100	1.13507e-100
102093275	1.83	5.363	1.55983	2.54663e-100	1.28694e-100
102086585	10.566	5.17	-1.02556	2.67251e-100	1.35139e-100
102095848	12.34	5.086	-1.13829	3.1868e-100	1.61443e-100
102087152	5.096	0.676	-2.90764	3.2612e-100	1.65315e-100
102096370	43.766	19.66	-1.13913	3.35386e-100	1.70117e-100
102093297	3.63	0.66	-2.46794	4.38115e-100	2.2236e-100
102093478	2.053	0.57	-1.84682	7.85048e-100	3.98688e-100
102087841	21.413	9.4	-1.17754	8.15691e-100	4.14505e-100
102090298	10.516	1.823	-2.51778	1.15437e-99	5.87331e-100
102084257	7.09	1.203	-2.55315	1.2439e-99	6.33661e-100
102083833	2.31	0.38	-2.62178	1.3771e-99	7.01948e-100
102090140	5.883	1.683	-1.79961	1.45748e-99	7.43374e-100
102089643	18.213	6.976	-1.35969	3.49992e-99	1.78948e-99
102096024	10.2	4.3	-1.26967	4.48715e-99	2.29565e-99
102084652	3.333	6.89	1.06248	5.51449e-99	2.82469e-99
102097264	7.183	2.356	-1.6043	9.11982e-99	4.68285e-99
102095108	12.09	3.66	-1.80341	1.4996e-98	7.70485e-99
102087035	14.99	7.346	-1.02661	2.62632e-98	1.35185e-98
106145970	4.453	0.846	-2.39625	2.94463e-98	1.51662e-98
102089118	27.026	13.103	-1.03497	3.30358e-98	1.70252e-98
102087434	3.506	0.963	-1.86145	3.50168e-98	1.80571e-98
102096467	5.983	2.616	-1.18621	4.34725e-98	2.24311e-98
102089995	5.21	2.263	-1.21314	4.66601e-98	2.40904e-98
102098082	4.08	0.633	-2.5755	5.52797e-98	2.85579e-98
102093542	16.42	4.826	-1.75237	6.68895e-98	3.45766e-98
102095055	18.393	7.136	-1.35896	8.22791e-98	4.25575e-98
102088289	5.456	1.47	-1.88387	4.24892e-97	2.20167e-97
102086306	1.31	5.943	2.128	4.63644e-97	2.40392e-97
102096812	5.056	0.356	-3.81743	4.73169e-97	2.45479e-97
102085371	3.573	0.613	-2.55084	5.82708e-97	3.02489e-97
102086159	4.02	0.616	-2.72782	6.46298e-97	3.35702e-97
102092532	5.72	2.566	-1.15068	1.18516e-96	6.16342e-97
102095089	23.17	11.246	-1.02221	1.41258e-96	7.35049e-97
102086156	13.606	3.063	-2.13801	1.44657e-96	7.53191e-97
102093358	4.226	2.703	-1.53155	2.26454e-96	1.1805e-96
102088428	8.13	2.486	-1.6998	3.44275e-96	1.79578e-96
102083589	6.81	2.143	-1.67354	4.72103e-96	2.4655e-96
102087291	3.253	0.47	-2.83213	4.74985e-96	2.48203e-96
102090574	8.35	3.686	-1.17487	5.38221e-96	2.81416e-96
102095140	6.363	0.226	-5.35855	5.69952e-96	2.98185e-96
102087353	15.873	3.53	-2.16097	7.56092e-96	3.95805e-96
102089770	11.046	4.816	-1.15176	9.36072e-96	4.90608e-96
102089915	15.863	6.97	-1.18139	1.20598e-95	6.32826e-96
102096728	22.32	9.406	-1.27524	1.84397e-95	9.69335e-96
102086528	13.88	4.123	-1.69037	2.28081e-95	1.2004e-95
102085154	8.64	3.883	-1.17987	2.34682e-95	1.23587e-95
102091656	9.51	3.943	-1.26876	2.50182e-95	1.31828e-95
102083752	8.37	2.74	-1.61809	2.77939e-95	1.46541e-95
102095808	4.63	14.79	1.6782	3.80302e-95	2.0063e-95
102083460	12.41	5.173	-1.26045	5.65622e-95	2.98573e-95
102088998	18.286	8.163	-1.14821	5.78281e-95	3.05436e-95
102091177	7.663	0.016	-8.98701	5.92715e-95	3.13245e-95
102092349	8.62	3.553	-1.27153	6.29744e-95	3.33011e-95
102087158	3.966	0.476	-3.20952	7.65723e-95	4.05157e-95
102087292	3.673	0.68	-2.41408	8.4108e-95	4.45556e-95
102090882	7.45	1.636	-2.19489	1.07021e-94	5.67603e-95
102098495	10.733	3.61	-1.55897	2.70977e-94	1.43887e-94
102092239	12.166	3.843	-1.65558	2.92639e-94	1.55481e-94
102084952	4.896	2.466	-1.01148	2.94733e-94	1.56685e-94
102093794	7.503	2.336	-1.6896	3.27821e-94	1.74481e-94
102098433	5.67	1.326	-2.09757	4.41063e-94	2.34891e-94
102093869	6.163	2.053	-1.57238	6.25793e-94	3.33466e-94
102090787	9.326	3.636	-1.33171	1.42783e-93	7.62187e-94
102095731	60.323	29.423	-1.01499	1.6301e-93	8.70667e-94
102089222	19.9	9.623	-1.04177	1.69024e-93	9.0332e-94
102098497	2.666	0.29	-3.26428	3.97933e-93	2.13291e-93
102087009	16.013	7.123	-1.17394	7.45059e-93	3.99815e-93
102086501	6.356	15.08	1.25779	7.56831e-93	4.06369e-93
102093424	2.763	0.466	-2.60215	2.32315e-92	1.24883e-92
102087752	8.916	3.35	-1.47241	3.14886e-92	1.69565e-92
102090468	3.52	0.756	-2.22815	4.82376e-92	2.60061e-92
102083923	2.19	0.15	-3.8582	8.80071e-92	4.74742e-92
102094192	6.463	13.55	1.03894	9.27657e-92	5.00702e-92
102090124	9.153	4.306	-1.0849	1.344e-91	7.25841e-92
102093640	13.466	4.486	-1.58185	1.39402e-91	7.53292e-92
102088850	5.29	17.503	1.61885	1.52912e-91	8.26776e-92
102089117	5.71	1.246	-2.19184	3.43443e-91	1.8634e-91
102088557	5.45	11.326	1.06664	1.59905e-90	8.70084e-91
102094650	6.273	2.533	-1.3	2.44747e-90	1.3325e-90
102097304	4.373	0.883	-2.24234	2.74363e-90	1.49546e-90
102086273	1.53	5.34	1.81478	2.83563e-90	1.54649e-90
102087277	5.64	0.8	-2.82756	3.75158e-90	2.0472e-90
102083963	1.623	5.716	1.83194	3.92344e-90	2.14344e-90
102094711	0.67	0.026	-4.81497	5.59692e-90	3.06119e-90
102090400	10.3	3.076	-1.73319	7.20216e-90	3.94141e-90
102085076	3.156	0.666	-2.2017	1.20631e-89	6.61291e-90
102089161	7.31	3.526	-1.03666	2.26206e-89	1.24499e-89
102093453	3.053	0.66	-2.05993	3.29317e-89	1.81456e-89
102097507	1.42	0.223	-2.7167	5.19882e-89	2.87272e-89
102088277	5.563	1.173	-2.27797	5.3883e-89	2.9791e-89
102096507	5.486	0.243	-4.34537	5.45565e-89	3.01804e-89
102098846	3.933	0.48	-3.02826	5.52471e-89	3.05798e-89
102098974	1.723	4.923	1.39958	7.06176e-89	3.91095e-89
102083564	9.76	2.003	-2.1213	8.46661e-89	4.69164e-89
102089612	8.503	1.93	-2.13321	1.11774e-88	6.20076e-89
102086454	25.573	56.713	1.16381	1.35873e-88	7.54196e-89
102098756	4.606	0.653	-2.86904	2.17186e-88	1.20758e-88
102089147	3.323	0.493	-2.75154	2.51678e-88	1.40015e-88
102088281	12.78	5.193	-1.28559	4.30074e-88	2.39664e-88
102097607	10.39	3.206	-1.68868	4.62631e-88	2.57951e-88
102087952	6.983	2.076	-1.74746	4.75411e-88	2.65225e-88
102090769	10.57	2.736	-1.85003	5.41557e-88	3.02297e-88
102089854	4.106	0.526	-2.92611	1.26154e-87	7.05376e-88
102088825	12.27	3.616	-1.77052	3.39171e-87	1.90067e-87
102087223	7.51	2.56	-1.54396	4.6379e-87	2.60192e-87
102087490	8.653	2.623	-1.67711	4.65617e-87	2.61363e-87
102097809	12.15	5.26	-1.20152	5.21341e-87	2.92806e-87
BGI_novel_G000334	1.67	0.033	-5.62785	5.32975e-87	2.99506e-87
102095296	3.616	10.82	1.5676	5.90336e-87	3.31925e-87
102085059	12.85	4.29	-1.57625	1.30434e-86	7.34609e-87
102094649	4.893	11.616	1.23887	2.01531e-86	1.13566e-86
102093482	1.716	0.503	-1.7803	4.96923e-86	2.80645e-86
102091773	5.316	1.61	-1.745	5.06076e-86	2.85973e-86
102092859	14.716	5.9	-1.31095	8.24708e-86	4.66799e-86
102087233	3.1	0.27	-3.52241	8.42283e-86	4.7701e-86
102088110	8.333	1.156	-2.83901	1.0319e-85	5.85366e-86
102094398	4.796	1.066	-2.15899	1.53294e-85	8.70067e-86
102091411	4.59	1.186	-1.9486	1.82094e-85	1.0341e-85
102098147	11.523	5.083	-1.17727	2.23901e-85	1.27222e-85
102086599	0.306	6.23	4.37372	2.78617e-85	1.58399e-85
102093955	8.336	1.56	-2.45871	2.83043e-85	1.61004e-85
102095755	3.326	1.05	-1.6638	4.41992e-85	2.51834e-85
102097777	1.03	0.043	-4.64923	5.6213e-85	3.20461e-85
102097423	4.413	1.036	-2.07779	6.22997e-85	3.5555e-85
102088081	4.483	0.603	-2.8807	7.68735e-85	4.38964e-85
102095999	11.573	25.72	1.16263	1.28076e-84	7.3254e-85
102085381	10.696	2.876	-1.88307	1.63923e-84	9.38083e-85
102088083	1.753	0.286	-2.6083	2.14653e-84	1.22974e-84
102090551	8.18	3.49	-1.23035	3.27508e-84	1.87731e-84
102085904	26.746	10.69	-1.30839	3.6062e-84	2.06824e-84
102095468	11.176	4.746	-1.22804	4.49794e-84	2.58389e-84
102096930	30.8	11.703	-1.38348	6.78828e-84	3.90597e-84
102088543	13.573	6.07	-1.13873	6.89414e-84	3.96904e-84
102090523	1.97	0.336	-2.54875	6.93242e-84	3.99324e-84
102090999	2.84	0.586	-2.08855	7.22336e-84	4.16535e-84
102085452	4.36	1.676	-1.38885	8.26558e-84	4.76893e-84
102084743	0.553	7.23	3.74074	1.55946e-83	9.00239e-84
102097768	2.63	0.886	-1.58853	1.90984e-83	1.1037e-83
102084985	8.016	20.333	1.36086	2.3602e-83	1.3647e-83
102097534	3.59	0.64	-2.49121	3.40019e-83	1.9671e-83
102094052	9.47	3.036	-1.58985	4.19462e-83	2.42932e-83
BGI_novel_G000128	4.816	1.813	-1.40005	5.13071e-83	2.97467e-83
102088702	9.663	3.386	-1.51155	5.23561e-83	3.03876e-83
102087721	5.103	0.85	-2.58048	1.0533e-82	6.12326e-83
102088264	10.316	1.75	-2.55197	1.4306e-82	8.3211e-83
102089780	0.906	0.093	-3.32597	1.55976e-82	9.07725e-83
102086144	4.02	8.38	1.05732	1.57671e-82	9.18087e-83
BGI_novel_G000268	21.613	60.46	1.52585	2.21991e-82	1.2933e-82
102096982	17.92	7.75	-1.20014	2.62115e-82	1.52788e-82
102098836	15.883	6.38	-1.33241	3.6128e-82	2.10818e-82
102089266	13.136	4.62	-1.42908	3.97368e-82	2.32e-82
102086863	15.15	6.006	-1.3627	1.0207e-81	5.96566e-82
102085783	4.586	1.273	-1.86141	1.35672e-81	7.94234e-82
102097273	2.086	0.46	-2.16961	1.42616e-81	8.35328e-82
102097229	3.17	0.74	-2.01142	3.01092e-81	1.76826e-81
102090426	12.25	4.503	-1.38517	3.92718e-81	2.31005e-81
102089985	8.276	2.38	-1.79491	4.21879e-81	2.4829e-81
102084506	13.056	3.686	-1.65299	4.44536e-81	2.61763e-81
102092843	15.783	3.986	-1.91014	8.88318e-81	5.24193e-81
102085062	7.99	2.413	-1.70138	1.4723e-80	8.72482e-81
102083678	5.943	0.74	-2.98972	1.65924e-80	9.84301e-81
102085013	6.436	2.52	-1.38872	1.93329e-80	1.14748e-80
102087999	14.61	5.136	-1.45233	1.96041e-80	1.16419e-80
102093316	19.016	6.94	-1.43773	2.17223e-80	1.29133e-80
102095059	6.523	2.93	-1.15159	2.30469e-80	1.3708e-80
102083933	8.116	4.473	-1.27798	3.19949e-80	1.90502e-80
102097522	1.703	0.253	-2.73833	3.54313e-80	2.11073e-80
102094194	2.906	0.486	-2.5988	3.95931e-80	2.3599e-80
102098069	1.446	4.443	1.63737	4.03018e-80	2.4034e-80
102095096	37.066	17.976	-1.03302	4.55244e-80	2.71627e-80
102084330	4.57	10.38	1.14147	4.99066e-80	2.97931e-80
102092654	2.623	7.52	1.56264	4.99144e-80	2.98133e-80
106146138	4.863	1.106	-2.12837	6.54273e-80	3.91813e-80
102088272	7.823	2.056	-1.88756	9.91489e-80	5.94376e-80
102086637	5.89	2.903	-1.02061	1.27704e-79	7.66354e-80
102092597	14.223	6.313	-1.1595	1.65707e-79	9.95967e-80
102096178	2.516	0.41	-2.63026	2.1554e-79	1.29751e-79
102091190	3.09	8.083	1.40461	3.00417e-79	1.80939e-79
102090996	6.99	1.903	-1.64275	3.13279e-79	1.88784e-79
102087732	1.06	0.106	-3.15203	3.51983e-79	2.12327e-79
102084464	4.59	0.966	-2.23654	4.10786e-79	2.47927e-79
102097387	2.246	0.273	-3.05627	4.48429e-79	2.70787e-79
102093489	35.68	16.19	-1.12334	5.53954e-79	3.35375e-79
110356454	5.663	0.223	-4.64149	6.30956e-79	3.82191e-79
102083754	3.743	1.183	-1.71788	7.67906e-79	4.65386e-79
102089380	17.383	8.626	-1.00462	7.75798e-79	4.70411e-79
BGI_novel_G000249	10.543	0	-9.88425	1.01352e-78	6.14872e-79
102093853	10.196	4.666	-1.19852	1.03021e-78	6.25321e-79
102083772	1.726	8.92	2.38533	1.09729e-78	6.66378e-79
102097410	4.46	1.893	-1.23514	1.22839e-78	7.46382e-79
102097065	28.47	57.24	1.0292	1.25104e-78	7.60535e-79
102094580	2.7	1.296	-1.06017	1.54829e-78	9.41726e-79
102096527	6.55	0.936	-2.80521	1.57901e-78	9.60904e-79
102087756	2.476	0.613	-2.0163	1.88788e-78	1.14946e-78
102083520	9.096	3.86	-1.22546	2.23239e-78	1.36061e-78
102090263	7.18	1.816	-1.97557	2.56045e-78	1.56216e-78
102096085	6.006	2.18	-1.50693	2.79818e-78	1.70982e-78
102091801	7.09	2.05	-1.78462	4.13049e-78	2.5278e-78
102096035	7.84	0.81	-3.26486	5.60977e-78	3.43662e-78
102086518	5.4	0.403	-3.74132	7.67171e-78	4.70698e-78
102093595	11.76	4.74	-1.29956	1.53954e-77	9.46027e-78
102086609	9.146	3.97	-1.19627	1.75767e-77	1.08062e-77
102089571	2.17	0.29	-2.9182	2.33393e-77	1.43636e-77
102085411	4.016	0.99	-2.01769	2.45394e-77	1.51099e-77
102098807	41.226	8.1	-2.29532	3.36802e-77	2.07593e-77
102092630	11.47	5.07	-1.11553	4.24376e-77	2.61703e-77
102095506	22.223	9.043	-1.26095	4.47561e-77	2.76281e-77
102098972	1.16	0.076	-3.99623	5.78531e-77	3.57672e-77
102097439	6.553	3.2	-1.02779	6.60938e-77	4.09032e-77
102093746	8.233	25.36	1.6393	7.83203e-77	4.85188e-77
102092547	8.82	0.153	-6.02436	8.50594e-77	5.27468e-77
102088664	16.876	40.3	1.28946	1.03914e-76	6.45037e-77
102099025	1.653	0.263	-2.62416	2.98497e-76	1.85757e-76
102097779	18.153	6.806	-1.40408	3.16879e-76	1.97295e-76
102084282	6.84	3.39	-1.00036	3.39939e-76	2.11759e-76
102089235	16.983	8.336	-1.02176	5.96667e-76	3.72616e-76
102097824	2.433	0.553	-2.12531	9.47175e-76	5.92988e-76
102087361	2.293	0.333	-2.78304	1.04145e-75	6.52333e-76
102094717	0.98	4.683	1.95151	1.31817e-75	8.26491e-76
102092197	4.116	0.45	-3.20867	1.43888e-75	9.02621e-76
102093005	2.093	7.336	1.78757	1.48909e-75	9.34586e-76
102089573	9.013	3.61	-1.31337	2.35094e-75	1.47771e-75
102084280	5.88	2.286	-1.39589	2.57684e-75	1.62051e-75
102084665	1.06	0.293	-2.98825	2.98179e-75	1.87703e-75
102097721	5.406	1.813	-1.56828	3.86291e-75	2.43532e-75
102096069	0.253	4.54	3.92001	4.79195e-75	3.02402e-75
102094267	8.213	5.263	-1.14529	7.79118e-75	4.92403e-75
102086850	2.586	6.126	1.24882	1.13765e-74	7.19351e-75
102092486	8.466	0.97	-3.10938	1.49169e-74	9.43679e-75
102097944	1.266	0.023	-5.71448	1.55422e-74	9.83725e-75
102089751	24.423	9.65	-1.27903	1.60121e-74	1.01447e-74
102091614	5.11	1.31	-1.93412	1.76734e-74	1.12028e-74
102089431	1.693	0.16	-3.39331	1.84301e-74	1.16882e-74
102084163	1.823	0.32	-2.51291	1.88526e-74	1.1962e-74
102087064	8.7	3.853	-1.16363	2.24555e-74	1.42551e-74
110364654	1.89	0.096	-4.24829	2.35672e-74	1.49682e-74
102096206	6.233	2.033	-1.60714	2.53473e-74	1.61146e-74
102088675	7.876	16.536	1.18362	3.10981e-74	1.97804e-74
102096083	1.153	12.193	3.46729	3.2673e-74	2.07924e-74
102089609	2.346	5.82	1.30789	3.32262e-74	2.11549e-74
102092968	1.656	0.266	-2.64123	4.16143e-74	2.65215e-74
102087613	20.096	7.36	-1.43532	5.26487e-74	3.35704e-74
102096403	12.606	2.853	-2.12207	5.28835e-74	3.37366e-74
102083643	6.32	2.21	-1.50114	7.33305e-74	4.68265e-74
102088016	5.523	1.843	-1.57945	7.90798e-74	5.05225e-74
102091395	3.876	0.376	-3.35583	8.51754e-74	5.44435e-74
102087928	2.623	0.253	-3.38199	1.06981e-73	6.84483e-74
102088266	1.35	0.28	-2.26949	1.19626e-73	7.66138e-74
102092097	2.176	0.143	-3.9421	1.36346e-73	8.74072e-74
102098575	1.103	5.88	2.37414	1.3843e-73	8.87864e-74
102090542	0.523	0.116	-2.13791	1.59083e-73	1.02083e-73
BGI_novel_G000489	1.986	0.2	-3.32302	2.18102e-73	1.40023e-73
102093390	3.26	10.23	1.59022	2.49565e-73	1.60379e-73
102094599	7.82	2.02	-1.94817	3.14162e-73	2.01989e-73
102084187	6.43	2.58	-1.31788	3.56905e-73	2.29694e-73
110356415	10.943	2.83	-1.93904	4.29441e-73	2.76779e-73
102092587	18.006	6.723	-1.40254	4.40665e-73	2.8415e-73
102089795	4.33	8.45	1.02459	6.19856e-73	4.00666e-73
102086418	9.41	4.826	-1.02418	8.77486e-73	5.67743e-73
102087929	2.44	14.076	2.55704	8.86201e-73	5.73659e-73
102084971	6.613	3.043	-1.1141	1.00998e-72	6.5473e-73
102090572	15.3	6.433	-1.23792	1.09468e-72	7.09984e-73
102097330	2.116	0.15	-3.87645	1.29782e-72	8.42951e-73
102088170	8.153	3.513	-1.21212	1.30333e-72	8.46937e-73
102093447	9.646	4.63	-1.03221	1.30789e-72	8.50307e-73
102098453	23.306	3.703	-2.67871	1.67941e-72	1.09343e-72
102087151	10.17	3.74	-1.38598	1.90719e-72	1.24233e-72
BGI_novel_G000155	4.756	1.28	-1.89436	2.40846e-72	1.5696e-72
102083465	3.446	1.193	-1.59408	3.72096e-72	2.42961e-72
102098363	11.14	5.353	-1.06226	3.79384e-72	2.47838e-72
102087297	15.13	5.516	-1.44703	3.95923e-72	2.58767e-72
102093166	3.15	10.256	1.61244	4.84383e-72	3.17037e-72
102090804	4.356	0.126	-4.61322	6.27769e-72	4.11081e-72
102084359	4.8	0.646	-2.89085	9.05298e-72	5.94514e-72
102083664	1.21	0.133	-2.99314	1.01824e-71	6.6932e-72
102092477	12.55	3.763	-1.74984	1.02266e-71	6.72549e-72
102086690	14.896	6.746	-1.13142	1.05998e-71	6.97417e-72
102095489	2.543	0.996	-1.2596	1.29129e-71	8.50422e-72
102086229	14.84	6.916	-1.14827	2.64886e-71	1.74697e-71
102085691	3.376	0.743	-2.19179	3.00045e-71	1.97979e-71
102096899	15.893	7.89	-1.00229	3.13267e-71	2.06802e-71
102086038	2.263	0.526	-2.1069	3.40019e-71	2.24674e-71
102084368	4.373	1.81	-1.28217	3.66625e-71	2.4237e-71
102095013	1.643	0.326	-2.33831	4.19959e-71	2.78022e-71
102096795	8.126	3.956	-1.11252	5.36831e-71	3.55561e-71
102090300	6.036	2.163	-1.47665	5.96786e-71	3.95458e-71
102090831	18.003	5.683	-1.60086	7.1979e-71	4.77642e-71
102098003	4.75	0.22	-4.41148	8.39995e-71	5.57671e-71
110365025	3.666	0.146	-4.36059	8.85926e-71	5.88442e-71
106145797	31.39	13.523	-1.0537	9.77512e-71	6.49885e-71
102094568	6.723	2.06	-1.69767	1.08857e-70	7.24402e-71
102083588	4.196	1.03	-2.02476	1.89043e-70	1.26037e-70
110361750	3.043	0.656	-2.24447	2.35389e-70	1.5701e-70
102097964	5.24	13.516	1.37277	3.78852e-70	2.53414e-70
102087876	15.196	6.106	-1.31268	3.95258e-70	2.64512e-70
102089997	2.606	0.253	-3.35461	4.86129e-70	3.26084e-70
102097520	8.216	3.693	-1.14423	5.02106e-70	3.36959e-70
BGI_novel_G000426	41.576	10.283	-1.96647	5.80556e-70	3.89969e-70
102090583	3.893	1.713	-1.21745	6.66456e-70	4.48086e-70
102086745	15.156	6.823	-1.12802	7.41097e-70	4.98502e-70
102090022	6.983	0.58	-3.57565	1.14738e-69	7.72869e-70
102095074	2.89	0.463	-2.64123	1.16561e-69	7.85511e-70
102088152	2.32	0.14	-4.23559	1.24105e-69	8.36739e-70
102096325	1.843	0.476	-2.19582	1.7066e-69	1.15169e-69
102094045	3.926	12.843	1.72621	2.22897e-69	1.5049e-69
102092513	1.363	0.126	-3.43233	3.06571e-69	2.07079e-69
102090515	12.506	5.49	-1.17969	4.2212e-69	2.85921e-69
102095770	3.013	0.58	-2.37537	5.57091e-69	3.78039e-69
102087730	2.443	0.833	-1.71799	9.74719e-69	6.6205e-69
102089490	3.946	0.373	-3.36208	1.14518e-68	7.78547e-69
102097508	2.5	0.47	-2.41346	1.24832e-68	8.49836e-69
102088000	6.266	1.593	-1.98091	1.60587e-68	1.09426e-68
BGI_novel_G000077	0.29	2.276	2.97783	1.76072e-68	1.20032e-68
110357664	2.146	0.3	-2.86013	1.90605e-68	1.29999e-68
102085169	3.136	0.52	-2.61285	1.98791e-68	1.35706e-68
BGI_novel_G000245	1.926	0.363	-2.40156	2.21566e-68	1.51323e-68
102088792	13.486	4.74	-1.48664	2.37802e-68	1.62487e-68
102096387	6.3	0.476	-3.71338	2.42145e-68	1.6553e-68
102096089	2.3	0	-9.61886	2.82046e-68	1.92982e-68
102098546	5.966	1.7	-1.79793	3.24469e-68	2.22111e-68
102092655	12.11	4.56	-1.37957	3.42124e-68	2.34303e-68
102095433	4.08	1.983	-1.03472	5.25658e-68	3.60654e-68
102084546	4.323	1.943	-1.1489	7.0065e-68	4.81155e-68
BGI_novel_G000184	23.303	1.14	-4.28219	8.6298e-68	5.92901e-68
102093806	6.306	0.993	-2.66442	9.35217e-68	6.43115e-68
102085466	2.3	0.473	-2.27501	9.69854e-68	6.67237e-68
102096836	2.68	0.743	-1.84898	1.21021e-67	8.34491e-68
102086067	6.426	0.823	-2.97054	1.22889e-67	8.47751e-68
102087971	1.916	0.163	-3.5417	1.29976e-67	8.97457e-68
102087674	8.58	3.026	-1.49863	1.38465e-67	9.57367e-68
102084552	3.443	0.443	-2.9504	1.54732e-67	1.07033e-67
102087882	3.466	0.933	-1.87989	1.79986e-67	1.24671e-67
102088030	3.316	0.433	-3.02652	1.83605e-67	1.27292e-67
102084716	10.853	4.846	-1.18982	2.47918e-67	1.71958e-67
102098041	0.803	4.196	2.47553	2.90274e-67	2.01608e-67
102091579	26.633	12.03	-1.0723	7.85186e-67	5.47065e-67
102085613	6.44	2.126	-1.50882	8.22198e-67	5.7311e-67
102083424	6.393	0.88	-2.84934	1.37666e-66	9.60885e-67
102088357	8.636	3.44	-1.35583	1.83441e-66	1.28211e-66
102089728	4.793	1.543	-1.61319	2.02329e-66	1.41476e-66
102096301	3.816	0.556	-2.78155	2.8734e-66	2.01188e-66
102098353	0.006	0.84	7.13849	2.87546e-66	2.01422e-66
102098100	2.723	0.896	-1.59811	2.95717e-66	2.0733e-66
102090114	9.056	1.98	-2.1879	3.24399e-66	2.27642e-66
102086304	3.29	0.206	-3.97752	3.64543e-66	2.55927e-66
102086049	3.456	0.573	-2.58065	4.40411e-66	3.09328e-66
102094770	1.6	0.216	-2.85864	9.79506e-66	6.90724e-66
102084797	10.736	4.136	-1.36204	1.09381e-65	7.71669e-66
102085739	1.796	0.626	-1.51041	1.50863e-65	1.0648e-65
102098946	5.37	2.593	-1.0453	1.60739e-65	1.135e-65
102086540	10.46	4.613	-1.16658	1.66432e-65	1.17572e-65
102089455	2.836	6.113	1.13608	1.96649e-65	1.3898e-65
102087547	3.47	1.176	-1.55367	2.14443e-65	1.51622e-65
102086443	3.866	10.98	1.54339	2.65107e-65	1.87528e-65
102093780	5.096	10.55	1.03348	3.05276e-65	2.16133e-65
102083656	7.873	3.523	-1.15256	4.78927e-65	3.39376e-65
102095180	3.263	0.653	-2.31229	1.0508e-64	7.44941e-65
102098355	3.393	1.086	-1.63752	1.37469e-64	9.76278e-65
102084337	5.3	1.793	-1.56243	1.68528e-64	1.19791e-64
102090092	23.646	7.786	-1.17953	2.27101e-64	1.61496e-64
102092722	7.063	2.816	-1.32122	6.86363e-64	4.89159e-64
102091167	2.06	0.436	-2.28454	8.46946e-64	6.03868e-64
102084496	12.503	27.23	1.0095	9.30078e-64	6.63431e-64
102093683	1.74	0.223	-2.96904	9.44192e-64	6.73794e-64
102090458	4.693	0.466	-3.31069	9.74755e-64	6.95909e-64
102086729	2.096	0.566	-1.89277	1.00258e-63	7.1609e-64
102087428	3.926	1.093	-1.88686	1.45367e-63	1.03919e-63
102083902	7.3	3.266	-1.17557	1.51169e-63	1.08114e-63
102098608	5.97	1.736	-1.77704	1.58077e-63	1.13153e-63
102098241	26.2	6.416	-1.99529	2.51237e-63	1.80387e-63
102097678	1.92	0.343	-2.47565	2.70802e-63	1.9452e-63
102097484	2.963	0.416	-2.84477	5.98852e-63	4.3091e-63
102085285	18.373	7.273	-1.32603	7.02262e-63	5.0554e-63
102094283	4.896	0.97	-2.32726	9.51071e-63	6.85841e-63
102098660	2.596	0.366	-2.79082	1.03034e-62	7.43645e-63
102087815	4.71	2.16	-1.10542	1.13107e-62	8.16706e-63
BGI_novel_G000231	6.193	0.08	-6.24576	1.3675e-62	9.87852e-63
102088382	11.093	4.5	-1.31469	1.4056e-62	1.01581e-62
102096780	5.1	1.533	-1.73393	1.64366e-62	1.1894e-62
102097092	2.816	0.24	-3.52504	2.60977e-62	1.89176e-62
102092005	32.91	10.086	-1.67561	3.00174e-62	2.17683e-62
102098727	9.046	4.433	-1.02473	3.79879e-62	2.75722e-62
102096680	2.056	4.796	1.32854	4.96637e-62	3.60778e-62
102087299	0.15	2.13	3.85062	7.84119e-62	5.71088e-62
102087749	1.213	0.226	-2.40419	8.66867e-62	6.31625e-62
102098440	1.43	0.103	-3.78171	1.302e-61	9.50713e-62
102092267	3.633	0.996	-1.86363	1.41738e-61	1.0354e-61
102086377	2.006	4.43	1.21325	2.05271e-61	1.50208e-61
102090550	4.36	0.9	-2.27563	2.21507e-61	1.62158e-61
102092611	1.886	0.34	-2.47918	2.56114e-61	1.87653e-61
102092063	7.67	7.52	1.32731	3.07002e-61	2.25131e-61
102094967	6.336	2.696	-1.22114	4.31786e-61	3.16773e-61
102086492	4.486	2.223	-1.01035	4.55104e-61	3.34141e-61
102097226	3.363	7.493	1.16688	5.84617e-61	4.29809e-61
102086196	7.143	2.556	-1.47209	7.96975e-61	5.86682e-61
102088430	1.8	0.356	-2.32562	9.01446e-61	6.6415e-61
110355730	9.176	2.903	-1.61244	9.17487e-61	6.76256e-61
102098902	4.053	0.61	-2.69826	9.44571e-61	6.96513e-61
102092208	3.833	0.96	-1.96444	2.02187e-60	1.49216e-60
102096692	2.156	6.01	1.16119	2.86425e-60	2.11653e-60
102090529	7.55	2.77	-1.47418	4.15983e-60	3.07781e-60
102089258	2.393	0.38	-2.64493	4.25706e-60	3.15108e-60
BGI_novel_G000347	14.2	6.886	-1.04056	4.45203e-60	3.29818e-60
102091357	1.876	0.073	-4.71162	4.71264e-60	3.49272e-60
102096805	16.776	1.86	-3.13281	6.49949e-60	4.81906e-60
102096141	5.413	1.433	-1.82321	8.04508e-60	5.96755e-60
102093322	1.186	3.5	1.5655	8.7615e-60	6.50171e-60
102096160	3.576	0.203	-4.11697	1.03984e-59	7.71965e-60
102087351	7.783	2.536	-1.67503	1.24636e-59	9.25678e-60
102086408	4	1.633	-1.30133	1.37985e-59	1.02525e-59
102098349	1.98	0.206	-3.26343	2.53684e-59	1.88808e-59
102084221	8.383	3.983	-1.06576	2.95275e-59	2.19856e-59
102097605	1.813	0.596	-1.60604	3.01752e-59	2.24772e-59
102092643	21.343	9.7	-1.05318	3.20387e-59	2.38854e-59
102096420	12.346	4.133	-1.56838	3.93272e-59	2.93437e-59
102088146	13.97	29.223	1.10798	4.62757e-59	3.45717e-59
102088610	6.5	3.206	-1.01677	5.07219e-59	3.79092e-59
102092870	6.856	3.316	-1.05837	8.1393e-59	6.09598e-59
102084407	6.526	1.706	-1.93246	1.18221e-58	8.85792e-59
102094657	3.94	1.903	-1.06157	1.47727e-58	1.1078e-58
102095903	4.966	2.193	-1.17738	1.49654e-58	1.12272e-58
102098494	3.156	0.99	-1.67981	1.57385e-58	1.18121e-58
102090963	3	0.866	-1.77413	1.68144e-58	1.26248e-58
102090215	4.733	2.173	-1.18946	1.9715e-58	1.48273e-58
102094342	7.19	3.276	-1.09345	2.16843e-58	1.63152e-58
102085271	5.596	0.216	-4.67098	2.95897e-58	2.22817e-58
102092001	20.356	51.983	1.39261	2.97893e-58	2.24414e-58
102091036	0.483	0.07	-2.81936	4.24536e-58	3.20084e-58
102095086	1.876	4.7	1.33347	4.46131e-58	3.36505e-58
102093185	7.53	2.036	-1.87881	5.05288e-58	3.81283e-58
102088276	1.293	3.143	1.28098	5.58432e-58	4.21734e-58
102085934	4.443	1.29	-1.7294	6.3725e-58	4.81657e-58
102088530	6.923	2.453	-1.48959	7.60656e-58	5.75407e-58
102089303	4.116	1.75	-1.22857	7.85885e-58	5.94738e-58
102096711	12.83	5.816	-1.1319	8.26184e-58	6.25494e-58
102086466	1.97	0.463	-1.99034	1.14538e-57	8.68224e-58
102087960	6.996	2.026	-1.78537	1.25268e-57	9.50345e-58
102096960	22.383	10.846	-1.02991	1.35055e-57	1.02502e-57
102091638	2.82	9.576	1.78446	1.44579e-57	1.09776e-57
102091261	6.04	2.133	-1.50188	1.84292e-57	1.40044e-57
102098822	3.503	0.633	-2.38859	2.34091e-57	1.78106e-57
102090291	2.876	0.453	-2.67294	2.65819e-57	2.02329e-57
102084570	6.796	2.87	-1.23751	3.43899e-57	2.61867e-57
102088878	3.96	1.753	-1.09944	4.77171e-57	3.63797e-57
102086283	9.236	20.506	1.16734	5.36649e-57	4.09479e-57
102091625	3.38	0.77	-2.11767	6.96569e-57	5.31938e-57
102094758	14.966	7.323	-1.02474	7.30182e-57	5.57835e-57
102085485	6.886	2.92	-1.21309	7.92981e-57	6.06059e-57
102090340	8.573	2.846	-1.56913	8.1395e-57	6.2234e-57
102093974	10.64	4.24	-1.32272	1.05186e-56	8.04904e-57
102087832	3.81	0.466	-3.02515	1.09277e-56	8.36549e-57
102096289	2.973	1.286	-1.10514	1.8984e-56	1.45744e-56
102088830	3.176	9.106	1.52683	1.93228e-56	1.48405e-56
102098354	2.403	6.606	1.44395	1.9528e-56	1.50043e-56
102097004	5.963	2.763	-1.11181	2.12126e-56	1.63052e-56
102086140	2.55	0.82	-1.63481	3.92666e-56	3.02071e-56
102094249	0.213	1.983	3.23539	4.52584e-56	3.48306e-56
102097375	11.113	1.61	-2.85933	5.29709e-56	4.07828e-56
102097663	3.963	0.08	-5.29786	5.90342e-56	4.55248e-56
102088222	3.523	0.646	-2.44134	6.30371e-56	4.86313e-56
102094448	4.476	1.833	-1.09785	6.93243e-56	5.35468e-56
102093298	4.506	0.673	-2.74433	8.86875e-56	6.86418e-56
102086872	3.77	1.646	-1.19485	1.25366e-55	9.71476e-56
102095440	7.776	0.03	-8.03926	1.51043e-55	1.17092e-55
102088933	9.396	3.946	-1.24398	2.08135e-55	1.61547e-55
102092528	7.186	15.04	1.07335	2.37761e-55	1.84616e-55
102085196	1.69	0.27	-2.65341	3.17821e-55	2.47079e-55
102086173	2.123	0.413	-2.35366	4.22789e-55	3.29211e-55
102088578	8.883	4.19	-1.09481	6.95238e-55	5.42662e-55
110358860	1.553	0.233	-2.67871	7.23735e-55	5.65358e-55
102094576	3.716	0.92	-2.00756	7.64943e-55	5.97787e-55
102096731	3.256	1	-1.6659	8.02778e-55	6.27605e-55
102084083	18.596	6.613	-1.4751	8.08126e-55	6.32039e-55
102088817	4.403	0.14	-4.71924	1.50085e-54	1.17758e-54
102091084	3.233	0.58	-2.40787	1.5529e-54	1.2189e-54
102095092	0.923	0.12	-2.93835	1.65962e-54	1.30319e-54
102092193	4.76	1.096	-2.11048	1.75192e-54	1.37621e-54
102092214	9.276	3.64	-1.48158	1.81866e-54	1.42921e-54
102084305	52.536	22.06	-1.21316	2.57818e-54	2.0285e-54
BGI_novel_G000250	10.02	0	-9.19582	2.64756e-54	2.08391e-54
102091416	1.826	0.426	-2.10067	2.75562e-54	2.16983e-54
102090483	3.923	0.65	-2.5496	3.16561e-54	2.49563e-54
102096215	8.863	3.55	-1.31351	5.77049e-54	4.55824e-54
110359343	2.686	7.983	1.59226	6.56012e-54	5.18404e-54
102084979	2.48	0.583	-2.02365	6.95265e-54	5.49858e-54
102085940	5.176	1.48	-1.79838	9.1752e-54	7.26778e-54
102083773	1.136	0.16	-2.8156	1.41768e-53	1.12384e-53
102088069	1.543	0.06	-4.6937	1.59507e-53	1.26497e-53
110360796	0.836	0.003	-7.96916	2.36672e-53	1.87914e-53
102094001	8.153	3.77	-1.09349	3.25201e-53	2.58714e-53
102094268	4.133	0.963	-2.09828	3.42323e-53	2.7255e-53
102091469	1.813	0.263	-2.8682	4.25652e-53	3.39427e-53
102092585	9.206	4	-1.20301	8.21104e-53	6.56055e-53
102085478	3.676	0.506	-2.76114	1.06772e-52	8.53431e-53
102084680	2.08	0.41	-2.34537	1.13143e-52	9.04709e-53
102088107	0.406	3.313	2.98582	1.21484e-52	9.71784e-53
106145796	8.996	0.763	-3.53833	3.91254e-52	3.13954e-52
102085044	5.82	2.043	-1.4848	4.11173e-52	3.30195e-52
102090099	15.893	5.66	-1.53273	4.23766e-52	3.40441e-52
102090431	2.483	0.363	-2.76799	4.77032e-52	3.83382e-52
102083935	3.49	0.646	-2.55329	5.09662e-52	4.09925e-52
102098394	1.316	0.226	-2.53842	5.60467e-52	4.51139e-52
102096294	5.426	0.89	-2.52388	6.13647e-52	4.94137e-52
102086942	1.456	0.226	-2.64123	7.69251e-52	6.19677e-52
102095550	3.103	0.553	-2.48204	7.83946e-52	6.31759e-52
102085464	0.516	5.94	2.20342	8.37073e-52	6.75096e-52
102083780	8.316	3.706	-1.1412	1.07828e-51	8.70645e-52
102093922	11.183	5.11	-1.12389	1.26806e-51	1.02427e-51
102084514	5.03	0.773	-2.70456	1.32919e-51	1.07406e-51
102089478	0.796	2.483	1.6419	1.41964e-51	1.1476e-51
102089190	2.086	0.273	-2.92754	1.65851e-51	1.34329e-51
102089494	4.146	0.393	-3.38925	2.22131e-51	1.8012e-51
102095338	0.983	0.16	-2.59917	2.89139e-51	2.34546e-51
102089308	1.74	0.18	-3.34578	3.18037e-51	2.58087e-51
102095027	16.57	36.316	1.16252	3.49619e-51	2.83826e-51
102097238	1.406	0.086	-4.00113	4.42027e-51	3.59258e-51
102096339	1.196	0.346	-1.7852	5.88113e-51	4.78541e-51
102084913	2.843	0.573	-2.31554	6.99756e-51	5.69822e-51
102091369	6.4	2.523	-1.42778	7.61383e-51	6.20243e-51
102086360	2.88	0.396	-2.88796	1.11808e-50	9.12564e-51
102090151	6.633	1.916	-1.77632	1.27712e-50	1.04317e-50
102092290	3.696	1.83	-1.01563	1.52008e-50	1.24258e-50
106145774	0.6	0.133	-2.13212	1.60393e-50	1.31162e-50
102085389	10.48	4.87	-1.02467	1.66517e-50	1.36222e-50
102095873	4.2	10.38	1.31757	1.80749e-50	1.47921e-50
102090165	0.116	2.75	4.56171	2.46306e-50	2.01957e-50
102089772	1.92	0.123	-3.98227	2.65825e-50	2.18045e-50
102095372	8.933	3.863	-1.20257	2.68024e-50	2.19932e-50
102086966	6.703	2.85	-1.22698	3.09994e-50	2.54663e-50
102087275	5.363	12.16	1.2852	3.32342e-50	2.73229e-50
102084975	1.716	0.193	-3.17889	3.76225e-50	3.09424e-50
102083604	3.05	0.27	-3.49271	4.41538e-50	3.63279e-50
102092790	2.676	8.736	1.60032	4.45225e-50	3.66452e-50
102086006	4.783	1.516	-1.65358	4.66648e-50	3.8423e-50
102084950	0.343	1.99	2.54108	5.53199e-50	4.5584e-50
102096600	2.413	0.493	-2.27992	5.61084e-50	4.62514e-50
102097319	1.663	0.393	-2.02104	6.47267e-50	5.33961e-50
102091286	4.21	2.016	-1.06937	6.53827e-50	5.39577e-50
102091584	4.61	2.196	-1.08227	7.01747e-50	5.79343e-50
102090530	1.32	0.106	-3.64123	7.66088e-50	6.3318e-50
102096698	1.866	4.363	1.25088	8.10719e-50	6.70321e-50
102093501	1.656	3.596	1.08497	8.34353e-50	6.90124e-50
102093157	5.94	1.286	-2.20104	9.37633e-50	7.75843e-50
102096593	5.246	2.44	-1.0851	9.66604e-50	8.00722e-50
102095782	1.15	0.023	-5.6929	1.26899e-49	1.0524e-49
102094399	6.54	2.316	-1.43358	1.2886e-49	1.06947e-49
102092052	2.386	0.916	-1.34133	1.52953e-49	1.27039e-49
102093572	6.37	2.32	-1.4509	1.81305e-49	1.50814e-49
102085779	0.18	5.14	4.74758	1.83442e-49	1.52649e-49
102087691	1.353	0.196	-2.79804	1.86148e-49	1.5496e-49
102087083	2.013	0.256	-2.98637	1.90096e-49	1.58306e-49
102097528	2.386	0.616	-1.94536	2.03268e-49	1.69401e-49
102088794	5.073	2.02	-1.32615	2.291e-49	1.91073e-49
102090563	4.44	0.066	-6.71691	2.85491e-49	2.38283e-49
102092328	2.66	0.42	-2.65961	3.16609e-49	2.64354e-49
102087274	6.823	18.813	1.56162	3.93237e-49	3.28703e-49
102084531	11.166	3.473	-1.66419	4.28843e-49	3.58735e-49
102096994	8.943	3.84	-1.21228	5.02771e-49	4.20891e-49
102085192	4.33	9.3	1.10744	6.0551e-49	5.08034e-49
102098886	7.136	2.4	-1.52697	6.6399e-49	5.57515e-49
102096108	0.836	0.153	-2.32505	6.8891e-49	5.78655e-49
102097887	3.033	1.49	-1.38798	8.40265e-49	7.07101e-49
102091995	10.65	4.036	-1.38798	8.40265e-49	7.07101e-49
102090873	2.7	0.656	-2.0298	8.86113e-49	7.4596e-49
110359835	9.626	3.636	-1.39794	1.16825e-48	9.85668e-49
102091582	4.963	0	-8.99291	1.27679e-48	1.07804e-48
102084016	2.926	1.29	-1.14609	1.29806e-48	1.09681e-48
102091873	3.06	1.236	-1.31714	1.40038e-48	1.18414e-48
102089628	6.71	3.04	-1.16307	1.99498e-48	1.69067e-48
102092318	2.96	1.023	-1.5335	2.15316e-48	1.82607e-48
102088923	6.5	3.273	-1.0225	2.35208e-48	1.99624e-48
BGI_novel_G000034	0.006	0.97	7.40759	2.50001e-48	2.12257e-48
102095795	3.176	1.38	-1.17943	3.39632e-48	2.88675e-48
102094567	2.94	0.463	-2.67451	3.69798e-48	3.14431e-48
102084845	2.893	0.686	-2.06674	5.37453e-48	4.57825e-48
102088302	5.71	2.603	-1.12838	5.7799e-48	4.92536e-48
102088633	1.7	0.15	-3.49166	6.00012e-48	5.1149e-48
102087980	8.62	3.326	-1.3462	9.35408e-48	7.99159e-48
102094772	15.23	5.303	-1.45776	1.07863e-47	9.2253e-48
102093589	10.323	4.523	-1.18969	1.21944e-47	1.04334e-47
102085306	2.493	0.51	-2.3002	1.3949e-47	1.19478e-47
102096493	1.4	0.333	-2.07402	1.55212e-47	1.32992e-47
102096319	1.613	0.133	-3.58609	1.58366e-47	1.35745e-47
102087965	4.636	0.66	-2.79993	1.93741e-47	1.66369e-47
102096589	4.896	1.86	-1.44379	2.61988e-47	2.25384e-47
102084736	6.676	2.61	-1.33857	4.05906e-47	3.49702e-47
102090159	5.746	14.4	1.13727	4.13125e-47	3.5605e-47
102088804	3.64	0.213	-4.07008	4.42825e-47	3.81786e-47
102086290	3.066	0.403	-2.93428	5.48423e-47	4.73686e-47
102091016	1.42	0.443	-1.67366	5.61733e-47	4.85358e-47
102085679	2.87	0.41	-2.78988	5.88855e-47	5.0916e-47
102090333	4.756	1.563	-1.72765	6.01885e-47	5.20615e-47
102084242	0.936	0.133	-2.83315	7.13622e-47	6.17488e-47
BGI_novel_G000041	1.623	33.746	4.46729	7.28659e-47	6.30727e-47
102092646	4.466	1.743	-1.31334	7.33218e-47	6.34903e-47
102092921	1.206	0.066	-4.06319	8.0427e-47	6.96679e-47
102097861	2.076	0.356	-2.56031	1.00414e-46	8.70751e-47
102091990	2.966	0.326	-3.16983	1.19568e-46	1.03797e-46
102093021	1.35	0.236	-2.52716	1.21238e-46	1.05323e-46
102094737	2.066	0.573	-2.1048	1.38689e-46	1.20526e-46
102097216	0.13	0.046	-1.5417	1.54756e-46	1.34538e-46
102098920	3.546	1.25	-1.50989	2.06631e-46	1.80023e-46
102086202	1.68	0.21	-3.00223	2.62364e-46	2.28825e-46
102097008	1.123	3.97	1.83512	2.94812e-46	2.57218e-46
102093807	1.173	0.233	-2.34062	4.38816e-46	3.83681e-46
102084695	0.973	0.093	-3.26872	4.74783e-46	4.15278e-46
102086727	3.56	0.923	-1.95809	5.24281e-46	4.59064e-46
102086764	4.143	1.666	-1.31134	5.30571e-46	4.64738e-46
102096663	19.91	8.603	-1.19181	5.67813e-46	4.97714e-46
102089929	28.41	61.076	1.14984	6.25788e-46	5.48727e-46
102095370	1.42	0.263	-2.37389	6.60419e-46	5.79506e-46
102094067	3.05	0.47	-2.70263	8.68511e-46	7.64005e-46
102091003	1.76	0.293	-2.58945	1.08281e-45	9.53534e-46
102086777	57.8	27.996	-1.0047	1.12571e-45	9.9202e-46
102096927	5.306	1.146	-2.15836	1.17025e-45	1.03164e-45
102086587	3.346	1.483	-1.16961	1.34612e-45	1.18793e-45
102096334	3.536	1.64	-1.01834	1.42051e-45	1.25447e-45
102088388	3.23	1.543	-1.06316	1.451e-45	1.28185e-45
102084765	4.93	2.343	-1.07461	1.73658e-45	1.53631e-45
102098180	2.96	1.436	-1.03657	1.80617e-45	1.59844e-45
102093907	3.283	1.406	-1.21764	1.99983e-45	1.77107e-45
102083674	5.516	0.85	-2.69258	2.59968e-45	2.30475e-45
102083845	3.44	0	-8.86363	2.64024e-45	2.34153e-45
BGI_novel_G000359	3.553	0.076	-5.55468	3.21919e-45	2.85599e-45
102090864	5.76	2.206	-1.43612	3.77993e-45	3.35583e-45
102098735	5.513	0.856	-2.66659	5.17465e-45	4.59731e-45
102084244	6.096	1.08	-2.5063	7.9403e-45	7.07177e-45
102094560	7.52	2.676	-1.47793	7.97138e-45	7.10194e-45
102094598	2.76	0.95	-1.58276	9.68695e-45	8.63948e-45
102095538	0.84	0	-8.83349	1.45949e-44	1.30395e-44
102093760	6.203	1.496	-2.04519	1.55571e-44	1.39041e-44
102092723	5.68	1.586	-1.83342	1.85049e-44	1.65618e-44
102091420	4.66	1.69	-1.432	2.2572e-44	2.0216e-44
102087103	5.236	2.776	-1.05488	2.36065e-44	2.11498e-44
102086705	1.64	4.806	1.56905	2.43327e-44	2.18081e-44
102098631	21.65	4.413	-2.24952	2.85531e-44	2.56085e-44
102085580	9.113	4.043	-1.1993	3.42783e-44	3.07647e-44
102091461	2.4	0.37	-2.70536	5.25192e-44	4.72672e-44
102083555	2.246	0.68	-1.70751	5.54702e-44	4.99404e-44
102093666	2.41	0.423	-2.52055	5.6585e-44	5.09618e-44
106145875	5.663	18.486	1.54097	5.99538e-44	5.40521e-44
102084601	2.03	0.696	-1.60647	7.31074e-44	6.59337e-44
102092312	2.816	0.76	-1.85048	7.55601e-44	6.81694e-44
102089702	0.293	1.766	2.58759	7.59694e-44	6.85624e-44
102090226	5.136	2.56	-1.04653	8.31856e-44	7.51531e-44
102095512	2.016	3.1	1.06499	9.84964e-44	8.91087e-44
102089691	5.15	2.16	-1.28582	1.14411e-43	1.03649e-43
102089935	2.676	0.743	-1.84718	1.18796e-43	1.07659e-43
BGI_novel_G000199	1.973	0.22	-3.17175	1.20327e-43	1.09084e-43
102097417	4.716	0.446	-3.38474	1.32263e-43	1.19988e-43
102089201	11.596	5.55	-1.05677	1.53383e-43	1.39196e-43
102098674	12.416	5.046	-1.28061	1.61928e-43	1.47001e-43
102089390	3.51	1.336	-1.38925	1.75672e-43	1.59533e-43
102092932	23.983	6.48	-1.85079	2.2449e-43	2.04217e-43
102083633	4.383	0.57	-2.93459	2.37284e-43	2.1593e-43
102085114	3.456	1.06	-1.69577	2.6348e-43	2.39933e-43
102097713	4.326	2.096	-1.04228	3.01653e-43	2.74789e-43
102096276	5.096	2.246	-1.17634	5.17365e-43	4.72261e-43
BGI_novel_G000081	0.95	0.323	-1.57214	6.21993e-43	5.6874e-43
102085275	6.716	2.536	-1.39866	6.95963e-43	6.36595e-43
102098438	2.28	0.1	-4.54812	7.00788e-43	6.41447e-43
102098384	1.863	0.52	-1.83388	7.27914e-43	6.66504e-43
102085632	3.81	0.626	-2.60059	7.80681e-43	7.15551e-43
102095896	1.89	0.23	-3.0442	8.79337e-43	8.06527e-43
102094517	5.74	1.753	-1.63272	9.25854e-43	8.4977e-43
102094668	2.116	0.383	-2.46324	9.39863e-43	8.62922e-43
102095272	8.906	3.74	-1.24729	1.20329e-42	1.10667e-42
102087838	2.823	0.66	-2.11856	1.32026e-42	1.21631e-42
102087188	9.996	20.356	1.04366	1.57027e-42	1.4481e-42
102092471	3.466	1.123	-1.61333	1.84168e-42	1.70012e-42
102098769	5.083	1.04	-2.27866	2.62312e-42	2.42315e-42
102097834	3.27	0.543	-2.58505	3.94652e-42	3.65553e-42
102094217	2.483	0.78	-1.73941	4.26436e-42	3.9526e-42
102083417	4.606	1.713	-1.3967	4.28158e-42	3.97124e-42
102089471	4.86	1.53	-1.65609	4.88267e-42	4.53334e-42
102094763	6.106	2.74	-1.14757	7.61223e-42	7.08428e-42
102098625	1.803	0.576	-1.51044	1.03668e-41	9.66079e-42
BGI_novel_G000503	3.833	13.506	1.83836	1.04926e-41	9.78261e-42
102096039	5.113	10.463	1.12728	1.06758e-41	9.95875e-42
102095618	3.09	1.113	-1.56133	1.10363e-41	1.03019e-41
102094031	8.183	4.156	-1.00856	1.2028e-41	1.12314e-41
102097140	1.7	0.163	-3.48782	1.53827e-41	1.43735e-41
102087010	3.543	1.603	-1.1711	1.59835e-41	1.4945e-41
102093437	4.196	2.043	-1.03885	1.66586e-41	1.55866e-41
102091464	1.636	0.256	-2.66893	1.88601e-41	1.76642e-41
102096072	9.126	1.92	-2.23744	2.01797e-41	1.89126e-41
102096860	12.066	3.476	-1.77675	2.13786e-41	2.0043e-41
102083978	0.05	0.823	4.45152	2.22313e-41	2.08494e-41
102098485	2.476	0.916	-1.43674	2.23814e-41	2.09972e-41
102093462	1.343	0.443	-1.94946	2.72576e-41	2.55887e-41
102098226	2.183	0.343	-2.60417	2.74091e-41	2.57396e-41
102094605	7.4	3.6	-1.07183	3.22023e-41	3.0281e-41
102083802	1.67	0.456	-2.06445	3.54995e-41	3.34037e-41
102092909	1.263	0.42	-1.57772	4.24769e-41	4.00623e-41
102090855	2.486	0.886	-1.48432	5.81359e-41	5.49038e-41
102086525	2.786	5.806	1.06818	5.86859e-41	5.54599e-41
102090135	3.23	0.173	-4.21008	6.02477e-41	5.69924e-41
102092742	3.296	0.613	-2.42384	6.32785e-41	5.98793e-41
102098161	0.953	0.11	-3.1806	6.77858e-41	6.4208e-41
102094693	0.186	0.003	-5.405	7.51255e-41	7.12543e-41
102085920	1.446	0.333	-2.10811	1.20202e-40	1.14234e-40
102089399	4.8	2.33	-1.04427	1.23761e-40	1.17655e-40
102087185	2.53	1.253	-1.1088	1.51457e-40	1.44032e-40
102098603	1	0.306	-1.86909	1.55017e-40	1.47465e-40
102098094	0.573	1.85	1.8038	2.02314e-40	1.92712e-40
102093027	0.003	4.096	10.639	2.09996e-40	2.00094e-40
BGI_novel_G000058	0.92	2.913	1.66184	2.57325e-40	2.45352e-40
102096430	2.153	0.126	-3.97115	2.82025e-40	2.69079e-40
102097024	1.093	5.22	2.26566	2.94156e-40	2.80838e-40
102095267	30.533	59.86	1.01384	3.6576e-40	3.49886e-40
102093315	8.483	3.973	-1.08582	3.66264e-40	3.50483e-40
102094890	3.78	0.793	-2.24493	4.15927e-40	3.98136e-40
102086632	2.993	1.126	-1.4053	4.38198e-40	4.19866e-40
102089823	1.04	0.3	-1.79556	4.81498e-40	4.61806e-40
110365214	4.86	1.313	-1.87854	5.11682e-40	4.90915e-40
102090387	2.21	0.313	-2.79924	5.19124e-40	4.98296e-40
102086145	3.606	1.626	-1.14843	5.19124e-40	4.9838e-40
102089172	7.896	2.123	-1.88428	5.60409e-40	5.38191e-40
BGI_novel_G000277	3.266	0.133	-4.62396	5.86708e-40	5.63813e-40
102095622	1.843	0.76	-1.28872	6.4146e-40	6.1683e-40
102086639	1.313	0.13	-3.24007	6.59847e-40	6.34718e-40
102098296	2.396	0.653	-1.86363	6.69429e-40	6.44354e-40
102093180	1.433	0.413	-1.79207	7.50867e-40	7.23445e-40
102091632	5.543	14.856	1.43849	8.21969e-40	7.92208e-40
102098921	7.723	2.526	-1.60009	8.51954e-40	8.21374e-40
102084603	1.266	0.18	-2.81573	1.31757e-39	1.27398e-39
102084858	1.793	0.486	-1.8768	1.40153e-39	1.3556e-39
102098054	3.516	1.09	-1.68049	1.91666e-39	1.85626e-39
102091121	1.553	0.35	-2.10067	2.43096e-39	2.35738e-39
102088856	7.043	0.726	-3.26926	2.7317e-39	2.65159e-39
102087276	4.893	2.206	-1.22218	2.73781e-39	2.65837e-39
102095546	3.06	0.62	-2.32929	2.84336e-39	2.76175e-39
102097030	1.223	0.29	-2.06056	3.3285e-39	3.23609e-39
102095884	7.926	3.81	-1.05152	4.49785e-39	4.37719e-39
BGI_novel_G000570	54.12	21.796	-1.26565	5.02579e-39	4.9004e-39
102088763	4.746	1.003	-2.23336	5.18298e-39	5.05529e-39
102091859	2.743	0.46	-2.57004	5.41321e-39	5.28154e-39
102087566	1.586	3.346	1.12305	5.70583e-39	5.5724e-39
BGI_novel_G000232	3.986	0.176	-4.49875	6.54587e-39	6.39688e-39
BGI_novel_G000063	0.066	0.74	3.53716	7.83821e-39	7.66716e-39
102097307	30.74	10.73	-1.47676	8.582e-39	8.40814e-39
102091992	2.393	0.25	-3.25505	8.73595e-39	8.56171e-39
102098680	2.82	8.36	1.5818	8.76968e-39	8.5975e-39
102086912	0.24	1.433	2.59033	9.99282e-39	9.80288e-39
102092729	19.92	7.936	-1.29748	1.14885e-38	1.12809e-38
102096912	1.883	0.333	-2.50473	1.21825e-38	1.197e-38
102090192	7.303	0	-8.57197	1.32289e-38	1.30022e-38
102098188	1.36	0.36	-1.92676	1.33317e-38	1.31116e-38
102088041	0.92	0.29	-1.66086	1.41087e-38	1.38803e-38
102092255	5.763	2.646	-1.10602	1.41772e-38	1.3952e-38
102097812	1.803	0.506	-1.84306	1.78015e-38	1.75355e-38
102091102	0.926	0.173	-2.38344	1.88457e-38	1.85759e-38
102089124	2.77	1.006	-1.47314	2.21183e-38	2.18224e-38
102096764	2.05	0.79	-1.34621	2.51513e-38	2.48542e-38
102095839	8.25	4.506	-1.03384	2.95172e-38	2.92146e-38
102086034	5.08	10.073	1.00601	2.95198e-38	2.92264e-38
102089275	5.093	1.17	-2.1069	3.11654e-38	3.08655e-38
102087091	6.09	2.61	-1.21698	3.25368e-38	3.2244e-38
102090381	4.763	1.923	-1.32306	3.33638e-38	3.3074e-38
102095149	5.653	0.89	-2.61232	3.36424e-38	3.33606e-38
102092565	0.063	0.87	3.76685	3.83993e-38	3.81137e-38
102097412	3.073	1.066	-1.41723	4.0827e-38	4.05489e-38
102090756	1.006	0	-8.54812	4.2046e-38	4.17727e-38
102093382	5.166	2.4	-1.0715	4.80524e-38	4.77852e-38
102096797	7.313	3.166	-1.19971	5.70918e-38	5.68101e-38
102083839	3.186	1.026	-1.62844	5.82867e-38	5.80173e-38
102092364	1.473	0.03	-5.70013	6.76312e-38	6.74031e-38
102087472	0.623	0.01	-5.70013	6.76312e-38	6.74031e-38
102095391	14.576	7.203	-1.00391	8.60311e-38	8.58218e-38
102088657	3.396	0.343	-3.2262	8.91256e-38	8.89645e-38
102084277	2.76	1.046	-1.38188	9.60548e-38	9.59112e-38
102098619	4.506	1.516	-1.56131	1.01734e-37	1.01645e-37
102094431	1.433	0.34	-1.89391	1.13706e-37	1.13785e-37
102091906	6.206	2.756	-1.1608	1.32159e-37	1.32292e-37
102098789	3.19	1.413	-1.16334	1.38338e-37	1.38521e-37
102084828	1.86	0.086	-4.10106	1.50487e-37	1.50733e-37
102095399	2.013	0.646	-1.74953	1.51287e-37	1.51581e-37
102086707	11.26	4.843	-1.2037	1.72451e-37	1.72949e-37
102098623	3.76	0.676	-2.47693	1.72985e-37	1.73538e-37
102096697	4.253	1.026	-2.04302	1.73704e-37	1.74314e-37
102087138	1.863	0.093	-4.36915	1.85669e-37	1.86437e-37
102094477	1.8	0.423	-2.10822	2.36836e-37	2.38111e-37
[truncated: 1,983 more rows]

## Sheet: PBM vs PCM
gene_id	average_fpkm_PB_M	average_fpkm_PC_M	diffexp_log2fc_PB_M-vs-PC_M	diffexp_degseq_qvalue_PB_M-vs-PC_M	diffexp_pvalue_PB_M-vs-PC_M
102094876	884.91	15671.2	4.0935	0	0
110356239	1258.04	6537.58	2.35183	0	0
102087449	195.523	2771.56	3.79368	0	0
102096761	90.803	5893.71	5.93101	0	0
102096943	80.88	3120.29	5.2237	0	0
102093232	17.97	1090.37	5.88269	0	0
110356238	620.003	3782.67	2.56946	0	0
102085803	720.113	2078.96	1.5005	0	0
102093740	397.523	1995.94	2.29643	0	0
106146037	693.53	1825.93	1.43492	0	0
102084028	2.053	967.986	8.83632	0	0
BGI_novel_G000190	427.043	163.7	-1.35951	0	0
102089387	168.13	759.746	2.14611	0	0
102097851	16.366	276.686	4.03546	0	0
102098752	133.7	761.273	2.47855	0	0
102089526	58.553	783.963	3.70852	0	0
102092476	23.683	579.09	4.6487	0	0
102087439	368.556	67.88	-2.4259	0	0
102095920	9.5	229.74	4.56341	0	0
102087905	149.74	1383.69	3.15655	0	0
102087273	98.796	1062.03	3.3788	0	0
102092280	134.56	572.863	2.07561	0	0
102092479	3.566	98.496	4.75545	0	0
102087251	198.79	724.99	1.83962	0	0
102093523	101.93	492.183	2.24703	0	0
102098872	460.226	194.26	-1.21532	0	0
102088005	12.09	123.376	3.31773	0	0
102094244	26.65	101.193	1.91262	0	0
102088124	136.706	577.676	2.05701	0	0
102086215	8.056	669.276	6.31814	0	0
102097394	41.38	213.103	2.37833	0	0
102097711	92.026	249.61	1.41062	0	0
102088325	92.13	268.173	1.52111	0	0
102087224	66.456	287.236	2.10923	0	0
102084619	50.566	133.21	1.37439	0	0
110360542	18.68	116.623	2.72536	0	0
102084341	30.833	133.866	2.09925	0	0
102083791	54.246	12.473	-2.10307	0	0
102092317	2.583	232.863	6.27207	0	0
102087803	36.663	145.746	1.97084	0	0
106145859	52.25	149.023	1.50878	0	0
102091077	35.28	134.453	1.91495	0	0
102087672	234.936	536.073	1.16382	0	0
102093440	3.82	49.586	3.66329	0	0
102088495	13.316	79.746	2.56502	0	0
102092980	79.326	380.526	2.2251	0	0
102092116	53.51	256.64	2.24415	0	0
102089421	8.01	265.71	5.00756	0	0
102097656	3.126	22.35	2.83868	0	0
102087300	27.086	213.38	2.93883	0	0
102094252	92.25	236.356	1.359	0	0
102084219	2.426	114.63	5.51885	0	0
102089250	39.566	268.723	2.72804	0	0
102087070	37.986	166.05	2.13824	0	0
102087118	40.47	106.733	1.38053	0	0
102085555	1.523	32.113	4.36567	0	0
102096884	127.87	276.253	1.1552	0	0
102084011	90.513	40.466	-1.14597	0	0
102083814	134.56	332.443	1.28092	0	0
102092294	1.446	122.693	6.36294	0	0
102094616	45.846	174.186	1.90912	0	0
102086992	46.81	219.226	2.19234	0	0
102087556	19.59	60.916	1.61622	0	0
102095933	72.56	27.163	-1.40646	0	0
102089053	5.6	85.393	3.9078	0	0
102086033	6.273	154.116	4.58342	0	0
102093919	85.756	236.96	1.44124	0	0
102092433	4.963	125.896	4.64908	0	0
102095464	20.976	60.01	1.48467	0	0
102084705	4.966	27.866	2.45424	0	0
102090690	156.87	75.746	-1.03373	0	0
102095544	74.796	217.543	1.51386	0	0
102095066	13.593	46.55	1.75501	0	0
102085170	17.206	57.736	1.76749	0	0
102097622	63.506	134.333	1.0574	0	0
110360539	32.766	84.23	1.38291	0	0
102092215	13.253	51.263	1.94257	0	0
102094835	28.123	75.41	1.40366	0	0
102092246	3.856	98.303	4.63872	0	0
102088088	3.543	14.396	1.97651	0	0
102095283	0.67	12.42	4.14426	0	0
102098965	5.346	46.576	3.11013	0	0
102086243	77.68	234.126	1.58417	0	0
102096321	131.51	316.34	1.21488	0	0
102092009	19.716	64.233	1.64915	0	0
102092893	73.133	172.39	1.21413	0	0
102095339	35.996	105.096	1.52272	0	0
102093820	22.69	54.05	1.25093	0	0
102090641	7.196	21.776	1.59037	0	0
102092463	57.323	120.38	1.0521	0	0
102093870	14.62	65.003	2.12396	0	0
102087448	2.713	15.053	2.44261	0	0
102090299	106.543	230.576	1.09083	0	0
102091586	41.586	9.456	-2.13562	0	0
102090110	5.68	25.5	2.18589	0	0
102098541	54.23	173.053	1.66948	0	0
102090194	59.953	11.233	-2.42948	0	0
102088751	21.923	147.556	2.70611	0	0
102098088	49.583	13.52	-1.94274	0	0
102092057	23.703	55.643	1.20435	0	0
102091997	33.25	84.626	1.32397	0	0
102086730	45.523	14.303	-1.66452	0	0
102092683	11.783	66.393	2.45813	0	0
102094471	23.37	50.196	1.08933	0	0
102093176	14.55	40.81	1.44147	0	0
102094074	10.23	31.79	1.61564	0	0
102098332	10.756	34.46	1.66505	0	0
102083862	0.6	50.563	6.35397	0	0
102091816	4.06	44.726	3.44038	0	0
102092321	7.813	37.003	2.20671	0	0
102089957	6.81	38.21	2.47449	0	0
102092055	4.003	24.093	2.51634	0	0
102087546	9.366	25.633	1.43239	0	0
102098545	3.063	20.766	2.55895	0	0
102084678	10.593	30.883	1.52707	0	0
102087375	10.493	30.303	1.50955	0	0
102087825	8.04	38.026	1.70326	0	0
102091479	13.12	3.32	-1.97886	0	0
102083575	18.386	56.433	1.65816	0	0
102085811	11.423	34.953	1.5884	0	0
102093513	1.04	7.446	2.80239	0	0
102088940	3.363	17.78	2.3807	0	0
102098824	6.12	21.573	1.79623	0	0
102096219	13.663	28.286	1.03729	0	0
BGI_novel_G000146	1.87	9.276	2.2816	0	0
BGI_novel_G000145	1.87	9.276	2.2816	0	0
102089862	28.613	65.213	1.16742	0	0
102093874	27.586	81.513	1.54376	0	0
102089089	1.04	36.413	5.10087	0	0
102085162	1.903	12.813	2.80765	0	0
102084121	28.48	61.823	1.10365	0	0
102098814	11.676	29.863	1.32206	0	0
102085832	37.34	54.67	1.30253	0	0
102095144	2.276	11.016	2.24579	0	0
102085756	83.04	188.133	1.15354	0	0
102098686	16.236	47.7	1.47144	0	0
102093404	28.223	66.883	1.2317	0	0
102097699	44.586	21.8	-1.02407	0	0
102087634	26.886	12.5	-1.01818	0	0
102086579	1.64	23.426	3.79667	0	0
102083620	16.42	51.11	1.65351	0	0
102090396	7.266	22.003	1.57829	0	0
102096105	10.78	28.89	1.40127	0	0
102098978	30.713	72.2	1.21467	0	0
102090146	2.226	8.856	1.97524	0	0
102087195	6.31	22.386	1.7769	0	0
BGI_novel_G000561	786.833	265.896	-1.69693	0	0
102084284	25.673	59.54	1.19162	0	0
102096784	3.016	16.993	2.46527	0	0
102089904	25.03	51.56	1.03302	8.67825e-306	3.12778e-307
102094677	26.386	72.98	1.42552	6.19442e-305	2.24228e-306
102091117	47.436	131.593	1.44089	1.06121e-301	3.85804e-303
102096500	22.73	8.956	-1.33363	1.57871e-301	5.76416e-303
102094712	5.263	19.636	1.88351	6.47435e-299	2.38419e-300
102094769	28.056	60.843	1.09362	5.39001e-298	2.00177e-299
106145972	35.903	18.003	-1.02478	6.29342e-294	2.36687e-295
102084472	35.77	97.516	1.41255	2.64512e-283	1.00723e-284
102093701	142.503	309.046	1.08364	2.22684e-280	8.51441e-282
102087530	11.47	40.813	1.80605	2.95502e-280	1.1345e-281
102096442	12.313	36.36	1.54095	3.11619e-278	1.20126e-279
102096916	13.246	34.616	1.36401	7.10552e-278	2.75023e-279
102094129	23.133	63.973	1.45058	1.07673e-277	4.1844e-279
102089012	2.41	8.103	1.72803	2.51162e-277	9.80007e-279
102090675	16.876	1.083	-3.97285	1.20803e-274	4.75148e-276
102088265	61.396	25.856	-1.15281	8.58831e-272	3.4049e-273
106145767	4.31	18.836	2.11273	2.76721e-270	1.10576e-271
102096358	12.006	32.763	1.42634	3.16065e-269	1.26792e-270
102090728	2.743	11.053	1.99083	1.47112e-268	5.92458e-270
102086921	0.816	9.663	3.53926	1.5131e-265	6.11734e-267
102085067	13.16	3.72	-1.82309	1.14285e-264	4.63839e-266
102086301	6.44	24.3	1.91527	1.15277e-264	4.6967e-266
102087074	39.716	90.39	1.16315	1.05985e-262	4.38454e-264
102085824	58.67	121.393	1.03479	2.18845e-261	9.08779e-263
102091153	37.313	6.203	-2.57796	9.77061e-261	4.08799e-262
102086723	14.676	39.063	1.39278	3.88314e-260	1.63686e-261
102095183	12.81	33.443	1.36701	1.20551e-258	5.11936e-260
102085372	28.636	9.996	-1.51854	5.46007e-257	2.33581e-258
102091934	23.67	64.986	1.41994	1.02592e-248	4.45316e-250
102088599	20.403	8.89	-1.19965	1.34469e-248	5.85791e-250
102092423	9.266	23.606	1.33417	3.6588e-248	1.59963e-249
102092865	3.256	10.023	1.58054	3.24317e-247	1.43825e-248
102092675	5.833	15.196	1.3688	1.00295e-244	4.47919e-246
102086929	7.103	27.636	1.93458	5.32588e-242	2.40359e-243
102092037	1.37	6.653	2.27629	8.70388e-242	3.94174e-243
102097253	65.23	134.436	1.03017	7.9327e-241	3.61735e-242
102090511	4.93	11.693	1.23921	2.38175e-240	1.08982e-241
102090377	4.46	21.986	2.35532	7.23609e-235	3.37907e-236
102084301	11.316	26.606	1.22151	2.21836e-234	1.04287e-235
102084471	12.72	29.066	1.17367	1.02058e-231	4.84581e-233
BGI_novel_G000185	0.62	21.056	5.06325	3.45128e-231	1.64411e-232
102084498	60.913	27.613	-1.13613	1.17954e-230	5.63755e-232
102093639	2.09	8.593	2.01236	5.09232e-229	2.45778e-230
102095192	4.84	20.136	2.02971	4.67147e-224	2.29858e-225
102093742	8.653	42.02	2.24799	2.91626e-216	1.44407e-217
102085134	0.853	9.953	3.51197	4.59516e-216	2.28264e-217
BGI_novel_G000248	0.026	9.56	8.51079	2.97687e-215	1.48342e-216
102086438	9.316	38.556	2.01744	1.14255e-213	5.74722e-215
102087519	61.3	26.93	-1.1847	5.33386e-213	2.69138e-214
102089619	11.513	39.06	1.73683	2.11105e-211	1.06851e-212
102087267	0.53	7.13	3.62912	4.41699e-209	2.2495e-210
102086398	3.02	64	4.35387	5.42941e-209	2.77362e-210
102088022	5.683	18.596	1.68748	1.19718e-208	6.13454e-210
102095438	3.506	26.806	2.89403	1.72097e-208	8.87249e-210
102091714	34.24	15.423	-1.11532	1.48899e-203	7.72317e-205
102092404	7.1	18.456	1.37001	3.19617e-203	1.66282e-204
102095384	1.433	21.623	3.8787	1.37952e-200	7.22024e-202
102096252	15.266	38.496	1.31123	3.75175e-199	1.98713e-200
102087183	7.213	20.873	1.47631	1.83798e-198	9.76375e-200
102092975	5.79	22.67	1.94531	1.84213e-198	9.81467e-200
102096924	4.15	16.023	1.9325	1.20481e-197	6.45683e-199
102092170	6.613	20.013	1.5751	1.84115e-196	9.95369e-198
102092926	1.73	8.983	2.36491	1.19974e-195	6.50492e-197
102092729	7.936	43.243	2.4358	8.12748e-195	4.44486e-196
102084872	22.8	49.936	1.11432	2.05655e-194	1.13116e-195
102083781	1.103	16.8	3.64411	5.20622e-193	2.89619e-194
102098155	3.693	15.486	2.04186	9.03739e-193	5.04162e-194
102084448	7.463	32.416	2.1217	2.18544e-190	1.23287e-191
102095602	1.09	10.413	3.14547	5.12642e-190	2.90803e-191
102095374	10.57	62.28	2.50554	3.69355e-187	2.11837e-188
102089834	3.403	13.97	1.99575	1.10328e-183	6.39682e-185
102090444	70.216	22.346	-1.66206	6.77916e-182	3.96243e-183
102083790	10.136	33.206	1.67851	2.23849e-181	1.31191e-182
102088478	7.413	0.823	-3.44419	1.71153e-178	1.00844e-179
106145881	27.986	59.576	1.08442	5.30601e-176	3.14294e-177
102092401	1.16	6.603	2.51607	2.40706e-175	1.42956e-176
102095526	0.23	9.846	5.37421	6.9613e-174	4.15616e-175
102088434	22.206	7.82	-1.46879	1.00021e-167	6.03435e-169
BGI_novel_G000164	3.526	15.046	2.06413	1.83826e-167	1.11191e-168
102085474	70.093	104.75	1.10384	2.7567e-165	1.68041e-166
102086050	0.536	2.623	2.28492	2.93273e-165	1.79231e-166
102096794	13.16	5.2	-1.36749	4.52419e-165	2.772e-166
102089916	5.113	13.686	1.40654	2.41981e-164	1.48643e-165
102092873	6.416	1.803	-1.81984	4.19545e-164	2.58373e-165
102088683	11.003	24.606	1.13584	7.45306e-164	4.60158e-165
102087270	9.023	33.686	1.84239	2.58692e-163	1.60124e-164
102088316	2.13	7.926	1.86556	3.02737e-162	1.88335e-163
102098810	4.526	10.126	1.12371	1.17935e-161	7.3738e-163
102091602	2.646	15.75	2.55012	2.72022e-160	1.71359e-161
102090608	2.373	10.576	2.12906	4.12824e-160	2.60703e-161
102093707	5.656	15.516	1.43371	9.14365e-160	5.80298e-161
102090959	9.19	20.396	1.14809	5.51875e-159	3.51975e-160
102096740	32.013	10.29	-1.62311	2.42226e-156	1.55246e-157
102088014	3.416	12.516	1.84932	6.92886e-156	4.45167e-157
102085955	11.67	33.643	1.48641	2.30892e-154	1.49068e-155
102090655	1.736	12.743	2.68491	6.26585e-154	4.05515e-155
102085712	40.68	87.506	1.08089	8.79334e-154	5.70467e-155
102096521	0.193	11.626	5.88073	1.6055e-151	1.04408e-152
102097112	0.31	14.58	5.52226	1.8201e-150	1.1922e-151
102084004	10.696	22.606	1.05248	5.57986e-148	3.68113e-149
102086421	2.25	8.016	1.81014	2.58147e-146	1.72327e-147
102085285	7.273	26.536	1.85023	1.10753e-144	7.44539e-146
102096003	21.603	47.783	1.12327	9.11518e-143	6.17058e-144
102096810	15.466	6.486	-1.24629	3.58466e-139	2.44913e-140
102096240	13.47	47.79	1.79233	5.08232e-139	3.48033e-140
102091715	0.816	9.183	3.49102	7.78637e-139	5.34424e-140
BGI_novel_G000220	5.07	15.38	1.59153	2.04818e-136	1.41541e-137
102084909	2.416	7.66	1.64151	1.86675e-135	1.29588e-136
102096263	7.04	20.373	1.51032	5.11848e-135	3.56123e-136
110355456	24.033	5.14	-2.1996	6.57902e-134	4.59804e-135
102088602	3.843	19.503	2.25547	1.27778e-133	8.97035e-135
102094176	6.623	20.116	1.5741	1.66974e-131	1.18006e-132
102086544	11.083	29.773	1.39905	1.07669e-130	7.62618e-132
102085592	17.55	50.363	1.48908	1.16723e-129	8.30406e-131
102083598	1.226	5.03	1.96224	1.40562e-128	1.0044e-129
102096001	3.046	12.763	2.03163	9.92777e-128	7.12515e-129
102091035	6.19	12.773	1.02952	1.7854e-127	1.28698e-128
102090667	6.46	19.51	1.46368	1.98303e-127	1.43254e-128
BGI_novel_G000334	0.033	2.4	6.18488	7.02413e-127	5.09625e-128
102090665	0.37	2.113	2.48668	1.63426e-126	1.18827e-127
102090621	9.863	21.63	1.11949	4.34068e-126	3.16291e-127
102089725	5.503	14.47	1.37288	1.50421e-125	1.09843e-126
102096486	2.42	6.146	1.32506	1.07642e-124	7.89414e-126
102094556	1.35	4.976	1.8645	5.2592e-124	3.87342e-125
106145749	5.65	14.893	1.44388	1.49873e-123	1.10852e-124
102085092	10.433	4.32	-1.26357	2.05664e-123	1.52761e-124
102092464	2.033	8.69	2.10811	3.50807e-123	2.61119e-124
102088694	7.116	16.346	1.11576	6.31651e-123	4.71152e-124
102089975	0.996	4.146	2.03303	8.93413e-120	6.80402e-121
102090982	3.413	9.63	1.77375	1.92282e-118	1.4704e-119
102094520	1.493	8.44	2.49324	2.46361e-118	1.8878e-119
BGI_novel_G000174	2.35	0.413	-2.48039	2.61649e-118	2.00906e-119
102093327	3.676	9.22	1.31143	3.80106e-118	2.93053e-119
102090760	1.6	6.74	2.06049	6.60767e-118	5.10472e-119
102085109	9.52	29.1	1.57913	1.12645e-117	8.73766e-119
102087953	0.926	3.846	2.03852	9.74738e-117	7.62194e-118
102092230	5.796	13.336	1.1654	3.64398e-116	2.86653e-117
102090265	7.066	19.713	1.45251	7.43257e-116	5.87011e-117
102094282	1.403	9.563	2.74441	8.01803e-116	6.34506e-117
102087060	32.433	13.333	-1.28841	2.69219e-115	2.1389e-116
102086364	4.6	11.743	1.33342	3.58026e-115	2.85568e-116
BGI_novel_G000410	21.576	55.92	1.36284	1.94444e-114	1.56006e-115
102089546	9.353	22.053	1.20892	2.64143e-114	2.12341e-115
102097998	20.426	7.533	-1.45016	5.54138e-114	4.46332e-115
102088820	4.776	24.16	2.31075	1.92416e-113	1.55284e-114
102092069	0.086	0.95	3.45606	1.97322e-113	1.59552e-114
102086734	2.923	10.653	1.85259	7.15809e-113	5.82158e-114
102087893	2.936	10.43	1.84204	7.38208e-113	6.01532e-114
102098655	1.563	8.096	2.35736	8.72732e-113	7.12517e-114
102087601	0.6	8.506	3.80124	1.71279e-112	1.40641e-113
102098805	8.7	3.44	-1.34704	2.51563e-112	2.06958e-113
102091371	6.723	17.263	1.33703	2.81879e-112	2.3234e-113
102087695	22.3	9.86	-1.15549	2.98662e-112	2.46642e-113
102087715	1.22	4.206	1.75818	4.89418e-112	4.05707e-113
102085648	4.593	16.783	1.84772	1.94939e-111	1.62207e-112
102090859	2.076	9.453	2.16546	8.12159e-111	6.79609e-112
102095166	3.513	12.946	1.85547	1.23276e-110	1.0335e-111
102088579	0.706	4.346	2.61537	2.33167e-110	1.95843e-111
102095187	23.09	65.126	1.46139	3.87649e-110	3.26204e-111
102094261	6.416	15.773	1.26733	1.06395e-108	9.01972e-110
102086429	4.72	0	-10.4352	6.60824e-108	5.62293e-109
102092786	14.736	6.656	-1.13273	8.79591e-108	7.49818e-109
102096091	13.823	29.063	1.0553	7.30679e-106	6.35472e-107
102097324	0.583	6.91	3.52226	2.62704e-105	2.3012e-106
102085471	9.42	21.546	1.17356	5.23835e-105	4.62147e-106
102086185	0.093	3.326	5.09152	1.08209e-102	9.6653e-104
102085620	1.97	10.266	2.24356	2.50889e-102	2.24882e-103
102095373	0.296	2.03	2.91189	5.61961e-102	5.05469e-103
102087870	2.403	8.17	1.72907	5.63161e-102	5.07431e-103
BGI_novel_G000058	2.913	0.17	-4.07206	5.76348e-102	5.20216e-103
102098648	12.903	31.486	1.28453	6.92681e-102	6.26305e-103
102096390	2.916	0.536	-2.43092	5.94704e-101	5.40512e-102
102083950	0.903	4.683	2.37524	1.28061e-100	1.16592e-101
102090723	4.036	11.036	1.44095	2.26802e-100	2.07556e-101
102089618	0.053	6.226	6.75833	3.03991e-99	2.79148e-100
102086901	3.973	13.78	1.76781	4.6338e-99	4.26237e-100
102091207	0.2	4.393	4.47666	9.63035e-99	8.87352e-100
102096298	6.096	16.766	1.39258	1.32456e-98	1.22254e-99
102085611	5.016	10.35	1.02354	1.38614e-98	1.28155e-99
102086459	1.526	7.946	2.50021	7.89953e-98	7.36537e-99
BGI_novel_G000373	85.41	37.823	-1.18931	1.16598e-97	1.08897e-98
102084155	5.706	15.91	1.44213	1.4336e-97	1.34115e-98
102088118	7.203	16.65	1.18569	1.92268e-97	1.80472e-98
102094775	0.973	3.463	1.77095	1.98713e-97	1.86833e-98
102092897	2.283	7.456	1.68035	2.06724e-97	1.94689e-98
102091443	6.936	14.246	1.02342	8.61353e-97	8.19307e-98
102090156	0.373	2.646	2.63546	9.32723e-97	8.88654e-98
102089150	0.73	12.843	4.07965	1.63571e-96	1.56355e-97
102087240	1.973	6.423	1.67979	2.73517e-96	2.6188e-97
102098759	4.283	8.973	1.05535	3.38531e-96	3.24658e-97
102085797	59.69	28.253	-1.08004	4.29194e-96	4.12951e-97
102094051	1.676	9.316	2.43928	1.48453e-95	1.44464e-96
102084635	8.576	19.333	1.16266	3.30579e-95	3.23248e-96
102084846	7.08	22.48	1.64033	8.12382e-95	7.9946e-96
102090919	0.12	1.65	3.75287	1.44852e-94	1.42775e-95
102093476	53.706	127.073	1.20151	1.39603e-93	1.38258e-94
102095981	9.296	2.87	-1.64419	7.41618e-93	7.37957e-94
102087548	31.76	11.06	-1.53014	8.27752e-93	8.24962e-94
102085809	0.92	3.773	1.97231	7.90813e-92	7.90626e-93
102098933	2.076	9.843	2.22059	8.2523e-92	8.26328e-93
102088761	0.996	3.373	1.7432	5.67393e-91	5.71705e-92
102089270	0.833	4.943	2.56927	3.90585e-89	3.98449e-90
102091635	0.086	7.636	5.55397	1.88363e-88	1.93336e-89
102095102	6.083	14.216	1.20012	8.32077e-88	8.59262e-89
102085329	1.346	5.353	1.97918	1.82036e-87	1.89125e-88
102096475	3.026	12.96	2.0755	2.00001e-87	2.08103e-88
102095869	8.456	4.163	-1.00129	5.36127e-87	5.60364e-88
102087298	0.403	4.473	3.42751	1.11872e-86	1.17105e-87
102097461	15.026	34.133	1.16135	1.24575e-86	1.30597e-87
102086704	3.826	8.106	1.06519	3.29067e-86	3.46006e-87
102086098	0.286	2.113	2.8795	6.64883e-86	7.0015e-87
102096534	2.84	0.643	-2.12905	1.30027e-85	1.37535e-86
102097281	0.816	4.353	2.3888	2.0717e-85	2.19458e-86
102098456	13.756	46.376	1.73308	2.17427e-85	2.30663e-86
102089675	1.666	5.163	1.6008	3.09553e-85	3.28883e-86
102089581	1.286	3.766	1.53864	2.93596e-84	3.14229e-85
102089735	0.263	2.473	3.19106	9.4744e-84	1.017e-84
102085671	2.046	9.296	2.17491	1.19789e-83	1.28771e-84
102098796	1.356	3.616	1.40179	2.00215e-83	2.15541e-84
102085634	4.38	8.22	1.23629	2.95287e-83	3.19279e-84
102091969	2.203	5.503	1.29384	7.0709e-83	7.66757e-84
102095111	11.293	5.376	-1.0617	1.51696e-82	1.64972e-83
102087737	0.886	8	2.96705	1.77592e-82	1.93413e-83
102090022	0.58	8.146	3.76737	2.93795e-82	3.20428e-83
102096936	0.933	3.003	1.67243	4.30865e-82	4.70598e-83
102086260	0.01	1.92	7.55004	1.02531e-81	1.12468e-82
102095365	4.303	14.593	1.7419	2.33643e-81	2.56654e-82
102091068	1.693	4.18	1.28742	2.35072e-81	2.58592e-82
102093627	7.94	16.476	1.03469	4.78428e-81	5.30045e-82
102097736	2.193	7.64	1.77117	9.78451e-81	1.08861e-81
102094886	14.243	29.376	1.01792	1.28062e-80	1.42681e-81
102091807	0.136	1.273	3.15015	1.60446e-80	1.79265e-81
102095737	1.27	3.603	1.639	3.34662e-80	3.74963e-81
102095542	1.023	3.83	1.90488	1.88071e-79	2.13077e-80
102093984	1.06	3.693	1.78849	3.44339e-78	3.9336e-79
102086116	0.656	4.183	2.63481	5.74514e-78	6.59904e-79
102094284	1.84	4.72	1.34048	6.98133e-77	8.06273e-78
102083556	15.08	6.283	-1.25506	3.24692e-76	3.78039e-77
102090366	1.06	5.3	2.33512	9.00916e-76	1.05459e-76
102094338	0.576	3.486	2.57443	6.98522e-75	8.20952e-76
102088945	1.383	4.556	1.6931	7.2043e-75	8.47829e-76
102093526	1.57	6.156	1.94795	7.01042e-74	8.33801e-75
102085040	3.076	1.256	-1.28717	9.27166e-74	1.1042e-74
102087856	0.76	4.66	2.61247	1.77225e-73	2.1162e-74
BGI_novel_G000060	3.663	1.73	-1.07488	1.94709e-73	2.32803e-74
102089843	2.2	13.27	2.59809	3.464e-73	4.15256e-74
102093434	3.523	9.933	1.47396	1.4414e-72	1.73469e-73
102096598	7.326	15.896	1.10204	1.91511e-72	2.31079e-73
102091849	5.356	14.206	1.3712	2.38401e-72	2.88031e-73
102086526	0.583	7.09	2.8983	3.31279e-72	4.01282e-73
102091568	1.943	7.303	1.89491	6.1004e-72	7.39905e-73
102097428	0.04	0.793	4.28386	9.66766e-72	1.17409e-72
102090523	0.336	1.813	2.40511	2.89459e-71	3.54254e-72
102087952	2.076	6.436	1.60736	3.05257e-71	3.74066e-72
102098557	5.413	16.58	1.57826	3.68202e-71	4.51778e-72
102083897	8.073	18.62	1.17532	3.79011e-71	4.65634e-72
102095379	9.25	21.996	1.04122	1.54568e-70	1.91105e-71
102097728	4.386	9.483	1.15612	3.49225e-70	4.33965e-71
102084510	4.383	10.503	1.24028	9.13932e-70	1.14e-70
102098062	3.126	6.616	1.07166	2.48445e-69	3.11845e-70
102090684	2.636	16.276	2.59112	3.11184e-69	3.91083e-70
102091943	11.73	4.69	-1.31263	3.54201e-69	4.46254e-70
102086473	4.066	18.816	2.1744	4.19408e-69	5.29065e-70
102098353	0.84	0.013	-6.16435	4.86874e-69	6.15697e-70
102093426	0.273	1.39	2.32537	1.15323e-68	1.46197e-69
102089000	1.276	4.19	1.69698	1.25118e-68	1.58811e-69
102086639	0.13	1.846	3.85999	1.38846e-68	1.76454e-69
102089477	0.283	5.043	4.08169	2.053e-68	2.6155e-69
102089672	0.6	2.03	1.75041	3.41621e-68	4.35759e-69
102093264	5.69	14.05	1.27804	3.83853e-68	4.90229e-69
102092956	2.806	7.23	1.33212	4.86819e-68	6.22493e-69
102098974	4.923	2.16	-1.17368	6.20251e-68	7.94083e-69
102086680	2.656	9.586	1.83169	7.77211e-68	9.96251e-69
102084509	0.853	2.543	1.55236	1.20202e-67	1.54267e-68
102097466	1.32	5.436	2.01203	1.72675e-67	2.21881e-68
102086975	0.016	5.656	8.38356	1.7629e-67	2.26803e-68
102084978	1.4	3.71	1.39654	2.45371e-67	3.16062e-68
102084912	0.09	1.393	3.94187	3.27667e-67	4.23094e-68
102087798	0.613	2.013	1.72098	5.73038e-67	7.40822e-68
102089535	1.163	4.01	1.80199	6.54265e-67	8.46857e-68
102098757	5.523	11.77	1.085	1.37128e-66	1.78138e-67
102090572	6.433	14.863	1.1902	4.07795e-66	5.31031e-67
102092838	2.876	6.04	1.0402	6.72909e-66	8.77316e-67
102089297	1.716	6.936	2.02089	9.82197e-66	1.28671e-66
102092177	1.636	7.583	2.10282	1.61282e-65	2.1179e-66
110366164	2.35	0.706	-1.7145	4.41983e-65	5.82476e-66
102084114	2.17	7.953	1.84857	8.75121e-65	1.15467e-65
106145637	0.526	3.126	2.60857	1.62757e-64	2.15513e-65
102097810	1.016	3.593	1.81987	1.82782e-64	2.42601e-65
102086177	6.063	12.666	1.03674	1.92671e-64	2.56029e-65
102087361	0.333	2.086	2.6255	6.09845e-64	8.13253e-65
102084545	1.606	3.58	1.06818	7.17442e-64	9.57863e-65
102086833	11.313	5.093	-1.14642	3.01888e-63	4.07784e-64
102086383	3.076	9.803	1.6519	7.29368e-63	9.92072e-64
102089594	0.223	1.386	2.63269	1.14969e-62	1.56559e-63
102098014	4.31	10.49	1.26173	1.19041e-62	1.6229e-63
102087003	1.293	4.943	1.92961	2.46302e-62	3.36559e-63
102084221	3.983	8.603	1.08947	3.82224e-62	5.22889e-63
102085508	0.876	2.013	1.19796	8.82704e-62	1.21723e-62
102087349	4.97	10.45	1.06534	1.05532e-61	1.45693e-62
102094357	1.58	3.856	1.27035	1.30276e-61	1.8026e-62
102093561	2.383	5.34	1.14514	2.15862e-61	2.997e-62
102087277	0.8	4.473	2.47192	2.28027e-61	3.16946e-62
102088238	1.853	7.283	1.94958	2.40253e-61	3.34316e-62
102097251	9.936	21.163	1.06559	2.5829e-61	3.5982e-62
102091799	2.31	5.11	1.15649	2.62497e-61	3.66092e-62
102085929	17.953	3.82	-2.23549	3.17839e-61	4.43773e-62
102094717	4.683	1.386	-1.66955	3.25805e-61	4.55406e-62
102083830	7.19	3.526	-1.02673	4.36497e-61	6.11499e-62
110356454	0.223	4.483	4.31049	5.77803e-61	8.13079e-62
BGI_novel_G000268	60.46	25.763	-1.24722	5.83013e-61	8.21324e-62
102091546	2.236	5.783	1.29235	7.79434e-61	1.10048e-61
102095245	2.09	5.683	1.41551	7.91418e-61	1.11864e-61
102086511	3.756	8.106	1.08227	1.98252e-60	2.81153e-61
102090063	10.7	21.913	1.01198	2.34985e-60	3.33614e-61
102098373	0.336	5.696	4.05147	7.50034e-60	1.07072e-60
102092106	1.08	4.29	2.00441	2.3353e-59	3.36306e-60
102088276	3.143	1.28	-1.30335	2.63591e-59	3.8001e-60
110359736	3.606	10.87	1.5323	6.43762e-59	9.34142e-60
102092022	2.113	7.046	1.59229	1.79849e-58	2.62383e-59
102087809	1.816	5.696	1.66629	1.80517e-58	2.6364e-59
102090864	2.206	6.56	1.59397	6.07825e-58	8.9152e-59
102084085	0.42	3.233	2.89666	6.16806e-58	9.05659e-59
102095506	9.043	19.883	1.11716	7.5278e-58	1.10649e-58
102094766	3.943	1.91	-1.03159	7.77917e-58	1.14466e-58
102094018	0.79	3.696	2.14687	8.82902e-58	1.30052e-58
102096278	2.523	6.226	1.28066	2.75361e-57	4.07334e-58
102098495	3.61	8.853	1.26654	8.15096e-57	1.20703e-57
102097809	5.26	10.526	1.00068	8.9821e-57	1.33151e-57
102088292	1.43	6.76	2.18207	1.05636e-56	1.56761e-57
102088003	12.48	6.3	-1.02857	1.43718e-56	2.13724e-57
102085551	3.22	7.836	1.06724	1.49453e-56	2.22486e-57
102095500	0.81	4.076	2.3129	5.49309e-56	8.22908e-57
102085980	1.053	6.106	2.52833	6.84606e-56	1.02774e-56
102093850	1.933	5.823	1.56826	1.2139e-55	1.82803e-56
106145639	0.993	5.573	2.3408	1.43012e-55	2.15587e-56
102097561	1.296	4.58	1.80279	2.02982e-55	3.07264e-56
102086916	4.04	9.866	1.29555	2.27697e-55	3.45032e-56
102084709	4.006	11.793	1.5316	9.69994e-55	1.48353e-55
102086963	2.51	1.22	-1.04104	1.75752e-54	2.69349e-55
102085135	2.59	8.05	1.61113	2.27134e-54	3.48807e-55
102097351	3.146	9.483	1.6006	6.02611e-54	9.28255e-55
102085311	0.246	5.913	4.56023	2.38917e-53	3.70646e-54
102090263	1.816	6.03	1.70239	2.69677e-53	4.18788e-54
102095486	2.496	5.033	1.03041	3.84353e-53	5.97473e-54
102097779	6.806	15.913	1.20845	4.03355e-53	6.28276e-54
BGI_novel_G000184	1.14	18.59	3.98297	4.75338e-53	7.41144e-54
102087625	0.476	1.823	1.90857	6.03936e-53	9.44492e-54
102096566	0.31	2	2.66185	9.7786e-53	1.53693e-53
102084373	4.046	7.97	1.03823	1.45315e-52	2.28852e-53
102088825	3.616	9.903	1.44357	2.64007e-52	4.17015e-53
102095857	0.95	3.756	1.95699	3.05705e-52	4.83359e-53
102083596	2.93	6.596	1.1546	4.88018e-52	7.75444e-53
102092196	3.7	10.396	1.46628	6.03252e-52	9.61383e-53
102090285	0.253	1.216	2.2963	6.89147e-52	1.10043e-52
102090099	5.66	16.38	1.53224	8.35265e-52	1.33637e-52
102092251	4.31	0.73	-2.56255	1.05848e-51	1.70014e-52
102083933	4.473	6.826	1.05888	1.65165e-51	2.66323e-52
102098082	0.633	2.896	2.03041	4.12399e-51	6.67566e-52
102086137	0.196	1.676	2.89548	8.48956e-51	1.37557e-51
102085674	2.473	6.626	1.42225	8.65848e-51	1.4043e-51
102097841	2.726	8.586	1.62938	1.23941e-50	2.01987e-51
102086168	0	1.69	9.0748	1.41531e-50	2.30876e-51
102089147	0.493	2.396	2.2552	1.50167e-50	2.452e-51
BGI_novel_G000362	1.483	0.603	-1.27342	2.88403e-50	4.73176e-51
102089818	5.36	11.776	1.12202	3.2762e-50	5.38033e-51
102093027	4.096	0	-9.02096	4.1208e-50	6.78027e-51
102087796	4.333	14.336	1.67827	7.35675e-50	1.21508e-50
102085779	5.14	0.156	-4.88108	1.24947e-49	2.06564e-50
102084468	0.716	1.873	1.37766	2.17039e-49	3.61532e-50
102098546	1.7	5.146	1.58142	3.07699e-49	5.14478e-50
102098214	0.103	1.163	3.57473	4.87866e-49	8.16486e-50
102092861	0.236	1.8	2.88231	5.75927e-49	9.65668e-50
102091511	2.17	8.076	1.86733	1.13937e-48	1.92111e-49
BGI_novel_G000437	0.443	2.17	2.30466	1.39462e-48	2.35368e-49
102085008	0.34	2.383	2.32164	1.67436e-48	2.83104e-49
102088817	0.14	4.203	4.56784	1.96944e-48	3.33615e-49
102090882	1.636	5.36	1.69251	5.16638e-48	8.784e-49
102098860	1.213	3.26	1.40694	8.16143e-48	1.39146e-48
BGI_novel_G000503	13.506	3.266	-2.0495	1.39105e-47	2.38035e-48
102090501	0.22	2.41	3.00441	2.01114e-47	3.45405e-48
102087168	0.666	2.256	1.73425	2.19021e-47	3.76847e-48
102096668	3.666	7.636	1.03289	6.42704e-47	1.11389e-47
102092394	0.506	2.36	2.36897	1.16891e-46	2.0332e-47
102097457	0.486	2.463	2.29744	1.5522e-46	2.70476e-47
102087925	1.513	3.676	1.26264	1.75663e-46	3.06374e-47
102092618	6.81	3.486	-1.02766	2.24188e-46	3.91358e-47
102086010	0.093	1.376	3.74385	3.00917e-46	5.25772e-47
102096154	3.123	8.323	1.3924	3.82151e-46	6.68306e-47
102085013	2.52	5.413	1.09912	3.89917e-46	6.83109e-47
102085666	0.766	2.316	1.57209	6.92461e-46	1.21749e-46
102097508	0.47	2.003	2.08155	7.29843e-46	1.28436e-46
102086414	1.94	5.356	1.41101	1.21396e-45	2.14391e-46
102085257	0.32	2.673	3.14397	3.1831e-45	5.65641e-46
102088061	2.126	7.323	1.75201	3.84405e-45	6.84898e-46
102096682	0.543	1.863	1.78232	5.01855e-45	8.95733e-46
102092932	6.48	24.413	1.88319	5.16774e-45	9.23171e-46
102083769	0.613	1.646	1.41792	5.31797e-45	9.50842e-46
102091064	2.026	5.306	1.36969	5.60987e-45	1.00479e-45
102087880	0.33	1.893	2.49673	8.30837e-45	1.49203e-45
102087158	0.476	2.45	2.48077	9.14926e-45	1.64447e-45
110355730	2.903	8.056	1.42245	1.69753e-44	3.0644e-45
102094054	0.003	0.756	7.66703	1.71316e-44	3.09531e-45
102085565	0.513	3.36	2.68177	1.71509e-44	3.10149e-45
102090171	1.103	2.91	1.3197	2.04874e-44	3.71769e-45
102088538	1.816	3.72	1.01889	2.05799e-44	3.73769e-45
102084245	0.243	1.343	3.15969	2.25963e-44	4.10746e-45
102091365	3.013	0.56	-2.40954	2.84228e-44	5.17102e-45
102092197	0.45	2.87	2.67677	2.93946e-44	5.35242e-45
102090326	2.23	5.863	1.34716	3.04386e-44	5.5473e-45
102085663	1.29	3.183	1.29042	4.02712e-44	7.35186e-45
102098250	1.803	4.843	1.41642	1.04923e-43	1.92697e-44
BGI_novel_G000242	0.543	0	-8.76706	1.58657e-43	2.92376e-44
102092346	9.846	23.063	1.15918	1.99497e-43	3.68264e-44
102086304	0.206	2.39	3.48984	2.21306e-43	4.08868e-44
102092114	1.306	4.773	1.84878	2.32658e-43	4.30206e-44
102087720	1.303	3.006	1.19097	4.6592e-43	8.6591e-44
102098208	0.68	1.87	1.46033	4.67314e-43	8.69233e-44
102088528	0.706	2.32	1.66752	6.12971e-43	1.14112e-43
102088272	2.056	6.213	1.4744	9.1316e-43	1.70712e-43
102098354	6.606	2.843	-1.20114	1.20693e-42	2.26199e-43
102086027	2.02	4.596	1.13362	2.59244e-42	4.86678e-43
BGI_novel_G000282	3.286	1.373	-1.24872	4.58656e-42	8.63909e-43
110359695	0.4	2.106	2.40986	5.17008e-42	9.75439e-43
102090682	1.43	3.03	1.07126	1.33416e-41	2.53599e-42
102095758	2.213	6.75	1.58295	1.53739e-41	2.92951e-42
102088567	2.046	4.613	1.147	1.82344e-41	3.486e-42
102088908	7.226	2.99	-1.264	2.57057e-41	4.9224e-42
102096026	4.19	11.683	1.59322	4.4978e-41	8.65517e-42
102090186	0.146	1.36	3.19391	4.56935e-41	8.8e-42
102094568	2.06	5.136	1.36233	4.96403e-41	9.57567e-42
102093051	0.99	5.193	2.38322	6.37164e-41	1.23209e-41
102085437	9.543	20.433	1.07385	8.4499e-41	1.63529e-41
BGI_novel_G000632	3.853	8.216	1.07818	8.83742e-41	1.71167e-41
102095787	4.706	1.69	-1.50692	1.33611e-40	2.59831e-41
102093296	1.33	3.53	1.43337	1.83763e-40	3.58513e-41
102086067	0.823	4.646	2.48479	1.86253e-40	3.63662e-41
BGI_novel_G000249	0	4.626	8.66377	2.91652e-40	5.7174e-41
102089123	1.07	2.413	1.15642	3.31446e-40	6.51309e-41
102092843	3.986	12.24	1.4471	3.68387e-40	7.25055e-41
102088289	1.47	3.746	1.32136	3.81846e-40	7.52144e-41
102084111	0.263	1.346	2.31522	3.88447e-40	7.65753e-41
102093005	7.336	3.243	-1.15928	4.13408e-40	8.16903e-41
102088898	38.576	83.083	1.03857	4.36836e-40	8.63882e-41
102089025	0.32	1.086	1.7532	5.3854e-40	1.0667e-40
102095712	1.92	4.046	1.05018	7.74356e-40	1.53864e-40
102086615	0.393	2.686	2.76932	1.69727e-39	3.38576e-40
102094989	4.263	9.416	1.12386	2.29414e-39	4.5872e-40
102089079	5.16	10.63	1.0132	2.40381e-39	4.81026e-40
102088222	0.646	2.893	2.14003	5.68043e-39	1.14383e-39
102095010	0.283	1.063	1.88745	9.566e-39	1.93224e-39
BGI_novel_G000426	10.283	31.496	1.55901	1.0039e-38	2.02935e-39
102087275	12.16	5.79	-1.0875	1.314e-38	2.66238e-39
110355563	0.096	1.256	3.68986	2.04359e-38	4.15026e-39
102085665	8.03	2.703	-1.27383	2.29235e-38	4.66623e-39
102088203	0.226	2.343	3.35234	2.48583e-38	5.06397e-39
102095108	3.66	8.673	1.2274	2.92023e-38	5.96263e-39
102091738	0.956	2.44	1.34187	4.21298e-38	8.63522e-39
102083963	5.716	2.776	-1.02395	4.59417e-38	9.42374e-39
102088739	3.93	8.58	1.10305	8.44303e-38	1.74245e-38
BGI_novel_G000063	0.74	0.07	-3.44721	9.86923e-38	2.03988e-38
102083797	1.863	0.633	-1.521	3.30684e-37	6.88675e-38
102098894	1.316	3.82	1.48705	3.47717e-37	7.24693e-38
102098736	0.456	1.79	2.01333	5.41714e-37	1.13411e-37
102093994	1.323	3.17	1.2485	5.62051e-37	1.17756e-37
102093012	0.496	2.513	2.29751	6.67751e-37	1.40111e-37
102092513	0.126	0.873	2.78215	6.90905e-37	1.45077e-37
102086942	0.226	1.176	2.3368	9.77659e-37	2.0575e-37
102089006	1.72	4.06	1.22487	1.53248e-36	3.23233e-37
102094966	1.233	0.046	-5.74263	3.04101e-36	6.46657e-37
102087297	5.516	11.863	1.08216	3.51851e-36	7.50402e-37
102095092	0.12	0.713	2.54666	4.6758e-36	9.99418e-37
102091164	4.456	9.26	1.07853	5.44261e-36	1.16588e-36
102087838	0.66	2.626	1.98734	9.10348e-36	1.95579e-36
102084875	1.02	4.553	2.12994	1.47921e-35	3.18951e-36
102085371	0.613	2.093	1.75139	1.52288e-35	3.28606e-36
102096447	0.063	0.97	3.92853	1.86244e-35	4.02169e-36
102093995	0.623	1.59	1.33016	1.93707e-35	4.18891e-36
102094048	1.943	0.82	-1.23982	3.90862e-35	8.48913e-36
102092898	0.92	2.406	1.37497	4.72377e-35	1.02744e-35
102088914	0.07	0.963	3.803	9.8829e-35	2.1604e-35
102098902	0.61	2.85	2.2055	1.07532e-34	2.35233e-35
102097423	1.036	2.893	1.46015	1.14091e-34	2.4994e-35
102092725	1.19	4.95	2.02578	1.32124e-34	2.90066e-35
102084531	3.473	9.676	1.44641	1.33243e-34	2.92941e-35
102094249	1.983	0.473	-2.06233	1.33575e-34	2.93878e-35
102085381	2.876	7.243	1.31238	1.71931e-34	3.79344e-35
BGI_novel_G000031	1.046	0.143	-2.87031	1.81679e-34	4.01136e-35
102091312	0.503	1.676	1.707	2.02051e-34	4.46433e-35
102083717	1.396	3.283	1.1777	2.52845e-34	5.59851e-35
102092477	3.763	9.273	1.29047	6.17115e-34	1.37803e-34
102092478	0.83	2.35	1.44545	7.75849e-34	1.73491e-34
102092547	0.153	3.983	4.84803	8.05005e-34	1.80137e-34
102090996	1.903	4.753	1.15461	8.15836e-34	1.82689e-34
102087426	0.076	0.82	3.38589	8.58817e-34	1.92448e-34
102084885	0.84	2.546	1.57868	9.96236e-34	2.23642e-34
102096549	4.54	8.406	1.02354	9.96236e-34	2.2371e-34
102094517	1.753	5.266	1.4852	1.18055e-33	2.65283e-34
102083691	2.413	1.066	-1.20679	1.40811e-33	3.16861e-34
102092353	5.16	2.183	-1.23241	1.56162e-33	3.51648e-34
102092459	0.41	1.393	1.75169	1.57105e-33	3.54017e-34
102091321	0.813	2.276	1.4723	1.64012e-33	3.6984e-34
102097768	0.886	1.936	1.0831	2.24409e-33	5.06736e-34
102088323	1.29	3.016	1.20659	2.38718e-33	5.3942e-34
102090554	0.43	1.796	2.03527	2.65143e-33	6.00377e-34
102093773	0.94	2.37	1.31386	2.66061e-33	6.02874e-34
102097330	0.15	1.173	3.0153	2.68822e-33	6.10394e-34
102097507	0.223	0.783	1.8917	2.70585e-33	6.14821e-34
102089863	1.213	2.84	1.21068	2.86874e-33	6.52732e-34
102091529	7.226	3.563	-1.0142	3.56163e-33	8.10944e-34
102089840	3.61	1.3	-1.49629	5.46065e-33	1.24761e-33
102088428	2.486	5.39	1.09028	5.7683e-33	1.31971e-33
102090270	0.663	1.696	1.33225	8.08938e-33	1.85834e-33
102086408	1.633	3.313	1.00812	8.11975e-33	1.86659e-33
102088082	0.386	2.923	2.88285	9.93557e-33	2.28869e-33
102088633	0.15	1.306	3.07877	1.46373e-32	3.3878e-33
102085238	1.746	3.033	1.0802	1.88777e-32	4.37516e-33
102093542	4.826	10.583	1.11046	2.02985e-32	4.714e-33
102097804	0.413	1.6	1.97382	2.31123e-32	5.37831e-33
102098756	0.653	2.543	1.99193	2.55746e-32	5.96332e-33
102084607	0.873	4.586	2.35234	2.95361e-32	6.89631e-33
102084743	7.23	2.43	-1.57546	3.19486e-32	7.46459e-33
102084797	4.136	8.386	1.00322	4.2407e-32	9.93471e-33
102091831	0.823	3.116	1.89416	5.54794e-32	1.30407e-32
102098473	2.92	1.34	-1.12298	6.91627e-32	1.62678e-32
102090214	23.18	7.67	-1.6139	8.74912e-32	2.062e-32
102088711	0.343	1.28	2.5227	2.02426e-31	4.80474e-32
102086742	1.286	3.293	1.3193	2.30207e-31	5.47243e-32
110363534	5.68	2.69	-1.06676	2.42732e-31	5.77778e-32
102091532	0.003	0.586	7.0748	2.83255e-31	6.74681e-32
110355943	0.84	3.74	2.12682	3.53324e-31	8.43237e-32
102088672	1.41	3.666	1.25541	4.55285e-31	1.09157e-31
102097196	5.313	13.976	1.37108	8.31497e-31	2.00528e-31
102087447	1.243	4.016	1.66873	9.41313e-31	2.27307e-31
102096387	0.476	3.523	2.85353	1.17168e-30	2.83487e-31
102087284	0.873	3.053	1.78084	2.06582e-30	5.03384e-31
102094576	0.92	2.783	1.59265	2.19441e-30	5.35062e-31
102083434	3.893	8.863	1.15212	2.73608e-30	6.68853e-31
102090340	2.846	6.603	1.20729	3.32996e-30	8.14551e-31
102085413	1.39	3.25	1.20033	3.84709e-30	9.42253e-31
102088109	1.69	4.09	1.22379	4.15741e-30	1.01891e-30
102091859	0.46	2.39	2.34591	4.20433e-30	1.03107e-30
102095628	0.74	2.1	1.47443	4.35488e-30	1.06936e-30
102087960	2.026	5.346	1.37103	5.41042e-30	1.32939e-30
102092489	0.28	0.863	1.60359	9.62887e-30	2.381e-30
102085506	5.533	2.553	-1.1071	9.87886e-30	2.44591e-30
102087365	1.98	4.2	1.1122	1.90956e-29	4.74884e-30
102096527	0.936	3.71	1.95852	2.19082e-29	5.45516e-30
102088081	0.603	2.406	1.95852	2.19082e-29	5.45516e-30
102087890	2.386	5.576	1.20357	2.60649e-29	6.50242e-30
BGI_novel_G000173	0.853	0.053	-4.01537	3.05259e-29	7.62968e-30
102091854	1.256	3.16	1.31265	3.54619e-29	8.86893e-30
102084833	2	7.28	1.83047	5.25968e-29	1.31791e-29
102097682	0.28	1.126	1.95748	5.89313e-29	1.47848e-29
102084953	0.093	1.553	4.05278	6.50306e-29	1.63557e-29
102097666	1.356	3.25	1.2594	6.7354e-29	1.69717e-29
102091895	0.79	0.05	-4.02487	7.5693e-29	1.90848e-29
102097777	0.043	0.423	3.34269	7.72818e-29	1.94975e-29
102084680	0.41	1.52	1.86835	7.93517e-29	2.00322e-29
BGI_novel_G000343	3.616	0.863	-2.06994	1.52045e-28	3.86217e-29
102098453	3.703	13.143	1.89101	2.66618e-28	6.81428e-29
102091905	1.083	0.133	-3.00522	2.88856e-28	7.38717e-29
102085181	6.596	13.986	1.06906	4.95942e-28	1.27453e-28
102097005	0.373	1.226	1.69489	5.77136e-28	1.48591e-28
102090769	2.736	7.233	1.15571	6.14254e-28	1.58244e-28
102091053	5.066	10.34	1.01932	6.34623e-28	1.63591e-28
102088110	1.156	4.336	1.88051	6.62277e-28	1.70823e-28
102085132	0.49	1.283	1.39593	6.99674e-28	1.80578e-28
102093846	0.063	0.723	3.54348	7.64772e-28	1.97619e-28
102090065	0.42	4.28	3.30343	7.80897e-28	2.01908e-28
102090663	4.49	2.33	-1.11423	9.0705e-28	2.35522e-28
102091010	10.81	5.236	-1.02936	1.05741e-27	2.75062e-28
102098003	0.22	2.236	3.29344	1.38872e-27	3.61897e-28
102085965	1.123	0.31	-1.84746	1.43466e-27	3.74093e-28
BGI_novel_G000598	9.363	21.33	1.15702	1.5592e-27	4.07299e-28
102083678	0.74	3.08	2.03041	1.59322e-27	4.16435e-28
102088580	0.05	0.366	2.81177	3.06133e-27	8.04488e-28
102086705	4.806	2.216	-1.12713	5.04062e-27	1.33253e-27
102098846	0.48	1.92	1.96804	5.41717e-27	1.43292e-27
110359344	3.843	8.453	1.10676	6.73892e-27	1.78465e-27
102095004	0.283	1.05	1.92188	6.75906e-27	1.79105e-27
102090563	0.066	1.146	5.77659	8.54945e-27	2.27217e-27
102086038	0.526	1.44	1.43065	8.68042e-27	2.30834e-27
102087291	0.47	1.593	1.76401	9.54934e-27	2.5409e-27
102086476	3.546	1.706	-1.05905	1.22605e-26	3.2719e-27
102095979	2.28	4.88	1.01846	1.32502e-26	3.54015e-27
102085512	0.67	2.226	1.72229	1.34017e-26	3.58274e-27
102084695	0.093	0.663	2.70501	2.2923e-26	6.16404e-27
102097678	0.343	1.186	1.77431	3.09626e-26	8.3356e-27
102083750	0.95	2.726	1.4808	4.62499e-26	1.25019e-26
102083564	2.003	5.173	1.29769	5.8625e-26	1.58746e-26
102091522	12.733	6.08	-1.06811	6.17504e-26	1.67403e-26
102087928	0.253	1.31	2.35234	8.11023e-26	2.205e-26
102093157	1.286	4.266	1.70848	8.3434e-26	2.27232e-26
102095930	1.95	5.526	1.29375	8.79331e-26	2.39623e-26
102084979	0.583	1.733	1.50996	1.01338e-25	2.76788e-26
102088909	1.223	2.81	1.18502	1.90627e-25	5.23055e-26
102090187	1.203	2.52	1.06608	2.20538e-25	6.06855e-26
102098920	1.25	2.746	1.17023	2.94109e-25	8.12066e-26
102094877	0.723	1.82	1.32109	3.24461e-25	8.96887e-26
102086970	1.353	3.08	1.08565	3.89932e-25	1.08275e-25
102096707	0.976	3.17	1.46626	4.33037e-25	1.2038e-25
102086466	0.463	1.28	1.42571	5.018e-25	1.3981e-25
110357664	0.3	1.176	1.97431	7.96876e-25	2.22773e-25
102083633	0.57	3.076	2.41055	8.27954e-25	2.31721e-25
102085422	1.446	3.146	1.13929	9.2367e-25	2.58653e-25
102091801	2.05	4.46	1.10841	9.25877e-25	2.59416e-25
BGI_novel_G000245	0.363	1.126	1.62515	9.2684e-25	2.59831e-25
102083833	0.38	1.116	1.54047	1.07884e-24	3.03458e-25
102091638	9.576	4.793	-1.00647	1.10316e-24	3.10473e-25
102087233	0.27	1.316	2.28416	1.78267e-24	5.03667e-25
102096168	1.733	0.463	-1.8233	2.25615e-24	6.38503e-25
102098822	0.633	2.653	1.72146	2.37566e-24	6.73069e-25
102086346	0.64	2.91	2.16061	3.18468e-24	9.05273e-25
102086173	0.413	1.433	1.71606	3.65491e-24	1.03951e-24
BGI_novel_G000093	1.1	2.62	1.22681	4.08938e-24	1.165e-24
106145875	18.486	9.763	-1.03461	4.51587e-24	1.28792e-24
102090873	0.656	1.926	1.52982	7.09592e-24	2.03042e-24
102088636	0.263	1.323	2.30477	7.59793e-24	2.17645e-24
102088654	1.926	4.13	1.07849	8.0521e-24	2.30781e-24
102094194	0.486	1.53	1.63613	1.04587e-23	3.00248e-24
102085076	0.666	1.706	1.29344	1.3281e-23	3.82518e-24
102098826	4.566	1.676	-1.44825	1.40501e-23	4.05112e-24
106145897	3.016	6.5	1.12784	1.59717e-23	4.61268e-24
102088907	0.183	0.573	1.71293	1.65588e-23	4.78483e-24
102083664	0.133	0.533	1.9951	1.93237e-23	5.60195e-24
102085062	2.413	5.033	1.01227	2.00315e-23	5.81028e-24
102088030	0.433	1.706	2.06675	2.07416e-23	6.01948e-24
102089431	0.16	0.786	2.2663	2.15314e-23	6.25209e-24
102096775	3.293	7.766	1.22065	2.27039e-23	6.59965e-24
102087779	1.233	3.643	1.56695	2.48729e-23	7.24182e-24
BGI_novel_G000139	0.446	1.356	1.58483	2.83602e-23	8.2705e-24
BGI_novel_G000013	0.586	0.213	-1.45864	3.33799e-23	9.76053e-24
102096083	12.193	4.93	-1.30449	3.76053e-23	1.10138e-23
102094268	0.963	2.746	1.50644	5.1345e-23	1.50539e-23
110360101	5.853	14.943	1.29873	5.20694e-23	1.52744e-23
102085783	1.273	2.726	1.10281	5.32979e-23	1.56515e-23
102083424	0.88	3.406	1.92731	5.50195e-23	1.61657e-23
102089490	0.373	1.953	2.29511	5.54043e-23	1.62874e-23
102098177	0.143	0.713	2.27217	5.71859e-23	1.68291e-23
102085190	0.513	1.486	1.51393	6.84815e-23	2.01962e-23
BGI_novel_G000040	0.233	1.01	2.09668	6.92053e-23	2.04205e-23
102086156	3.063	7.153	1.19617	7.09177e-23	2.09369e-23
102097522	0.253	0.85	1.70962	7.44916e-23	2.2027e-23
106145636	3.016	6.723	1.13021	7.48222e-23	2.21365e-23
102083617	3.406	7.176	1.05235	8.72675e-23	2.58595e-23
102092364	0.03	0.9	4.96901	1.06996e-22	3.17558e-23
BGI_novel_G000034	0.97	0.25	-1.94107	1.12486e-22	3.3403e-23
102086696	1.37	3.896	1.48866	1.4325e-22	4.26955e-23
102089679	1.273	3.926	1.48866	1.4325e-22	4.26955e-23
102094777	0.776	1.836	1.23275	1.82494e-22	5.45922e-23
110355493	0.88	3.526	1.47401	1.98829e-22	5.951e-23
102086727	0.923	2.536	1.46898	1.98999e-22	5.95921e-23
102096294	0.89	3.4	1.83776	2.1459e-22	6.42945e-23
102087832	0.466	2.146	2.16471	2.66436e-22	8.02458e-23
102093424	0.466	1.326	1.50706	2.97872e-22	8.98074e-23
102094788	4.66	15.686	1.64932	3.42574e-22	1.03499e-22
102087721	0.85	2.533	1.55462	4.83281e-22	1.46616e-22
102098703	0.55	1.706	1.52289	5.30112e-22	1.61239e-22
102094233	0.426	1.383	1.68082	6.23233e-22	1.90246e-22
102084681	1.806	3.79	1.0534	7.50731e-22	2.29989e-22
110359685	1.91	0.63	-1.60616	8.26774e-22	2.53804e-22
110360796	0.003	0.306	6.47335	1.07807e-21	3.31962e-22
102088788	0.31	2.096	2.72552	1.09201e-21	3.36425e-22
102089258	0.38	1.346	1.80246	1.15612e-21	3.56536e-22
102089275	1.17	3.826	1.68249	1.83672e-21	5.69019e-22
102087472	0.01	0.36	4.88839	1.91683e-21	5.94437e-22
102096339	0.346	0.83	1.24898	2.04326e-21	6.34927e-22
102088000	1.593	3.733	1.23167	2.39868e-21	7.48376e-22
102090999	0.586	1.786	1.19863	2.54645e-21	7.95277e-22
102084438	0.68	3.466	2.32503	2.70237e-21	8.4482e-22
102094205	3.85	11.966	1.60414	3.17464e-21	9.94452e-22
102084212	0.336	1.2	1.80802	3.36633e-21	1.05503e-21
102094398	1.066	2.513	1.22902	4.01631e-21	1.25999e-21
102093666	0.423	1.62	1.91215	4.44168e-21	1.39622e-21
102083558	0.686	1.6	1.23014	4.77511e-21	1.50253e-21
102093462	0.443	0.963	1.48857	4.83549e-21	1.52229e-21
102085308	0.33	0.766	1.18083	4.95488e-21	1.56298e-21
102088083	0.286	0.836	1.52759	6.07887e-21	1.9223e-21
102090039	1.13	2.45	1.08825	6.40946e-21	2.03287e-21
102097229	0.74	1.89	1.154	6.85927e-21	2.1766e-21
BGI_novel_G000438	0.366	1.226	1.75403	6.97528e-21	2.21451e-21
102089121	0.853	0.11	-3.11464	7.08198e-21	2.25061e-21
102097273	0.46	1.12	1.2528	8.07517e-21	2.5675e-21
102085411	0.99	2.273	1.1788	9.79474e-21	3.12191e-21
102084796	0.083	1.103	3.64512	1.02318e-20	3.26281e-21
102087662	0.15	0.87	2.58366	1.03109e-20	3.28967e-21
102088403	0.28	0.706	1.30627	1.06026e-20	3.38438e-21
102092766	3.996	1.733	-1.20427	1.08457e-20	3.46369e-21
102089854	0.526	1.756	1.70721	1.30251e-20	4.16991e-21
102087732	0.106	0.48	1.93541	1.35232e-20	4.33148e-21
102096160	0.203	1.54	2.91305	1.51863e-20	4.87844e-21
102095550	0.553	1.88	1.73911	2.01405e-20	6.49521e-21
102086599	6.23	2.686	-1.20318	2.03165e-20	6.55514e-21
102091736	0.53	2.54	2.23757	2.15206e-20	6.95712e-21
102085934	1.29	2.843	1.11068	4.0439e-20	1.31554e-20
102087227	0.15	0.86	2.51154	5.679e-20	1.85725e-20
102090249	0.06	2.376	5.33419	5.71707e-20	1.8706e-20
102092335	0.393	1.34	1.45243	7.2527e-20	2.37646e-20
102089558	1.436	3.46	1.25003	7.58831e-20	2.48881e-20
102094770	0.216	0.786	1.8304	8.49705e-20	2.79085e-20
102098349	0.206	0.966	2.20973	9.6156e-20	3.16426e-20
102096552	0.083	0.603	3.001	9.99961e-20	3.2922e-20
BGI_novel_G000436	0.27	1.033	1.95736	1.05456e-19	3.47692e-20
102083674	0.85	3.4	1.97445	1.15711e-19	3.82408e-20
102089586	0.643	1.383	1.06702	1.62344e-19	5.37543e-20
102096862	0.473	1.113	1.18765	1.91931e-19	6.37012e-20
102093423	0.776	0.21	-1.90178	2.25947e-19	7.5168e-20
102089310	0	0.496	7.37026	2.40068e-19	8.00163e-20
102095770	0.58	1.596	1.44013	2.66915e-19	8.90063e-20
102096892	1.22	3.226	1.40178	2.7714e-19	9.24594e-20
102087392	0.67	2.05	1.61537	3.12787e-19	1.04548e-19
102085691	0.743	1.84	1.29435	3.44009e-19	1.15038e-19
BGI_novel_G000019	1.19	0.483	-1.29081	3.56834e-19	1.19439e-19
102088714	2.463	0.863	-1.52061	4.53916e-19	1.5236e-19
102083965	0.143	0.79	2.46781	4.66067e-19	1.56512e-19
102094067	0.47	1.74	1.94979	4.68859e-19	1.57596e-19
102096319	0.133	0.796	2.62734	4.99878e-19	1.68258e-19
102085338	0.293	0.66	1.13964	5.01087e-19	1.68743e-19
102086068	0.046	1.206	4.71223	6.42148e-19	2.1695e-19
102091911	0.926	2.663	1.46618	7.77341e-19	2.63357e-19
102086796	0.79	2.336	1.4884	9.58009e-19	3.25916e-19
102093760	1.496	4.19	1.4436	1.0577e-18	3.61159e-19
102092261	0.65	3.013	2.26307	1.08317e-18	3.70192e-19
102088264	1.75	4.79	1.43095	1.13603e-18	3.88439e-19
102089612	1.93	4.29	1.12832	1.30477e-18	4.46951e-19
102095399	0.646	1.393	1.30983	1.31747e-18	4.51715e-19
BGI_novel_G000038	1.993	0	-7.26476	1.44093e-18	4.94723e-19
102092742	0.613	2.16	1.7853	2.01657e-18	6.95836e-19
102098972	0.076	0.413	2.47263	2.0358e-18	7.02793e-19
102089190	0.273	1.11	2.00377	2.46535e-18	8.54557e-19
102084514	0.773	2.77	1.82981	2.91079e-18	1.01124e-18
102088607	0.813	1.736	1.10751	2.9602e-18	1.02887e-18
102090163	0.43	1.373	1.6503	2.96129e-18	1.02971e-18
BGI_novel_G000077	2.276	1.07	-1.07259	3.48746e-18	1.21814e-18
102098602	1.223	0.386	-1.66147	3.83066e-18	1.33981e-18
110365025	0.146	1.296	2.80223	4.85301e-18	1.70272e-18
102084433	2.183	4.366	1.00165	5.00571e-18	1.75786e-18
102098438	0.1	1.123	3.47335	6.36323e-18	2.24455e-18
102086162	0.656	1.69	1.33194	6.95453e-18	2.45858e-18
102098433	1.326	2.806	1.05926	7.10196e-18	2.51292e-18
102091821	0.403	1.263	1.96058	9.54418e-18	3.398e-18
102083604	0.27	1.48	2.43758	9.67803e-18	3.44717e-18
106146138	1.106	2.493	1.1507	1.01837e-17	3.63049e-18
102093955	1.56	3.793	1.31934	1.20553e-17	4.31093e-18
106145769	0.463	1.86	1.8295	1.31272e-17	4.70423e-18
102091161	0.623	0.196	-1.69206	1.33331e-17	4.7804e-18
BGI_novel_G000277	0.133	1.616	3.59809	1.3335e-17	4.78316e-18
102095013	0.326	0.836	1.34181	1.34161e-17	4.81436e-18
102094477	0.423	1.243	1.56314	1.3882e-17	4.9859e-18
102088069	0.06	0.603	3.31991	1.66636e-17	6.00846e-18
102096927	1.146	3.256	1.47074	1.81886e-17	6.56972e-18
102096812	0.356	1.566	2.10282	2.08218e-17	7.53061e-18
102088277	1.173	2.64	1.17756	2.30358e-17	8.34579e-18
102091357	0.073	0.673	3.20033	2.36446e-17	8.57007e-18
102089905	0.68	1.47	1.09418	2.62733e-17	9.53521e-18
110362271	2.313	0.76	-1.59732	3.07314e-17	1.11724e-17
102096178	0.41	1.133	1.45362	3.29505e-17	1.19843e-17
BGI_novel_G000572	9.873	2.363	-2.1122	4.67435e-17	1.70961e-17
102098135	0.363	1.383	1.12994	5.06867e-17	1.85701e-17
102089234	0.64	1.536	1.28025	5.14239e-17	1.88564e-17
102087042	1.083	0.39	-1.50437	5.33479e-17	1.95786e-17
102093420	3.723	8.996	1.22589	5.34724e-17	1.96326e-17
102092968	0.266	0.763	1.49146	6.40856e-17	2.35394e-17
102086954	0.373	1.403	1.88386	8.28163e-17	3.04843e-17
BGI_novel_G000300	0.713	0.02	-5.23638	9.12027e-17	3.36284e-17
102091990	0.326	1.53	2.1948	9.40632e-17	3.47126e-17
102092328	0.42	1.453	1.7646	9.91238e-17	3.66112e-17
102088744	0.066	1.023	3.91793	9.99175e-17	3.692e-17
102083736	3.73	8.123	1.10658	1.012e-16	3.74096e-17
102086280	8.933	21.863	1.22099	1.02468e-16	3.79107e-17
102087504	0.486	1.94	1.96417	1.14919e-16	4.25891e-17
110365214	1.313	3.296	1.30974	1.16391e-16	4.3153e-17
102097417	0.446	2.446	2.41647	1.20183e-16	4.46153e-17
102097939	0.406	1.276	1.65426	1.29947e-16	4.83217e-17
102084464	0.966	2.23	1.18759	1.34481e-16	5.00498e-17
102089367	0.493	1.353	1.44757	1.64793e-16	6.15375e-17
102084242	0.133	0.503	1.91126	2.55951e-16	9.59788e-17
102083935	0.646	1.963	1.6308	2.65152e-16	9.94708e-17
102093298	0.673	2.233	1.71846	2.94453e-16	1.10648e-16
102090657	0.33	1.016	1.60784	3.10247e-16	1.1668e-16
102093650	0.77	0.3	-1.34696	4.00999e-16	1.51816e-16
102085271	0.216	1.916	3.11787	4.12641e-16	1.56353e-16
102091461	0.37	1.34	1.8471	5.03911e-16	1.91409e-16
102093758	0.54	0.143	-1.86268	5.62607e-16	2.13969e-16
102095381	0.236	1.113	2.30343	6.26028e-16	2.38482e-16
102084828	0.086	0.916	3.10447	6.68659e-16	2.54932e-16
102097092	0.24	1.11	2.17725	6.74799e-16	2.57484e-16
102092486	0.97	3.323	1.75287	6.94197e-16	2.65212e-16
BGI_novel_G000296	0.103	0.773	2.92118	7.11617e-16	2.7209e-16
102090530	0.106	0.6	2.44995	8.2188e-16	3.15151e-16
102083944	0.396	1.136	1.50044	8.60328e-16	3.30029e-16
102094533	0.203	0.633	1.61537	1.04091e-15	4.00445e-16
BGI_novel_G000385	1.916	0.496	-1.96888	1.09806e-15	4.23462e-16
102096035	0.81	2.896	1.81468	1.12637e-15	4.34733e-16
102083415	0.163	0.943	2.53291	1.1427e-15	4.41394e-16
BGI_novel_G000466	1.693	0.536	-1.65409	1.17135e-15	4.52645e-16
102097981	0	1.946	6.99642	1.3249e-15	5.13431e-16
102086455	3.37	0.55	-2.61345	1.39837e-15	5.42763e-16
102089117	1.246	2.6	1.05981	1.46814e-15	5.70093e-16
102089471	1.53	3.276	1.0832	1.59986e-15	6.22245e-16
BGI_novel_G000212	0.59	1.39	1.22007	1.60953e-15	6.26256e-16
102089494	0.393	1.923	2.21261	1.78588e-15	6.95712e-16
102089574	1.093	0.513	-1.0967	2.00766e-15	7.83685e-16
102087875	0.243	0.696	1.5354	2.03561e-15	7.9523e-16
102086290	0.403	1.563	1.9399	2.08361e-15	8.14311e-16
102096341	0.41	1.623	1.97794	2.33496e-15	9.14737e-16
102091379	0.403	1.063	1.40628	2.73122e-15	1.07297e-15
102092097	0.143	0.71	2.30126	2.73858e-15	1.07715e-15
102094431	0.34	0.93	1.30293	3.11652e-15	1.22873e-15
102085962	0.486	0.763	1.33503	3.14475e-15	1.24036e-15
102094563	12.663	6.233	-1.04423	3.49152e-15	1.38096e-15
102086091	0	0.186	6.94473	3.79549e-15	1.50416e-15
102092944	1.126	2.653	1.23644	3.85505e-15	1.52836e-15
102089539	0.803	1.776	1.14105	4.18124e-15	1.66031e-15
BGI_novel_G000199	0.22	0.993	2.15816	4.78794e-15	1.90647e-15
102090792	0.646	1.713	1.07042	4.79328e-15	1.90935e-15
102090114	1.98	4.566	1.19118	6.04668e-15	2.41526e-15
102086391	0.45	1.273	1.48799	6.37287e-15	2.54755e-15
102089353	0.5	1.093	1.10173	6.45626e-15	2.5829e-15
BGI_novel_G000330	0.31	0.673	1.09592	6.53941e-15	2.61719e-15
BGI_novel_G000417	1.08	2.163	1.00616	8.48069e-15	3.40344e-15
102087756	0.613	1.233	1.00255	9.03243e-15	3.6291e-15
110356165	0.08	0.62	2.92573	9.38124e-15	3.77513e-15
102094742	0.68	0.096	-2.90248	1.08467e-14	4.38183e-15
106145970	0.846	1.843	1.10894	1.15484e-14	4.66894e-15
102098156	0.066	2.013	4.89569	1.24796e-14	5.05129e-15
102089571	0.29	0.85	1.54498	1.36046e-14	5.51943e-15
102090804	0.126	1.216	2.75623	1.38947e-14	5.6393e-15
102084257	1.203	2.77	1.18301	1.66763e-14	6.78915e-15
102092014	0.743	0.046	-3.96959	1.7436e-14	7.10116e-15
102091395	0.376	1.383	1.85353	1.75959e-14	7.17181e-15
102098241	6.416	13.93	1.07741	1.77714e-14	7.24612e-15
102084552	0.443	1.413	1.64234	2.26073e-14	9.27813e-15
102083554	0.156	0.483	1.58984	3.08836e-14	1.2728e-14
102091565	5.293	2.436	-1.12464	3.26274e-14	1.34671e-14
102083978	0.823	0.296	-1.52319	3.43292e-14	1.41803e-14
102086483	1.993	4.52	1.2508	3.63714e-14	1.50296e-14
102085402	5.073	2.003	-1.34546	4.1046e-14	1.70063e-14
102087160	0.136	0.83	2.72229	4.14015e-14	1.71601e-14
102096114	0.913	1.903	1.03317	4.58239e-14	1.90218e-14
BGI_novel_G000195	0.31	0.93	1.57949	4.71324e-14	1.95797e-14
102086360	0.396	1.38	1.77764	5.08847e-14	2.11624e-14
102096042	3.13	8.793	1.45571	5.13631e-14	2.13694e-14
102088650	0.17	0.7	2.04279	5.1486e-14	2.14286e-14
102090291	0.453	1.343	1.54137	6.89097e-14	2.881e-14
102086912	1.433	0.64	-1.17562	8.08447e-14	3.39265e-14
102089032	0.29	0.806	1.47211	8.08661e-14	3.39481e-14
102090550	0.9	2.146	1.24063	8.58836e-14	3.61083e-14
102085708	1.15	2.566	1.1423	9.60233e-14	4.04617e-14
102085679	0.41	1.423	1.74369	1.09942e-13	4.64129e-14
102094113	0.016	0.203	3.66268	1.17388e-13	4.96296e-14
102084265	0.06	0.726	3.66268	1.17388e-13	4.96296e-14
102088804	0.213	1.416	2.68752	1.22891e-13	5.19754e-14
102089780	0.093	0.296	1.70848	1.36091e-13	5.76865e-14
102093190	0.276	1.376	2.30839	1.40493e-13	5.95742e-14
102085477	0.49	0.166	-1.52158	1.54692e-13	6.56922e-14
102094975	1.33	0.45	-1.57226	1.80212e-13	7.67555e-14
102096965	3.323	1.616	-1.0199	1.93857e-13	8.26583e-14
102097398	0.26	0.61	1.22042	2.00809e-13	8.57171e-14
102091003	0.293	0.906	1.60609	2.04175e-13	8.72179e-14
BGI_novel_G000066	0.116	0.58	2.30954	2.24194e-13	9.598e-14
102096025	0.066	0.31	2.21483	2.44085e-13	1.04725e-13
102090241	0.093	0.886	3.26745	2.62635e-13	1.12849e-13
102097127	0.37	0.95	1.35972	2.91656e-13	1.25639e-13
102084913	0.573	1.466	1.3451	3.02782e-13	1.30479e-13
BGI_novel_G000298	0.213	0.756	1.82095	3.06194e-13	1.31997e-13
102096430	0.126	0.906	2.73085	3.07494e-13	1.32606e-13
102098210	0.24	0.673	1.56193	3.07945e-13	1.32848e-13
102096403	2.853	5.98	1.03521	3.24056e-13	1.40002e-13
102088266	0.28	0.613	1.12061	3.44248e-13	1.48941e-13
102093021	0.236	0.676	1.53737	3.47859e-13	1.50558e-13
102086314	3.02	1.316	-1.21448	3.49751e-13	1.51486e-13
102086475	1.346	3.26	1.25943	4.04535e-13	1.75785e-13
102097319	0.393	0.903	1.15752	4.09847e-13	1.78158e-13
102083627	1.366	5.033	1.82627	5.19793e-13	2.27661e-13
102092482	0.583	3.733	2.63375	6.16456e-13	2.71447e-13
102098440	0.103	0.48	2.18569	6.52827e-13	2.87769e-13
102085466	0.473	1.066	1.15274	6.74403e-13	2.97386e-13
102098103	0.346	0.91	1.34858	7.08792e-13	3.12994e-13
102090278	2.536	7.23	1.19566	7.63028e-13	3.37542e-13
102083923	0.15	0.583	1.9217	7.64501e-13	3.38313e-13
102095434	1.056	2.34	1.08459	8.42012e-13	3.73406e-13
102085196	0.27	0.766	1.49649	8.4903e-13	3.76651e-13
102092409	0.293	0.733	1.30948	9.09863e-13	4.04066e-13
102092905	0.68	1.643	1.24831	9.54557e-13	4.24064e-13
102095902	1.023	2.8	1.23944	1.132e-12	5.04669e-13
102088282	0.266	0.876	1.71725	1.16995e-12	5.22503e-13
102086947	0.59	2.31	1.93087	1.29219e-12	5.78515e-13
102087691	0.196	0.62	1.64708	1.70949e-12	7.69087e-13
102085609	0.213	0.976	2.19268	1.74422e-12	7.85533e-13
BGI_novel_G000099	3.153	7.116	1.16264	1.74629e-12	7.86739e-13
102088662	0.216	1.843	3.05278	1.98682e-12	8.98215e-13
102085951	0.22	0.506	1.17816	2.4597e-12	1.11508e-12
102085399	0.233	1.203	2.35234	2.5825e-12	1.17156e-12
102086805	0.16	1.46	3.17725	2.59471e-12	1.17751e-12
102090679	0	0.48	6.585	2.62424e-12	1.19173e-12
102091389	0.276	0.846	1.6051	3.03716e-12	1.38353e-12
102095338	0.16	0.46	1.47621	3.17778e-12	1.44859e-12
102090536	0.62	1.833	1.53942	3.46469e-12	1.581e-12
102095074	0.463	1.166	1.32164	3.55407e-12	1.62401e-12
102092763	5.556	2.44	-1.18346	3.89952e-12	1.7837e-12
102087700	0.323	0.773	1.24568	4.5016e-12	2.06756e-12
102085938	0.09	0.56	2.55879	5.23894e-12	2.41361e-12
102094711	0.026	0.14	2.48984	5.83834e-12	2.69525e-12
BGI_novel_G000231	0.08	1.24	3.90187	6.02802e-12	2.7847e-12
102095470	0.576	1.64	1.51979	7.67536e-12	3.56615e-12
102096493	0.333	0.75	1.1601	7.8433e-12	3.64787e-12
BGI_novel_G000538	0.026	1.256	5.48984	8.98464e-12	4.20263e-12
102085080	5.506	2.426	-1.19651	9.64005e-12	4.5228e-12
102094804	0.036	0.46	3.27834	1.03076e-11	4.84407e-12
102092611	0.34	0.826	1.27072	1.05588e-11	4.96544e-12
BGI_novel_G000575	20.78	8.963	-1.26522	1.13216e-11	5.33834e-12
BGI_novel_G000509	18.663	6.866	-1.50618	1.23137e-11	5.82156e-12
BGI_novel_G000254	0.986	0.2	-2.28057	1.40554e-11	6.66925e-12
102091865	0.53	1.536	1.5261	1.50829e-11	7.17331e-12
102091177	0.016	0.663	5.45667	1.56431e-11	7.44464e-12
102085169	0.52	1.26	1.27932	1.7562e-11	8.38268e-12
102087152	0.676	1.62	1.24033	1.77044e-11	8.45895e-12
102091167	0.436	0.876	1.12352	1.90752e-11	9.12582e-12
BGI_novel_G000462	0.21	1.046	2.2828	1.95593e-11	9.36756e-12
102087372	0	0.136	6.45667	1.97183e-11	9.45203e-12
102092111	0.033	0.146	2.23552	2.00338e-11	9.60957e-12
102088716	4.83	2.156	-1.1632	2.2069e-11	1.06238e-11
102088430	0.356	0.823	1.16791	2.24578e-11	1.0818e-11
BGI_novel_G000167	1.906	0.543	-1.80981	2.26302e-11	1.09046e-11
102083966	0.176	1.01	2.57473	2.26309e-11	1.09085e-11
102090567	0.523	1.64	1.59334	2.29756e-11	1.10783e-11
102091036	0.07	0.196	1.48984	2.46459e-11	1.193e-11
102094693	0.003	0.06	3.67426	2.61195e-11	1.26555e-11
102092089	0.036	0.206	2.43251	2.76294e-11	1.34044e-11
102093806	0.993	2.466	1.30343	2.86009e-11	1.38982e-11
102092298	0.043	0.666	4.00003	2.91778e-11	1.41831e-11
102091121	0.35	0.873	1.24764	2.95727e-11	1.43797e-11
102096912	0.333	0.976	1.53291	2.96539e-11	1.44238e-11
102095896	0.23	0.81	1.83776	3.0739e-11	1.49658e-11
102089172	2.123	4.633	1.09511	3.25969e-11	1.59013e-11
102089876	0.613	1.523	1.30303	3.68645e-11	1.80293e-11
102093061	0.076	0.496	2.81468	4.09745e-11	2.01164e-11
102087529	0.31	0.776	1.2663	4.15368e-11	2.04055e-11
102084858	0.486	1.073	1.08877	4.44225e-11	2.18579e-11
102091503	0.093	0.43	2.20033	5.38622e-11	2.6604e-11
102087138	0.093	0.69	2.91305	5.72299e-11	2.83058e-11
102097944	0.023	0.226	3.20033	5.72299e-11	2.83123e-11
102085873	0.523	1.22	1.23204	5.8515e-11	2.89938e-11
102096301	0.556	1.443	1.36161	7.29352e-11	3.6299e-11
102098768	0.25	0.646	1.36161	7.29352e-11	3.6299e-11
102097441	2.806	0.2	-3.8317	7.62811e-11	3.8012e-11
BGI_novel_G000178	0.59	1.51	1.32586	7.78668e-11	3.88876e-11
102091260	0.983	2.373	1.10618	8.33605e-11	4.16965e-11
BGI_novel_G000308	0.51	2.23	2.1008	8.65759e-11	4.33184e-11
102097231	5.48	2.476	-1.1483	9.04028e-11	4.52616e-11
102092565	0.87	0.366	-1.22637	1.08052e-10	5.4538e-11
102087898	0.386	1.263	1.50924	1.11768e-10	5.64836e-11
102091416	0.426	0.893	1.05594	1.19463e-10	6.04475e-11
102089086	1.34	0.32	-2.06705	1.21739e-10	6.16756e-11
102097238	0.086	0.443	2.31334	1.35993e-10	6.91311e-11
102095442	0.85	2.006	1.0015	1.38379e-10	7.03657e-11
BGI_novel_G000157	0.406	1.343	1.72781	1.43023e-10	7.28437e-11
102089724	0.04	0.253	2.66268	1.45074e-10	7.39749e-11
102087001	0	0.88	6.31581	1.52076e-10	7.75929e-11
102092748	1.663	0.433	-1.89559	1.72067e-10	8.80895e-11
102096675	0.923	0.136	-2.7304	1.81247e-10	9.29308e-11
102085457	0.296	0.843	1.50685	1.91466e-10	9.82008e-11
102084547	1.06	0.38	-1.30345	1.93353e-10	9.91989e-11
102084415	0.236	0.826	1.80228	1.96401e-10	1.00824e-10
BGI_novel_G000138	0.246	0.583	1.20231	1.99805e-10	1.02663e-10
102098660	0.366	0.963	1.3721	2.0048e-10	1.03044e-10
102097864	0.33	1.576	2.03041	2.17966e-10	1.12168e-10
102092697	0.033	0.323	3.32319	2.25612e-10	1.16208e-10
BGI_novel_G000110	1.23	0.55	-1.14832	2.47491e-10	1.27672e-10
102084975	0.193	0.646	1.74864	2.5202e-10	1.30087e-10
BGI_novel_G000062	0.34	0.113	-1.5979	2.58722e-10	1.33709e-10
102094099	0.036	0.386	3.55397	2.70994e-10	1.40221e-10
102086049	0.573	1.356	1.21483	2.71412e-10	1.4048e-10
102093574	0.32	2.34	2.83776	3.01621e-10	1.56305e-10
102092814	1.113	2.566	1.08699	3.03074e-10	1.57105e-10
102091728	0.036	0.33	3.11787	3.16347e-10	1.64135e-10
102094748	0.033	0.676	4.35234	3.40697e-10	1.77142e-10
102096805	1.86	5.793	1.5905	3.41201e-10	1.77506e-10
102096088	0.42	1.84	2.08626	3.74556e-10	1.95509e-10
102088763	1.003	2.473	1.2772	3.86526e-10	2.01879e-10
102092183	0.346	0.976	1.44912	3.922e-10	2.04904e-10
BGI_novel_G000020	1.38	0.383	-1.86489	4.18921e-10	2.19258e-10
102098260	0.306	0.973	1.56646	4.46785e-10	2.34542e-10
110358860	0.233	0.613	1.35739	4.91803e-10	2.58791e-10
102086159	0.616	1.323	1.08871	5.18052e-10	2.72928e-10
110364654	0.096	0.38	2.10841	6.19513e-10	3.28031e-10
102084224	0.42	0.983	1.21327	6.41037e-10	3.3993e-10
102087965	0.66	1.943	1.51103	6.50079e-10	3.44929e-10
102083767	2.173	4.48	1.0113	6.66312e-10	3.54169e-10
102091046	0.866	1.96	1.15521	6.84299e-10	3.64158e-10
102090732	1.793	3.783	1.05842	7.17649e-10	3.82356e-10
102098957	1.87	0.51	-1.93642	7.23739e-10	3.85714e-10
102090135	0.173	1.063	2.59112	7.25531e-10	3.86783e-10
BGI_novel_G000035	2.536	0.813	-1.6332	7.59759e-10	4.05268e-10
102095129	0.513	1.793	1.77764	8.14105e-10	4.35405e-10
BGI_novel_G000418	14.123	5.47	-1.40255	8.65036e-10	4.63051e-10
102089308	0.18	0.596	1.79908	8.96711e-10	4.80569e-10
102090790	0.72	1.566	1.0993	9.28249e-10	4.97762e-10
102085632	0.626	1.733	1.43413	9.79947e-10	5.25944e-10
BGI_novel_G000425	5.52	14.993	1.35757	9.81714e-10	5.27201e-10
102091102	0.173	0.46	1.35757	9.81714e-10	5.27201e-10
102096641	0.04	0.173	2.0893	1.00273e-09	5.388e-10
102094737	0.573	1.186	1.0826	1.00825e-09	5.42085e-10
102092653	0.346	0.76	1.13794	1.09149e-09	5.88716e-10
102095180	0.653	1.373	1.04435	1.09486e-09	5.90707e-10
102091274	0.26	0.796	1.28567	1.28048e-09	6.93462e-10
102096732	0.363	0.11	-1.76929	1.38056e-09	7.49609e-10
102083496	0.293	1.216	1.96002	1.42089e-09	7.72398e-10
102092193	1.096	2.233	1.00418	1.52806e-09	8.31854e-10
102092529	0.95	2.023	1.07621	1.96403e-09	1.07596e-09
102098635	0.896	3.39	1.88189	1.97147e-09	1.08065e-09
102098087	0	0.576	6.11787	2.07119e-09	1.13726e-09
102086361	0.173	0.41	1.2165	2.14506e-09	1.17891e-09
102099044	0.68	0.246	-1.47209	2.36817e-09	1.30516e-09
102099025	0.263	0.573	1.11287	2.37085e-09	1.307e-09
102098362	0.666	0.203	-1.80147	2.40307e-09	1.32514e-09
102084359	0.646	1.603	1.28339	2.55191e-09	1.41162e-09
102090058	0.246	0.82	1.71159	2.6874e-09	1.48825e-09
BGI_novel_G000018	1.473	0.726	-1.03226	2.92942e-09	1.62699e-09
102083773	0.16	0.433	1.39964	3.02899e-09	1.68406e-09
102093832	0.126	0.31	1.23686	3.05372e-09	1.7002e-09
102083634	0.206	0.743	1.8644	3.08998e-09	1.72185e-09
102095894	0.15	0.466	1.66117	3.2493e-09	1.81266e-09
102093807	0.233	0.54	1.19575	3.5101e-09	1.9631e-09
102093002	0.093	0.333	1.95641	3.80245e-09	2.13137e-09
102088280	0.583	1.793	1.61537	3.83612e-09	2.15144e-09
102093683	0.223	0.58	1.36989	5.41782e-09	3.06484e-09
110356798	0	1.646	6.03805	5.4539e-09	3.08782e-09
102095425	0.17	1.04	2.61097	5.67246e-09	3.216e-09
102084086	1.853	0.673	-1.45753	5.68209e-09	3.22235e-09
102090878	0.336	0.983	1.54698	5.78364e-09	3.28085e-09
102093378	0.02	0.32	4.15969	6.48594e-09	3.69347e-09
102091355	0.02	0.186	3.13474	7.04868e-09	4.01724e-09
102092960	0.046	0.203	2.20033	7.30944e-09	4.16997e-09
102093805	0.316	0.91	1.52139	7.48462e-09	4.27508e-09
102092671	0.66	1.43	1.09912	7.58454e-09	4.33453e-09
102085024	0.013	0.456	5.03041	7.88534e-09	4.51138e-09
102094151	0.386	1.303	1.71846	7.90197e-09	4.52213e-09
102084887	0.23	0.49	1.03814	8.91067e-09	5.11614e-09
102089105	0.766	1.613	1.03814	8.91067e-09	5.11614e-09
102088499	0.123	0.423	1.76159	9.7672e-09	5.62629e-09
102084603	0.18	0.536	1.54498	9.93277e-09	5.72634e-09
102085830	0.29	0.703	1.25989	1.0223e-08	5.89686e-09
BGI_novel_G000609	0.53	1.826	1.7853	1.07833e-08	6.2319e-09
102091667	0.48	1.28	1.37064	1.08239e-08	6.25704e-09
106145719	0.476	0.166	-1.52681	1.15267e-08	6.68136e-09
102086198	0.026	0.41	4.11787	1.1719e-08	6.79468e-09
102085550	0.54	1.09	1.0153	1.26042e-08	7.3257e-09
102097375	1.61	4.206	1.35234	1.32664e-08	7.71888e-09
102085478	0.506	1.373	1.32907	1.37148e-08	7.98194e-09
102089911	0.223	0.763	1.7441	1.51118e-08	8.8092e-09
102085306	0.51	1.116	1.1134	1.62515e-08	9.48885e-09
102087083	0.256	0.723	1.49338	1.64847e-08	9.63017e-09
102095149	0.89	2.57	1.41945	1.65964e-08	9.69803e-09
BGI_novel_G000391	1.046	0.046	-4.48429	1.74675e-08	1.02234e-08
102095060	0.92	2.17	1.23899	1.82743e-08	1.07071e-08
102098788	0.463	1.51	1.68491	1.85941e-08	1.09032e-08
102083540	0.056	0.303	2.1008	1.93523e-08	1.136e-08
102097128	0.913	1.983	1.11447	1.94337e-08	1.14108e-08
BGI_novel_G000152	0.743	0.256	-1.52429	1.96087e-08	1.15166e-08
102084733	0	0.223	5.91891	2.14346e-08	1.26159e-08
102095813	0.043	0.383	3.06603	2.20257e-08	1.29742e-08
102094021	0.823	2.406	1.51584	2.20807e-08	1.30135e-08
102083976	0.166	0.486	1.51584	2.20807e-08	1.30135e-08
102090560	0.66	0.24	-1.39745	2.21642e-08	1.30696e-08
110356070	1.373	3.556	1.33419	2.29251e-08	1.35399e-08
102091331	0.23	0.803	1.7264	2.32815e-08	1.3758e-08
102088165	0.61	1.283	1.04709	2.32815e-08	1.37613e-08
102087055	0.366	0.75	1.03041	2.46544e-08	1.46076e-08
102098099	0.333	1.14	1.74923	2.58611e-08	1.53549e-08
102096440	0.34	0.88	1.33149	2.64155e-08	1.57007e-08
102092406	0.083	0.826	3.27834	2.82044e-08	1.68037e-08
110356374	0.486	0	-5.8615	2.86339e-08	1.70731e-08
102098497	0.29	0.67	1.26421	2.8697e-08	1.71197e-08
102089074	0.24	0.693	1.59925	2.93878e-08	1.7541e-08
102093470	1.166	2.596	1.12796	2.96216e-08	1.76899e-08
102091582	0	0.59	5.88839	2.98004e-08	1.78153e-08
102092798	0	1.13	5.88839	2.98004e-08	1.78153e-08
BGI_novel_G000250	0	1.033	5.88839	2.98004e-08	1.78153e-08
BGI_novel_G000183	1.146	0.45	-1.34183	3.01853e-08	1.80502e-08
102098240	0.21	0.48	1.11787	3.30856e-08	1.98467e-08
102089148	0.11	0.473	2.07297	3.33359e-08	2.00072e-08
110362661	0.09	0.583	2.71491	3.44044e-08	2.07025e-08
102095538	0	0.106	5.86431	3.86245e-08	2.32903e-08
102097387	0.273	0.656	1.23428	4.04056e-08	2.44149e-08
102092713	0.553	1.186	1.08626	4.13069e-08	2.49725e-08
102084719	0.1	0.396	1.96531	4.61362e-08	2.79427e-08
102088152	0.14	0.436	1.96531	4.61362e-08	2.79427e-08
102085997	0.26	0.56	1.0765	4.70806e-08	2.85294e-08
102087085	0.246	0.61	1.27685	4.79589e-08	2.90778e-08
102091992	0.25	0.873	1.78043	4.89582e-08	2.96978e-08
102091250	0.403	1.176	1.59869	5.04837e-08	3.06865e-08
102090405	0.073	0.35	2.22681	5.19851e-08	3.16399e-08
102088314	0.956	1.833	1.03907	5.37452e-08	3.27448e-08
102097834	0.543	1.363	1.30343	5.60066e-08	3.41577e-08
102091184	0.02	0.213	3.53291	6.09468e-08	3.73235e-08
102087236	0.426	0.896	1.03918	6.43154e-08	3.94368e-08
102090767	0.16	0.37	1.63307	6.52634e-08	4.00487e-08
102092042	0.693	1.506	1.12285	6.75691e-08	4.15272e-08
BGI_novel_G000519	1.136	0.396	-1.53174	6.8638e-08	4.21948e-08
102089436	2.04	0.763	-1.44352	6.89475e-08	4.24067e-08
110359694	0.203	0.036	-2.65409	6.89606e-08	4.24256e-08
102083802	0.456	0.82	1.0056	7.10681e-08	4.37556e-08
BGI_novel_G000203	1.216	0.603	-1.03101	7.54313e-08	4.65128e-08
102084223	0.543	1.223	1.1948	7.8363e-08	4.84066e-08
102096224	0.056	0.3	2.35551	7.83664e-08	4.8421e-08
102090483	0.65	1.483	1.13732	8.3918e-08	5.19169e-08
102092437	1.513	4.003	1.3733	8.62968e-08	5.34967e-08
102098394	0.226	0.51	1.15116	8.66833e-08	5.37499e-08
102095782	0.023	0.21	3.20033	8.88481e-08	5.5148e-08
102098631	4.413	9.536	1.06838	9.13486e-08	5.67784e-08
102097531	1.56	0.546	-1.53843	9.55989e-08	5.9473e-08
102083603	0.276	0.783	1.45571	1.04385e-07	6.525e-08
102084225	0.323	0.94	1.50614	1.10514e-07	6.93235e-08
102093927	0.57	1.433	1.30126	1.11346e-07	6.98802e-08
102098760	0.463	0.973	1.04902	1.16645e-07	7.33155e-08
102086749	0.02	0.256	3.9373	1.2433e-07	7.82818e-08
102091464	0.256	0.653	1.33206	1.28622e-07	8.11056e-08
106145861	1.76	3.756	1.0694	1.30444e-07	8.23566e-08
102091067	0.19	0.456	1.26119	1.34762e-07	8.51669e-08
102096072	1.92	4.126	1.08033	1.37458e-07	8.69359e-08
102085711	0.28	0.643	1.05936	1.48042e-07	9.37225e-08
102097950	0.346	0.886	1.33853	1.51925e-07	9.62756e-08
BGI_novel_G000180	0.116	0.423	1.82687	1.56058e-07	9.9021e-08
102085966	0.103	0.613	2.61537	1.73944e-07	1.10747e-07
102086979	0.176	0.433	1.34528	1.79129e-07	1.14217e-07
102097484	0.416	0.956	1.19156	1.84727e-07	1.17902e-07
102091544	0.306	0.76	1.29344	1.87952e-07	1.20108e-07
BGI_novel_G000320	1.403	0.526	-1.40436	2.11017e-07	1.35343e-07
BGI_novel_G000201	1.01	2.173	1.10607	2.16525e-07	1.39114e-07
102095234	0.216	0.593	1.42469	2.23805e-07	1.4386e-07
102098053	0.01	0.15	3.88839	2.24482e-07	1.44402e-07
102091202	0.166	0.94	2.14589	2.2765e-07	1.46546e-07
102090694	7.286	3.686	-1.00566	2.45439e-07	1.5819e-07
102090575	0.513	1.336	1.35972	2.48698e-07	1.60447e-07
102090756	0	0.136	5.67426	2.63021e-07	1.69975e-07
102096075	0.25	0.653	1.30458	2.63635e-07	1.70413e-07
102088126	0.066	0.573	3.11787	2.78355e-07	1.80147e-07
102097796	0.46	0.95	1.02101	2.85567e-07	1.85082e-07
102090972	0.113	0.423	1.87368	2.88797e-07	1.87311e-07
102086655	0.053	0.316	2.58061	2.97008e-07	1.92824e-07
102097081	0.213	0.766	1.66498	3.03397e-07	1.97114e-07
102090091	0.15	0.366	1.26173	3.19504e-07	2.08029e-07
BGI_novel_G000463	3.58	1.246	-1.52112	3.33842e-07	2.17992e-07
102092883	0.206	0.64	1.56092	3.34567e-07	2.18518e-07
102098018	0.036	0.406	3.39964	3.492e-07	2.28404e-07
102097858	0.02	0.153	2.87841	3.62004e-07	2.37062e-07
102083904	0.046	0.233	2.36635	3.75403e-07	2.46366e-07
102090698	0.03	0.106	1.78248	3.77757e-07	2.4803e-07
110365002	1.36	0.556	-1.29152	3.78804e-07	2.48776e-07
102093450	0.21	0.7	1.83029	3.84561e-07	2.52738e-07
102091346	1.163	0.416	-1.26505	3.99767e-07	2.63107e-07
BGI_novel_G000638	0	1.09	5.62854	4.03346e-07	2.65526e-07
102096044	0.13	0.326	1.81468	4.14667e-07	2.73433e-07
102083845	0	0.366	5.61537	4.55646e-07	3.01241e-07
102098359	0.026	0.173	3.0748	4.89622e-07	3.24931e-07
102091965	0.21	0.6	1.30221	5.25511e-07	3.49489e-07
102090425	0.036	0.18	2.42273	5.54186e-07	3.69428e-07
BGI_novel_G000186	0.2	0	-5.56295	5.592e-07	3.73033e-07
102090068	0.053	0.173	1.63613	5.66254e-07	3.77827e-07
102090041	1.253	2.44	1.03041	6.23814e-07	4.17504e-07
102090411	0.2	0.486	1.28195	6.31719e-07	4.22993e-07
102097187	0.116	0.373	1.65844	6.40832e-07	4.29497e-07
102085379	0.136	0.44	1.65844	6.40832e-07	4.29497e-07
102089912	0.156	0.49	1.65844	6.40832e-07	4.29497e-07
102091396	0.463	0.983	1.0748	6.56945e-07	4.40502e-07
102084665	0.293	0.386	1.12826	6.58833e-07	4.41871e-07
102098585	0.043	0.27	2.6549	7.56559e-07	5.08837e-07
102091708	0.593	1.21	1.01051	7.86736e-07	5.29905e-07
102090180	0.066	0.233	1.70848	8.12195e-07	5.47657e-07
102086122	0.72	1.623	1.16286	8.44036e-07	5.69656e-07
102090313	0.03	0.176	2.38796	9.34336e-07	6.32504e-07
102084814	0.15	0.75	2.28675	9.81585e-07	6.65105e-07
102089036	1.173	0.5	-1.2582	9.97463e-07	6.76625e-07
102094940	0.26	0.67	1.36056	9.97463e-07	6.76645e-07
BGI_novel_G000414	1.006	0.2	-2.36191	1.05637e-06	7.17933e-07
BGI_novel_G000114	1.873	0.636	-1.58923	1.10004e-06	7.48817e-07
102089582	0.21	0.67	1.66046	1.10716e-06	7.54011e-07
BGI_novel_G000162	0	3.286	5.50744	1.19673e-06	8.17636e-07
102090387	0.313	0.816	1.33622	1.21792e-06	8.33068e-07
102096904	0.416	1.023	1.27834	1.26786e-06	8.68021e-07
102084612	0.086	0.27	1.59431	1.30167e-06	8.91373e-07
102094822	0.256	0.686	1.41606	1.30798e-06	8.959e-07
102086813	0.413	0.153	-1.3494	1.31139e-06	8.98436e-07
102084581	0.046	0.156	1.87841	1.3172e-06	9.0283e-07
102096542	0.033	0.653	3.73085	1.32468e-06	9.0817e-07
BGI_novel_G000427	0.026	0.466	4.07657	1.39143e-06	9.55239e-07
102098989	0.516	1.336	1.34407	1.4395e-06	9.89363e-07
102098659	0.21	0.473	1.17059	1.43999e-06	9.89928e-07
102090763	0.086	0.356	2.47098	1.45781e-06	1.0024e-06
102093480	0.696	1.756	1.31281	1.47875e-06	1.01843e-06
102089997	0.253	0.633	1.31281	1.47875e-06	1.01843e-06
102094512	0.066	0.206	1.61537	1.48252e-06	1.02126e-06
102084988	0.04	0.206	2.2528	1.62542e-06	1.12301e-06
102094603	0.39	1.113	1.48497	1.64581e-06	1.13761e-06
110364334	1.233	3.09	1.29028	1.78515e-06	1.23672e-06
102089241	0.26	0.62	1.26307	1.80068e-06	1.24823e-06
BGI_novel_G000458	4.666	2.206	-1.09512	1.88526e-06	1.3111e-06
102093477	0.036	0.236	2.75287	1.90475e-06	1.32525e-06
102090332	0.083	0.583	2.75287	1.90475e-06	1.32525e-06
102091100	0.1	0.256	1.36105	1.99445e-06	1.39235e-06
102097140	0.163	0.5	1.68937	2.13938e-06	1.49855e-06
102086125	0.106	0.35	1.68937	2.13938e-06	1.49855e-06
102090272	0.556	0.23	-1.2837	2.19629e-06	1.53979e-06
BGI_novel_G000246	0.223	0.523	1.21723	2.19914e-06	1.54282e-06
102094168	3.713	1.743	-1.09735	2.20015e-06	1.54388e-06
BGI_novel_G000452	1.776	0.533	-1.72941	2.2833e-06	1.60258e-06
102096189	0.013	0.133	3.67426	2.38136e-06	1.67701e-06
102086202	0.21	0.533	1.33526	2.43237e-06	1.71483e-06
102098308	0.193	0.4	1.01927	2.4762e-06	1.74729e-06
102095620	0.166	0.08	-1.09965	2.5735e-06	1.81796e-06
102094137	2.533	5.686	1.12617	2.65031e-06	1.87705e-06
102092591	0.006	0.166	4.48984	2.6518e-06	1.87868e-06
102094906	0.043	0.33	2.9373	2.66468e-06	1.88822e-06
102093333	0.066	0.3	2.13474	2.66612e-06	1.89133e-06
102097346	0.123	0.536	2.13474	2.66612e-06	1.89133e-06
102094864	0.303	0.62	1.00838	2.77001e-06	1.96633e-06
102089788	0.233	0	-5.36945	2.95278e-06	2.09856e-06
102098193	0.523	0.143	-1.86268	2.97083e-06	2.11261e-06
102094528	0.95	0.453	-1.08507	2.9804e-06	2.12034e-06
102087976	0.05	0.31	2.70848	3.27587e-06	2.34133e-06
102086761	0.04	0.323	3.20033	3.5285e-06	2.52798e-06
102087433	0.11	1.05	3.20033	3.5285e-06	2.52798e-06
102084244	1.08	2.26	1.06854	3.77227e-06	2.70854e-06
102085253	0.243	0.69	1.51154	3.77626e-06	2.71199e-06
102088179	0.156	0.473	1.59229	3.83633e-06	2.75754e-06
BGI_novel_G000024	1.12	0.44	-1.34477	3.94293e-06	2.83911e-06
110356179	0.51	1.203	1.2639	4.24868e-06	3.06791e-06
102096262	0.033	0.353	3.61537	4.28592e-06	3.09682e-06
102087989	0.13	0.37	1.40354	4.37198e-06	3.16242e-06
102095546	0.62	1.276	1.03041	4.53071e-06	3.28292e-06
106145752	0.206	0.71	1.75833	4.56268e-06	3.30752e-06
102098334	0.13	0.99	2.88158	4.64262e-06	3.36692e-06
102098779	0.006	0.13	4.42273	4.7816e-06	3.4752e-06
102096065	0.12	0.26	1.19268	4.92606e-06	3.58946e-06
102090917	0.67	1.66	1.3005	4.96804e-06	3.62394e-06
102084360	0.04	0.136	1.79594	5.02086e-06	3.66616e-06
102090431	0.363	0.796	1.11614	5.18748e-06	3.79702e-06
102095140	0.226	0.47	2.08595	5.31762e-06	3.90088e-06
102087196	0.216	0.616	1.48984	5.57055e-06	4.08876e-06
102091070	0.046	0.293	2.66268	5.6187e-06	4.12586e-06
102088969	0.036	0.243	2.66268	5.6187e-06	4.12586e-06
102084374	0.096	0.23	1.30794	5.87399e-06	4.32161e-06
102090006	0.01	0.106	3.14589	6.23053e-06	4.59759e-06
102095181	0.1	0.57	2.48984	6.35997e-06	4.69809e-06
102092613	0.16	0.416	1.39298	6.44036e-06	4.76252e-06
102093536	0.35	0.943	1.39298	6.44036e-06	4.76252e-06
102091144	0.776	1.766	1.17725	6.8422e-06	5.07468e-06
102085560	0.033	0.143	2.06603	7.00146e-06	5.195e-06
102084628	0.376	0.12	-1.60431	7.21941e-06	5.36453e-06
102094421	0	0.273	5.27834	7.48817e-06	5.57138e-06
102084656	0	0.446	5.27758	7.53117e-06	5.60455e-06
102089794	0.13	0.416	1.76737	7.79251e-06	5.80637e-06
102094764	3.123	6.796	1.08699	8.11923e-06	6.05999e-06
BGI_novel_G000007	0.09	0.026	-1.73463	8.33352e-06	6.22907e-06
102089622	0.103	0.33	1.54498	8.59534e-06	6.43152e-06
102097036	0.27	0.693	1.3728	9.3609e-06	7.02341e-06
102084076	0.07	0.156	1.18421	9.76508e-06	7.3435e-06
102097077	0.013	0.076	2.44545	1.07558e-05	8.12903e-06
102085640	0.146	0.313	1.07305	1.10656e-05	8.37008e-06
102088755	0.176	0.89	2.31052	1.14336e-05	8.66278e-06
102096265	0.1	0.486	2.31052	1.14336e-05	8.66278e-06
102088597	0.393	0.193	-1.03609	1.146e-05	8.68634e-06
102095964	0.076	0.336	2.10841	1.1632e-05	8.82582e-06
102097170	0.026	0.176	2.20033	1.1699e-05	8.87854e-06
102097772	0.053	0.283	2.43277	1.24403e-05	9.47226e-06
102094668	0.383	0.786	1.01747	1.24777e-05	9.50465e-06
102083451	0.543	1.366	1.01747	1.24777e-05	9.50465e-06
102088182	0.343	0.14	-1.27337	1.2623e-05	9.61731e-06
102098426	0.596	2.03	1.72317	1.31186e-05	1.00175e-05
BGI_novel_G000039	1.033	0.363	-1.51231	1.31883e-05	1.00728e-05
102088101	0	0.126	5.20033	1.32327e-05	1.01088e-05
102084361	0.02	0.196	3.48984	1.37813e-05	1.0556e-05
102089892	0.233	0.656	1.46104	1.40621e-05	1.07934e-05
102087281	0.106	0.303	1.46104	1.40621e-05	1.07934e-05
102087033	0.576	1.296	1.21804	1.40621e-05	1.07953e-05
106145645	0.76	1.88	1.27834	1.40941e-05	1.08221e-05
102096507	0.243	0.77	1.54137	1.47411e-05	1.13396e-05
BGI_novel_G000536	0	0.186	5.17527	1.57822e-05	1.21702e-05
102086700	0.223	0.823	1.87171	1.59299e-05	1.22866e-05
102084958	0.206	0.51	1.28567	1.67251e-05	1.29392e-05
102086157	0.086	0.326	1.92853	1.70763e-05	1.3243e-05
102098152	1.52	3.106	1.01699	1.78575e-05	1.38685e-05
102095137	0.083	0.336	1.99388	1.80843e-05	1.4056e-05
102088563	0.083	0.343	1.99388	1.80843e-05	1.4056e-05
102097583	0.103	0.343	1.70848	1.85044e-05	1.43941e-05
102088882	0.086	0.403	2.26745	1.89163e-05	1.47264e-05
102085424	0.236	0.726	1.34546	1.9145e-05	1.49163e-05
BGI_novel_G000232	0.176	0.826	2.20566	2.0067e-05	1.56725e-05
102094567	0.463	0.97	1.04476	2.02639e-05	1.58294e-05
106145796	0.763	2.106	1.43758	2.06431e-05	1.61483e-05
BGI_novel_G000443	0.063	0.22	1.84496	2.27392e-05	1.78664e-05
102092639	0.193	0.693	1.7894	2.28105e-05	1.79295e-05
102084930	0.366	0.853	1.17851	2.30211e-05	1.81059e-05
102097055	0.326	0.733	1.17851	2.30211e-05	1.81059e-05
102090248	0	0.176	5.11787	2.34021e-05	1.84239e-05
102089321	0	0.356	5.11787	2.34021e-05	1.84239e-05
102083435	0.416	0.98	1.23394	2.37146e-05	1.86848e-05
102091924	0.06	0.41	2.73085	2.42968e-05	1.91625e-05
102094115	0.02	0.216	3.42273	2.46935e-05	1.94792e-05
102084605	0.046	0.163	1.83776	2.49732e-05	1.97273e-05
102094946	0.49	1.56	1.64512	2.51017e-05	1.98327e-05
106146077	4.85	2.266	-1.1234	2.66006e-05	2.10712e-05
102097243	0.07	0.276	1.8929	2.70424e-05	2.14466e-05
102092224	0.103	0.39	1.8929	2.70424e-05	2.14466e-05
102088571	0.096	0.36	1.8929	2.70424e-05	2.14466e-05
102098059	0.64	0.263	-1.28154	2.74167e-05	2.17563e-05
102089243	0.423	0.126	-1.76101	2.75477e-05	2.18646e-05
102092493	0.026	0.146	2.51584	2.79256e-05	2.21864e-05
102090204	0.016	0.1	2.51584	2.79256e-05	2.21864e-05
102091269	0.086	0.01	-2.96959	2.81172e-05	2.2365e-05
BGI_novel_G000048	0.37	0.046	-2.96959	2.81172e-05	2.2365e-05
102087971	0.163	0.406	1.27326	2.81312e-05	2.23806e-05
102091477	0.143	0.28	1.00293	2.86e-05	2.27895e-05
110366099	4.526	2.023	-1.24421	2.8714e-05	2.28848e-05
110354959	0.073	0	-5.05705	2.89968e-05	2.31329e-05
BGI_novel_G000619	2.5	5.486	1.10656	2.99293e-05	2.39002e-05
102090647	0.093	0.416	2.03041	3.02497e-05	2.41893e-05
102090571	0.6	1.29	1.13732	3.08837e-05	2.47157e-05
102098942	0.016	0.08	2.22305	3.11557e-05	2.49382e-05
102091166	0.18	0.016	-3.36191	3.4e-05	2.73001e-05
102095769	0.206	0.38	1.00239	3.42901e-05	2.75438e-05
102088657	0.343	0.936	1.42896	3.53163e-05	2.83847e-05
102084246	0.08	0.266	1.75623	3.53798e-05	2.84413e-05
102087326	0.06	0.166	1.5104	3.76934e-05	3.04134e-05
102090010	0.303	0.946	1.61537	3.80349e-05	3.07187e-05
102097782	0.09	0.346	1.61537	3.80349e-05	3.07187e-05
102097462	0.09	0.25	1.32997	3.87848e-05	3.13487e-05
102089596	2.3	0.803	-1.43526	4.00502e-05	3.24029e-05
102098039	1.01	0.48	-1.04759	4.07255e-05	3.29684e-05
102096391	0.353	0.156	-1.16224	4.21178e-05	3.41482e-05
102090252	0.023	0.236	3.35234	4.42153e-05	3.59251e-05
102086065	0.496	1.12	1.14288	4.42672e-05	3.59811e-05
102087249	0.316	0.683	1.14288	4.42672e-05	3.59811e-05
102098735	0.856	1.786	1.03041	4.70022e-05	3.82925e-05
102092332	0.036	0.166	1.98977	4.87591e-05	3.97927e-05
102096237	0.093	0.31	1.68249	4.88069e-05	3.9847e-05
BGI_novel_G000574	1.233	3.643	1.51612	4.90939e-05	4.01274e-05
102085347	0.056	0.266	2.30343	5.03849e-05	4.12301e-05
102096130	0.13	0.556	2.0748	5.06222e-05	4.1456e-05
102092360	0.086	0.376	2.0748	5.06222e-05	4.1456e-05
102095440	0.03	0.49	4.11787	5.0785e-05	4.16132e-05
102088706	0.093	0	-4.96959	5.11736e-05	4.19396e-05
102093819	0.653	0.33	-1.01492	5.30769e-05	4.35827e-05
102093399	1.146	0.436	-1.41453	5.42447e-05	4.46181e-05
102085251	1.27	0.45	-1.50011	5.77783e-05	4.76423e-05
102090232	0.023	0.176	2.90488	5.97508e-05	4.94466e-05
102098562	0.05	0.386	2.90488	5.97508e-05	4.94466e-05
102086892	0.066	0.38	2.43858	6.01107e-05	4.97633e-05
102096040	1.666	0.726	-1.21245	6.51911e-05	5.40917e-05
102094364	0.12	0.376	1.61537	6.55807e-05	5.44355e-05
102086974	0.253	0.593	1.2055	6.636e-05	5.5124e-05
102088389	0.263	0.073	-1.74218	6.94457e-05	5.77852e-05
102098623	0.676	1.38	1.00003	7.07326e-05	5.88782e-05
102093697	0.053	0.343	2.61537	7.21238e-05	6.00588e-05
102091519	0.146	0.07	-1.2591	7.30027e-05	6.08021e-05
BGI_novel_G000461	2.503	0.74	-1.79556	7.42488e-05	6.19331e-05
102085786	0	0.236	4.9373	7.43953e-05	6.20786e-05
102087086	0.11	0.32	1.52791	7.50093e-05	6.26497e-05
102088831	0.093	0.24	1.32809	7.78888e-05	6.52012e-05
102091668	0.07	0.183	2.03041	8.18637e-05	6.86953e-05
102094277	0.073	0.35	2.2528	8.36776e-05	7.02831e-05
102083456	0.136	0.6	2.12994	8.40562e-05	7.06274e-05
BGI_novel_G000394	0.823	0.166	-2.30882	8.55863e-05	7.19801e-05
102091066	0.223	0	-4.87648	9.06497e-05	7.63948e-05
102094053	0.003	0.06	4.03041	9.22462e-05	7.78414e-05
102096455	0.006	0.1	4.03041	9.22462e-05	7.78414e-05
102093339	0.01	0.166	4.03041	9.22462e-05	7.78414e-05
102098298	1.01	0.476	-1.0013	9.77331e-05	8.2594e-05
102088815	0.05	0.156	1.58295	9.93948e-05	8.40451e-05
BGI_novel_G000535	0	0.156	4.88341	0.000102802	8.70064e-05
BGI_novel_G000247	0.2	0.443	1.14548	0.000103089	8.72908e-05
102088486	0.276	0.046	-2.55455	0.000104766	8.88165e-05
102094844	0.113	0.323	1.49753	0.000111977	9.52282e-05
102085771	0.42	0.136	-1.64905	0.000113552	9.67098e-05
BGI_novel_G000453	0.69	0.226	-1.62522	0.00011456	9.7586e-05
110363057	0.293	0.083	-1.81759	0.000121942	0.000104218
102090803	0.013	0.08	2.55397	0.000123557	0.000105793
102096837	0.756	0.19	-1.96959	0.000131123	0.000112682
102087423	0.236	0.543	1.1948	0.000132609	0.000113979
102095312	0	0.183	4.83776	0.000133466	0.00011482
102084640	0	0.05	4.83776	0.000133466	0.00011482
102091812	0	0.246	4.83776	0.000133466	0.00011482
102087212	0.05	0.21	2.08103	0.000137124	0.000118053
102096751	0.25	0.82	1.69337	0.000145157	0.000125334
102097378	0.223	0.736	1.69337	0.000145157	0.000125334
102089650	0.89	0.443	-1.31751	0.000150648	0.000130308
102084571	1.4	2.886	1.01313	0.000156618	0.000135818
102088365	0.37	1.27	1.7409	0.000162123	0.000140973
102093635	0.593	0.293	-1.0227	0.000163037	0.000141793
102091520	0.926	1.956	1.03041	0.00016725	0.000145536
102088880	0.203	0.413	1.03041	0.00016725	0.000145536
102085029	0.013	0.206	3.9373	0.000167668	0.000145926
102086982	0.383	0.816	1.1153	0.000172889	0.000150768
102095960	0.296	0.123	-1.33216	0.000173366	0.000151211
102089890	0.053	0.19	1.79594	0.000179624	0.000156866
102098730	0.31	0.7	1.1423	0.000179732	0.000156989
102086518	0.403	0.92	1.17243	0.000185259	0.000162049
102088601	0.093	0.22	1.17243	0.000185259	0.000162049
102086755	1.726	0.853	-1.02404	0.000191811	0.00016793
110358734	0.513	0.143	-1.84406	0.000199817	0.000175284
BGI_novel_G000511	0.733	0.22	-1.70669	0.000202298	0.000177619
102095844	1.126	0.436	-1.43672	0.000206167	0.000181145
102099015	0.056	0.15	1.41507	0.000208661	0.000183565
102098574	0.086	0.226	1.41507	0.000208661	0.000183565
102084924	0.733	2.023	1.41507	0.000208661	0.000183565
102093609	0.056	0.003	-3.87648	0.000209738	0.000184579
102083747	0.053	0.296	2.48984	0.000210876	0.000185646
102086308	0.036	0.136	1.9373	0.000211109	0.000185917
102096458	0.076	0.293	1.9373	0.000211109	0.000185917
102093852	0.466	0.226	-1.00522	0.00021833	0.000192516
106145948	0.033	0.133	2.03041	0.000222368	0.000196356
102084338	0.1	0.41	2.03041	0.000222368	0.000196356
102083606	0.1	0.426	2.03041	0.000222368	0.000196356
102090305	0.046	0.2	2.03041	0.000222368	0.000196356
102092278	0.05	0.243	2.29344	0.000224776	0.000198799
102087894	0.113	0.563	2.29344	0.000224776	0.000198799
102085301	0.086	0.433	2.29344	0.000224776	0.000198799
102091576	0.093	0.463	2.29344	0.000224776	0.000198799
102090606	0.353	0.166	-1.04759	0.000230544	0.000204333
102089945	0	0.3	4.73085	0.000240529	0.000213523
BGI_novel_G000389	1.163	0.436	-1.39737	0.000245858	0.000218485
102093137	1.09	2.26	1.12061	0.000248149	0.000220715
102086353	0.03	0.103	1.70026	0.000250512	0.000222934
102097933	0	0.083	4.72306	0.000250594	0.000223046
BGI_novel_G000420	0.046	0.346	2.91475	0.000255462	0.00022766
102095877	0.106	0.283	1.36744	0.000258315	0.000230283
102083480	3.263	1.58	-1.06208	0.000262026	0.000233797
102086629	0	0.116	4.70848	0.000270386	0.000241892
102098126	1.06	0.443	-1.20838	0.000270559	0.000242089
106145955	0.446	0.21	-1.10286	0.000278645	0.000249499
110356777	1.066	0.486	-1.14081	0.00028523	0.00025602
102085408	0.14	0	-4.67003	0.000286581	0.000257323
102098885	0.54	1.073	1.03041	0.000288178	0.000258848
BGI_novel_G000460	0.706	2.19	1.5779	0.000296121	0.000266214
102083715	0.556	1.473	1.38405	0.000304303	0.000273712
102090122	0.013	0.193	3.83776	0.000304637	0.000274138
102093601	0.006	0.096	3.83776	0.000304637	0.000274138
102093716	5.373	2.433	-1.16591	0.000309391	0.00027858
102088569	0.173	0.446	1.32319	0.000315803	0.000284849
102088094	0.263	0.55	1.0113	0.000324071	0.000292661
102098364	0.203	0.056	-1.87648	0.000325876	0.000294496
102093038	0.14	0.036	-1.87648	0.000325876	0.000294496
102090348	0.303	0.083	-1.87648	0.000325876	0.000294496
102089294	0.15	0.416	1.48107	0.000331742	0.000300264
102089772	0.123	0.34	1.48107	0.000331742	0.000300264
102096544	0.036	0.136	1.88839	0.000334936	0.000303471
102093651	0.62	2.39	1.88839	0.000334936	0.000303471
102084707	0.076	0.29	1.88839	0.000334936	0.000303471
102087346	0.34	0.123	-1.42902	0.000340273	0.000308679
102096929	0.3	0.646	1.09858	0.000340504	0.000308996
102096872	0.383	0.836	1.09858	0.000340504	0.000308996
102087363	0.106	0	-4.63521	0.000342883	0.000311209
102091021	0.296	0.656	1.15816	0.000368141	0.000335403
102083552	0.016	0.06	2.0893	0.000371524	0.000338601
102086522	0.05	0.216	2.0893	0.000371524	0.000338601
102091888	0.05	0.25	2.23204	0.000373116	0.000340179
102087602	0.07	0.196	1.33707	0.000373116	0.000340285
102089485	0.133	0.35	1.33707	0.000373116	0.000340285
102085095	0.226	0.573	1.33707	0.000373116	0.000340285
102097634	0.716	1.673	1.19391	0.000377237	0.000344221
102093638	0.206	0.503	1.23477	0.000381894	0.00034877
102092918	0.52	1.673	1.65844	0.000383858	0.000350624
BGI_novel_G000310	0	0.86	4.6321	0.000399676	0.000365699
102095577	0.243	0.66	1.42273	0.00041912	0.00038454
102085234	0	0.026	4.61537	0.000434435	0.000399341
102093295	0.58	0.21	-1.48416	0.000437257	0.000402003
110357825	0.533	0.17	-1.69206	0.0004437	0.000408066
102092703	0.013	0.113	3.03041	0.000446817	0.000411283
102092396	0.006	0.07	3.03041	0.000446817	0.000411283
102092845	0.023	0.176	3.03041	0.000446817	0.000411283
102090506	0.046	0.4	3.03041	0.000446817	0.000411283
102094639	3.196	1.503	-1.11643	0.000447681	0.000412148
102096190	0.213	0.493	1.20033	0.000450758	0.000415546
102095709	0.256	0.623	1.2434	0.000455224	0.000419949
102098897	0.126	0.39	1.76737	0.000481064	0.000445595
102093460	0.09	0.313	1.76737	0.000481064	0.000445595
BGI_novel_G000126	0.323	0.156	-1.05442	0.000488411	0.00045286
102086397	0.706	0.33	-1.20092	0.000511249	0.000475221
102088996	0.116	0.353	1.57473	0.000511538	0.000475586
102091700	0.173	0	-4.55455	0.000511897	0.00047608
BGI_novel_G000181	0.073	0	-4.55455	0.000511897	0.00047608
102091150	0.496	0.25	-1.05979	0.000512303	0.000476618
102095806	0.083	0.016	-2.17123	0.000528018	0.000492149
102090668	0.053	0.22	1.83776	0.00052837	0.00049256
102089950	1.01	0.41	-1.32323	0.000538891	0.000503127
102086988	0.246	0.593	1.2528	0.000541147	0.000505488
102091881	0.396	0.963	1.2528	0.000541147	0.000505488
102096781	0.043	0.28	2.61537	0.000546624	0.000510862
102090095	0.01	0.14	3.73085	0.000551702	0.000516039
BGI_novel_G000380	0.566	0.126	-2.15847	0.000554924	0.00051914
102088127	0.063	0.13	1.07771	0.000558124	0.000522396
102096413	0.243	0.033	-2.96959	0.000572425	0.000536499
102084202	0.813	2.613	1.61537	0.000584128	0.000548291
102087285	0.726	1.473	1.03041	0.000595551	0.000560133
102097632	0.02	0.106	2.35234	0.000599783	0.000564302
102092634	0.033	0.126	2.03041	0.000601311	0.000565928
102096292	0.02	0.07	2.03041	0.000601311	0.000565928
102097753	0.223	0.493	1.13732	0.000609584	0.000574287
102094700	0.033	0.146	2.16791	0.000614589	0.000579099
102090661	0.043	0.113	1.31991	0.000635395	0.000599102
102086814	0.133	0.316	1.21483	0.000641604	0.000605459
102093554	0.05	0.116	1.26307	0.000644194	0.000608206
102083595	0.053	0.153	1.49989	0.000664061	0.000627691
102094807	1.493	0.723	-1.03776	0.000691605	0.000654594
102099014	0.313	0.67	1.10841	0.000703838	0.000667054
102086328	0.113	0.043	-1.47861	0.000724637	0.00068881
102088213	0.116	0.38	1.71846	0.000746448	0.000710479
102097961	0.063	0.196	1.53291	0.000769488	0.000733373
110359838	0	0.22	4.48984	0.000787607	0.000751382
102085659	0.04	0.326	2.9373	0.000789414	0.000753353
102090522	0.006	0.05	2.9373	0.000789414	0.000753353
102090172	0.593	0.136	-2.29152	0.00081735	0.000782061
110356497	1.913	0.6	-1.3568	0.000818709	0.000783491
102091980	0.11	0.38	1.7853	0.000829718	0.000794677
102084255	0.29	0.08	-1.86268	0.000833217	0.000798419
102085834	0.223	0.48	1.11133	0.000843996	0.000809145
102088359	1.113	0.26	-2.1071	0.000858126	0.000823768
102086638	0.28	0.063	-2.1071	0.000858126	0.000823768
110358285	0.62	1.316	1.03041	0.000860001	0.000825702
102095983	0.013	0.163	3.64394	0.000869922	0.000835637
102093672	0.103	0.383	1.86691	0.000906948	0.000874188
102090229	0.036	0.133	1.86691	0.000906948	0.000874188
102093571	0.063	0.226	1.86691	0.000906948	0.000874188
102095375	0.306	0.726	1.23204	0.000914269	0.000881674
102096291	0.006	0.036	2.53291	0.000939405	0.000907681
102084595	0.066	0.39	2.53291	0.000939405	0.000907681
BGI_novel_G000377	1.45	0.713	-1.03848	0.000956393	0.000924817
102088522	1.183	0.576	-1.04443	0.000959284	0.000928241
BGI_novel_G000023	0.36	0.856	1.22444	0.000963869	0.00093298
102085857	0.973	2.02	1.00769	0.000965174	0.000934394
102086368	0.04	0.15	1.96901	0.00096971	0.000940306
102088040	0.026	0.106	1.96901	0.00096971	0.000940306
102097663	0.08	0.343	1.96901	0.00096971	0.000940306
102089949	0.056	0.156	1.45925	0.000983946	0.000955343
102086650	0.016	0.206	3.61537	0.000999904	0.000973234
BGI_novel_G000121	0.023	0.29	3.61537	0.000999904	0.000973234
102083431	0.006	0.08	3.61537	0.000999904	0.000973234
102085393	0.02	0.25	3.61537	0.000999904	0.000973234
102091410	0.013	0.156	3.61537	0.000999904	0.000973234
102094615	0.013	0.15	3.61537	0.000999904	0.000973234
102097903	0.003	0.053	3.61537	0.000999904	0.000973234
102083811	0.01	0.12	3.61537	0.000999904	0.000973234
110358949	0.013	0.153	3.61537	0.000999904	0.000973234

## Sheet: PCM vs PAM
gene_id	average_fpkm_PC_M	average_fpkm_PA_M	diffexp_log2fc_PC_M-vs-PA_M	diffexp_degseq_qvalue_PC_M-vs-PA_M	diffexp_pvalue_PC_M-vs-PA_M
102093126	66281.3	18044.8	-1.81464	0	0
102086282	14739.6	1695.77	-3.14992	0	0
102088344	15738.3	6930.72	-1.19515	0	0
106145953	6905.53	33.666	-7.71643	0	0
102093306	5605.3	655.446	-3.12965	0	0
110356239	6537.58	14917.1	1.20035	0	0
102094876	15671.2	34689	1.16068	0	0
110356238	3782.67	11702.9	1.64461	0	0
102084028	967.986	4759.44	2.32774	0	0
102084370	1801.28	342.68	-2.42011	0	0
102096943	3120.29	7693.21	1.32843	0	0
102095054	3338.21	43.833	-6.28466	0	0
102085803	2078.96	4363.61	1.05759	0	0
102095423	2686.3	11.436	-7.94208	0	0
102097673	1511.95	15.396	-6.6452	0	0
102092868	1048.99	142.726	-2.87591	0	0
102098600	636.16	114.136	-2.50244	0	0
BGI_novel_G000190	163.7	29.533	-2.50067	0	0
102086800	497.76	166.413	-1.59329	0	0
102087672	536.073	1466.03	1.45965	0	0
102090492	177.96	62.866	-1.51143	0	0
106145951	646.953	1.023	-9.34853	0	0
102098752	761.273	1538.27	1.02973	0	0
102096820	757.486	329.27	-1.198	0	0
102095526	9.846	217.293	4.49442	0	0
102087173	147.28	26.326	-2.51526	0	0
102097394	213.103	603.923	1.49677	0	0
102090199	131.126	28.496	-2.21964	0	0
102085465	193.52	43.8	-1.91643	0	0
102086215	669.276	1921.48	1.5259	0	0
102093176	40.81	145.473	1.86257	0	0
102084393	23.57	0.56	-5.94089	0	0
102087300	213.38	634.34	1.58236	0	0
102094900	86.25	9.623	-3.19106	0	0
102089838	174.766	36.306	-2.27945	0	0
102087183	20.873	96.103	2.18794	0	0
106145639	5.573	81.69	4.02973	0	0
102095585	126.6	265.503	1.18593	0	0
102089896	334.413	155.003	-1.12356	0	0
102084219	114.63	355.3	1.65691	0	0
102089421	265.71	802.856	1.59406	0	0
102090690	75.746	14.686	-2.3966	0	0
102083553	40.49	4.513	-3.17012	0	0
102095066	46.55	115.19	1.32778	0	0
102095567	117.886	306.92	1.39301	0	0
102098872	194.26	88.15	-1.0971	0	0
102087715	4.206	25.34	2.61179	0	0
102094496	51.92	96.796	1.03862	0	0
110360539	84.23	184.926	1.08948	0	0
BGI_novel_G000012	13.61	2.226	-2.60112	0	0
102084555	202.866	39.513	-2.38337	0	0
102090064	73.356	31.106	-1.24452	0	0
102092044	38.82	10.313	-1.94156	0	0
102087375	30.303	80.73	1.42801	0	0
102087938	61.84	13.126	-2.1828	0	0
102093440	49.586	116.563	1.25201	0	0
102096293	58.053	10.843	-2.44797	0	0
BGI_novel_G000146	9.276	31.103	1.76609	0	0
102098936	119.883	44.956	-1.46429	0	0
110360542	116.623	250.93	1.04903	0	0
102097288	126.413	39.653	-1.70398	0	0
102083509	20.296	1.233	-4.00376	0	0
102095339	105.096	225.56	1.10984	0	0
102092657	143.113	346.096	1.25356	0	0
102083791	12.473	0.283	-5.45497	0	0
102087634	12.5	1.303	-3.33636	0	0
BGI_novel_G000407	120.966	323.48	1.4201	0	0
102083575	56.433	151.113	1.36549	0	0
110357579	89.236	210.09	1.23863	0	0
102086990	85.58	33.783	-1.36168	0	0
110359995	22.426	0.633	-5.40897	0	0
102092294	122.693	314.346	1.37753	0	0
102086975	5.656	60.066	3.43219	0	0
102098541	173.053	381.19	1.15579	0	0
102084011	40.466	14.883	-1.45168	0	0
102094792	80.7	27.456	-1.57949	0	0
102084549	19.383	2.98	-2.73007	0	0
102084334	42.536	102.866	1.26209	0	0
102084573	16.57	4.953	-1.75845	0	0
102096266	577.666	263.826	-1.15109	0	0
102094927	60.256	21.223	-1.52215	0	0
102092388	72.856	148.333	1.03276	0	0
102088003	6.3	37.453	2.59167	0	0
102093870	65.003	149.436	1.21606	0	0
102094171	20.42	85.77	2.08925	0	0
102092355	19.816	11.066	-1.40299	0	0
102086579	23.426	85.383	1.88884	0	0
102096434	71.64	19.303	-1.91337	0	0
102092956	7.23	30.733	2.11258	0	0
102092683	66.393	168.623	1.36394	0	0
102088751	147.556	21.84	-2.7651	0	0
102093874	81.513	179.15	1.15158	0	0
102088088	14.396	28.73	1.02895	0	0
102085264	48.27	13.38	-1.289	0	0
102086414	5.356	28.69	2.44364	0	0
102098978	72.2	146.766	1.03389	0	0
102086095	91.756	39.633	-1.24476	0	0
102094920	7.716	2.02	-1.95479	0	0
102092170	20.013	54.84	1.47319	0	0
BGI_novel_G000017	292.8	84.1	-1.80477	0	0
102086544	29.773	89.66	1.61177	0	0
102090028	28.87	3.643	-3.01979	0	0
102093077	119.763	57.34	-1.07603	0	0
102095144	11.016	28.516	1.39843	0	0
102090110	25.5	57.193	1.16028	0	0
102098436	86.94	25.213	-1.60302	0	0
102094682	20.453	66.436	1.71662	0	0
102091932	27.046	7.486	-1.91243	0	0
102087546	25.633	50.89	1.01374	0	0
102090643	14.16	2.743	-2.3882	0	0
102097697	2.373	17.156	2.87741	0	0
102098148	126.91	256.37	1.01472	0	0
102090047	47.683	99.376	1.07068	0	0
102090001	34.076	11.023	-1.6408	0	0
102090377	21.986	65.586	1.60249	0	0
102083980	78.503	29.16	-1.45328	0	0
102098965	46.576	10.416	-2.16215	0	0
102093426	1.39	7.83	2.49663	0	0
102091035	12.773	30.086	1.24685	0	0
102098586	29.123	8.916	-1.76616	0	0
102094241	5.786	19.6	1.77716	0	0
102087422	5.553	61.226	3.44533	0	0
102093264	14.05	48.926	1.81868	0	0
102096801	120.856	57.81	-1.07818	0	0
102094497	14.6	36.603	1.19459	0	0
102093381	22.983	3.32	-2.81147	0	0
102085811	34.953	70.333	1.02897	0	0
102087567	4.973	0.51	-3.32436	0	0
102088603	29.253	8.746	-1.75945	0	0
102087410	18.8	3.89	-2.31358	0	0
102098205	62.44	11.25	-2.49781	0	0
102088252	49.536	101.036	1.03744	0	0
102087195	22.386	51.386	1.17242	0	0
102084094	22.66	59.293	1.40417	0	0
102095542	3.83	15.72	2.06095	0	0
102085970	17.696	2.43	-2.89508	0	0
102088265	25.856	5.156	-2.40409	0	0
102087532	134.86	41.616	-1.73805	0	0
102084942	174.87	386.66	1.1329	0	0
102085917	17.76	7.423	-1.27054	0	0
102086026	32.216	14.136	-1.11471	0	0
102096855	52.153	24.753	-1.09341	0	0
102097161	10.453	24.506	1.23549	0	0
102084635	19.333	49.753	1.37543	0	0
102098949	6.03	21.26	1.81991	0	0
102087267	7.13	24.066	1.75363	0	0
102086526	7.09	40.633	2.42037	0	0
102096442	36.36	73.663	1.03595	2.48011e-301	1.34197e-302
102092775	15.893	41.03	1.37893	1.7928e-300	9.7369e-302
102095307	77.596	27.893	-1.50914	2.95387e-298	1.61621e-299
102086997	41.686	17.923	-1.22906	7.86879e-298	4.32129e-299
102090608	10.576	30.466	1.54292	1.32738e-293	7.34316e-295
102089916	13.686	31.196	1.2005	4.37188e-289	2.4362e-290
102092321	37.003	76.316	1.06377	1.10803e-288	6.1968e-290
102089867	1.783	6.743	1.9488	1.45605e-288	8.17256e-290
102097785	17.096	35.02	1.05061	5.2794e-286	2.98455e-287
102092975	22.67	56.6	1.33586	8.01386e-286	4.54657e-287
102084328	11.38	41.773	1.88948	3.94256e-285	2.24473e-286
102090667	19.51	50.466	1.35461	4.90626e-283	2.80332e-284
102093632	79.093	24.096	-1.74154	4.54373e-279	2.61453e-280
102090728	11.053	24.326	1.16757	7.62331e-271	4.43274e-272
102098810	10.126	19.673	1.01488	9.90321e-271	5.77843e-272
102097572	44.766	20.453	-1.02136	3.46674e-269	2.03681e-270
102091073	24.806	52.62	1.10494	3.75091e-268	2.21891e-269
102087180	11.61	23.64	1.03585	4.23289e-264	2.53822e-265
BGI_novel_G000561	265.896	7.45	-5.18593	3.527e-263	2.12918e-264
102088177	18.396	39.763	1.12107	5.95071e-259	3.62837e-260
102091058	17.156	4.456	-1.97816	4.34414e-257	2.65756e-258
102096472	55.256	20.603	-1.49367	5.70851e-256	3.52679e-257
102083769	1.646	6.133	1.93204	1.24547e-255	7.74495e-257
102094231	33.626	16.776	-1.05106	3.96512e-254	2.47372e-255
102089957	38.21	78.386	1.06907	3.73338e-253	2.33668e-254
102083862	50.563	123.683	1.31567	5.84915e-250	3.71997e-251
102090665	2.113	6.733	1.70037	1.15807e-246	7.50544e-248
102091371	17.263	41.12	1.27537	1.67759e-246	1.09063e-247
102090462	60.923	28.536	-1.11417	5.46889e-245	3.56646e-246
102085740	95.476	32.846	-1.16614	3.12097e-242	2.0479e-243
102091318	2.97	6.093	1.05869	3.24812e-239	2.16412e-240
102098155	15.486	37.146	1.28958	3.99519e-239	2.66994e-240
102091900	3.663	0.18	-4.59837	9.98315e-237	6.7724e-238
102096491	10.276	28.393	1.49239	1.16013e-234	7.94039e-236
102095936	1.633	16.196	3.29888	3.59397e-234	2.47437e-235
102098014	10.49	29.81	1.51664	2.64135e-229	1.83984e-230
102087334	28.01	8.66	-1.72728	3.20886e-229	2.24162e-230
102093391	10.653	3.713	-1.53772	4.73948e-227	3.33959e-228
110360101	14.943	71.126	2.27518	1.05601e-226	7.46225e-228
102085488	10.756	5.156	-1.07887	1.04249e-224	7.42987e-226
102096500	8.956	2.09	-2.09558	6.35641e-223	4.56876e-224
102093658	16.676	33.43	1.0196	3.17434e-222	2.28801e-223
102093251	12.353	3.663	-1.77541	4.5416e-220	3.29185e-221
102090595	19.866	7.21	-1.48478	5.19489e-219	3.77585e-220
102087379	8.016	28.683	1.83819	2.45616e-218	1.79019e-219
102090585	3.556	30.376	3.08323	3.03006e-217	2.22684e-218
102098832	20.513	9.47	-1.14859	8.7482e-217	6.46451e-218
102085278	9.476	0.363	-4.78754	9.19357e-217	6.81218e-218
102086260	1.92	8.386	2.26362	3.03054e-214	2.25166e-215
102095486	5.033	13.093	1.38219	1.15952e-212	8.70875e-214
102093918	18.17	42.703	1.2474	4.59995e-211	3.46416e-212
102091542	11.736	27.57	1.25556	2.89938e-210	2.18934e-211
102097186	12.663	5.37	-1.3487	1.2407e-207	9.39365e-209
102098062	6.616	15.74	1.25355	6.16728e-206	4.70676e-207
102085867	19.55	7.48	-1.40462	2.52574e-205	1.9327e-206
102083718	2.543	11.843	2.20469	1.30543e-204	1.00155e-205
102095004	1.05	6.393	2.51069	2.29465e-200	1.7744e-201
102083516	5.43	0.25	-4.53517	2.73668e-199	2.12726e-200
102098275	6.08	14.366	1.23368	1.09037e-196	8.54161e-198
102089535	4.01	13.05	1.70054	1.83185e-194	1.44242e-195
102099007	6.683	1.843	-1.872	1.55355e-193	1.22642e-194
102088722	10.63	2.86	-1.87446	1.69151e-193	1.33874e-194
102085663	3.183	10.006	1.65423	5.72625e-193	4.54359e-194
102086618	6.046	0.036	-7.26337	3.3808e-191	2.70986e-192
102091492	10.663	3.15	-1.77078	1.25861e-189	1.01137e-190
102091679	8.333	18.846	1.19541	1.72618e-189	1.39057e-190
102098417	83.34	36.703	-1.09361	1.26866e-187	1.03225e-188
102088492	9.633	2.943	-1.9002	1.21041e-186	9.92192e-188
102085397	2.943	9.89	1.79982	1.58654e-186	1.30691e-187
102091064	5.306	16.616	1.66915	7.51673e-184	6.23745e-185
102088219	11	23.323	1.19196	9.48562e-183	7.94785e-184
102091212	19.54	7.23	-1.44679	1.38771e-182	1.16554e-183
102094222	29.273	65.093	1.16321	1.52489e-182	1.28384e-183
102087296	3.803	10.603	1.44641	6.34032e-182	5.35085e-183
102096263	20.373	43.83	1.12197	9.91359e-182	8.40652e-183
102096351	2.49	6.496	1.39259	2.35638e-176	2.0267e-177
BGI_novel_G000611	139.133	16.89	-3.07847	3.40111e-175	2.95274e-176
102098483	9.426	22.176	1.29329	4.73258e-175	4.11824e-176
102086985	12.993	6.763	-1.26222	1.32828e-174	1.15853e-175
102085162	12.813	23.883	1.02586	3.26916e-174	2.85799e-175
102085955	33.643	10.643	-1.63438	6.79621e-174	5.95515e-175
102086734	10.653	26.573	1.33743	8.14292e-174	7.15163e-175
102098088	13.52	2.42	-2.41011	1.62567e-172	1.43434e-173
102098860	3.26	9.816	1.61347	2.18642e-172	1.9335e-173
102095957	1.843	8.49	2.21259	8.72629e-172	7.80493e-173
110359281	43.663	18.756	-1.22953	1.74648e-170	1.56913e-171
102091392	4.543	9.426	1.05941	2.28647e-170	2.0589e-171
102097736	7.64	21.243	1.47061	1.04011e-166	9.40788e-168
102090760	6.74	17.05	1.36661	1.61161e-166	1.46097e-167
102084114	7.953	23.9	1.64136	4.64888e-166	4.24251e-167
102087953	3.846	9.73	1.35907	6.90272e-165	6.32721e-166
102089150	12.843	47.29	1.90998	1.14819e-164	1.05709e-165
102098991	15.343	39.863	1.39338	2.05844e-164	1.89928e-165
102095628	2.1	7.986	1.95349	6.34751e-164	5.86955e-165
BGI_novel_G000148	0.883	2.903	1.7151	7.89321e-164	7.3148e-165
102093470	2.596	17.583	2.79422	1.08139e-162	1.0087e-163
102096924	16.023	32.633	1.0526	3.33998e-162	3.12894e-163
102093639	8.593	17.04	1.01099	3.71756e-162	3.49017e-163
102098498	22.176	11.213	-1.01947	4.48522e-161	4.2471e-162
102093327	9.22	18.42	1.02551	4.87425e-159	4.66468e-160
102098655	8.096	21.64	1.45504	1.17869e-157	1.13991e-158
102084876	3.643	7.146	1.0009	3.58651e-157	3.47575e-158
102092229	3.813	8.823	1.3003	1.09239e-156	1.06087e-157
102085908	1.02	7.903	2.95466	1.46854e-154	1.43505e-155
102086421	8.016	2.126	-1.90141	1.61087e-153	1.58714e-154
102095852	12.273	25.236	1.08019	2.90076e-153	2.86389e-154
102083897	18.62	41.333	1.16573	3.30779e-153	3.27243e-154
102086322	15.22	4.336	-1.82546	3.7353e-152	3.72553e-153
102094176	20.116	41.796	1.07201	1.09439e-149	1.10037e-150
102084569	22.09	48.553	1.14044	3.24473e-149	3.28211e-150
102094878	8.123	19.976	1.33969	7.09554e-149	7.20592e-150
102089212	6.146	13.4	1.12257	3.01333e-148	3.06629e-149
110357222	8.533	0.546	-4.29929	4.99234e-148	5.09016e-149
102090655	12.743	29.063	1.31807	6.42676e-146	6.59161e-147
102084418	2.563	9.446	1.91693	2.15655e-143	2.27282e-144
102090682	3.03	7.56	1.32947	2.406e-141	2.55029e-142
102091479	3.32	0.483	-2.73874	5.30914e-141	5.6597e-142
102093737	29.3	62.486	1.04114	5.44118e-141	5.81145e-142
102096357	16.51	7.52	-1.14595	1.07134e-140	1.14641e-141
102089558	3.46	13.486	1.97401	7.97794e-140	8.58527e-141
102083717	3.283	9.2	1.5196	9.95818e-139	1.07766e-139
102095712	4.046	10.05	1.32249	7.82886e-138	8.51968e-139
102088602	19.503	45.923	1.25625	1.83666e-137	2.00985e-138
102087096	22.243	0.853	-4.73329	1.03784e-136	1.14409e-137
102090256	5.803	11.716	1.03348	1.38941e-135	1.54287e-136
102092817	3.66	0.106	-5.16149	1.71003e-135	1.90235e-136
102090245	2.56	0.696	-1.87795	4.38842e-135	4.89083e-136
102091969	5.503	11.686	1.10334	4.81426e-135	5.37515e-136
102083460	4.086	12.41	1.61167	1.28464e-134	1.4369e-135
BGI_novel_G000161	2.49	0.153	-4.04588	2.46103e-134	2.77259e-135
102086464	16.33	8.606	-1.16272	6.06141e-134	6.84103e-135
102098373	5.696	24.406	2.11333	7.71789e-134	8.74173e-135
102085008	2.383	7.286	1.88972	1.73973e-133	1.97754e-134
102090444	22.346	62.58	1.47511	3.31978e-132	3.80039e-133
102094051	9.316	25.55	1.46817	3.20636e-131	3.68998e-132
BGI_novel_G000212	1.39	5.893	2.08977	7.50469e-130	8.74268e-131
BGI_novel_G000215	1.036	8.193	2.98762	2.12098e-129	2.47515e-130
102095570	1.353	8.043	2.56937	1.65743e-128	1.95092e-129
102097804	1.6	6.46	2.01863	1.65911e-128	1.95625e-129
102090566	13.113	6.32	-1.08051	5.23041e-128	6.17771e-129
102096618	5.493	14.506	1.40496	7.86999e-128	9.31125e-129
110365754	20.173	9.38	-1.01038	3.3395e-127	3.95782e-128
102096341	1.623	10.243	2.66329	6.9087e-126	8.22971e-127
102087722	6.593	15.126	1.21039	7.67951e-126	9.1634e-127
102085695	13.12	5.506	-1.26435	1.9106e-122	2.3415e-123
102095979	4.88	13.04	1.46126	5.41983e-122	6.65312e-123
102091888	0.25	5.916	4.5657	6.47048e-122	7.95591e-123
102089581	3.766	8.313	1.16913	1.42497e-121	1.75497e-122
102093733	3.853	8.363	1.10375	1.74497e-119	2.18079e-120
102089618	6.226	20	1.71579	2.94568e-118	3.71708e-119
102085634	8.22	19.223	1.00636	2.2869e-117	2.89963e-118
110359497	3.076	14.36	2.20188	3.3395e-114	4.30843e-115
102098069	5.22	1.446	-1.89181	3.70163e-114	4.78309e-115
102091321	2.276	6.926	1.62508	5.28521e-114	6.85067e-115
102085871	2.943	6.78	1.19791	4.17385e-113	5.43541e-114
102084887	0.49	2.316	2.28632	6.43162e-113	8.40158e-114
102092199	2.38	8.593	1.86665	2.04324e-112	2.67319e-113
102093850	5.823	14.69	1.35773	1.2908e-111	1.70701e-112
102083745	14.673	31.566	1.09614	2.18168e-111	2.89396e-112
102083598	5.03	10.67	1.08513	2.92851e-111	3.89053e-112
102095254	7.4	16.606	1.17022	8.25769e-111	1.10204e-111
102089353	1.093	3.946	1.88208	1.17946e-110	1.57882e-111
110359736	10.87	25.816	1.30082	3.34083e-110	4.50575e-111
102088170	2.67	8.153	1.62345	3.88028e-110	5.24897e-111
102091549	6.62	13.983	1.0987	6.6549e-109	9.09633e-110
102097324	6.91	19.176	1.50555	6.0531e-108	8.31042e-109
102088288	2.91	8.526	1.54805	1.85578e-107	2.55158e-108
102085338	0.66	2.126	1.71236	1.08617e-106	1.5e-107
102095384	21.623	47.943	1.17891	1.19173e-105	1.66262e-106
102087496	11.186	3.583	-1.32795	2.7082e-105	3.79469e-106
102096683	1.686	3.976	1.24095	3.09269e-105	4.33968e-106
BGI_novel_G000634	2	7.706	1.95888	3.31023e-105	4.6516e-106
102087003	4.943	13.203	1.41637	2.43538e-104	3.43209e-105
102093435	3.41	7.783	1.19509	4.12798e-104	5.83406e-105
102089081	4.92	1.336	-1.90096	1.66592e-103	2.37798e-104
102089845	9.523	22.163	1.17218	1.67947e-103	2.40071e-104
102087647	4.256	10.926	1.38147	1.87512e-102	2.70311e-103
102086901	13.78	29.2	1.10269	2.20329e-102	3.18064e-103
102089000	4.19	9.946	1.25468	6.70056e-102	9.69987e-103
102096633	11.833	3.69	-1.58295	9.11859e-102	1.32371e-102
102098333	6.676	15.72	1.19668	1.20124e-101	1.74864e-102
102098677	3.2	7.326	1.20663	1.06233e-100	1.55286e-101
102090039	2.45	7.126	1.55952	3.38498e-100	4.96851e-101
102084222	2.493	8.353	1.76067	3.70159e-100	5.44071e-101
102088511	3.813	9.02	1.25513	3.17809e-99	4.72259e-100
102083781	16.8	36.73	1.14567	3.43113e-99	5.11024e-100
102090298	1.833	10.516	2.53392	8.64774e-99	1.29377e-99
102089905	1.47	4.683	1.68307	1.97493e-98	2.95863e-99
102091594	23.843	66.003	1.47192	2.0586e-98	3.08814e-99
102094284	4.72	9.443	1.0179	2.69607e-98	4.06074e-99
102091312	1.676	5.146	1.64374	1.23759e-97	1.87652e-98
102087387	8.583	17.173	1.02354	2.50992e-97	3.81584e-98
102095014	8.94	3.663	-1.28101	4.09232e-97	6.22985e-98
102097226	8.95	3.363	-1.42486	1.37373e-96	2.09681e-97
102087236	0.896	4.193	2.25573	3.44006e-96	5.25773e-97
102088061	7.323	20.553	1.48266	5.97246e-96	9.15232e-97
102091177	0.663	7.663	3.53034	1.6321e-95	2.51095e-96
102089659	2.16	5.693	1.42432	2.51977e-95	3.89187e-96
102089735	2.473	6.963	1.51903	3.02248e-95	4.67442e-96
BGI_novel_G000217	3.096	19.523	2.64988	5.87531e-95	9.1102e-96
102085528	19.043	40.656	1.1076	5.61535e-94	8.7638e-95
102093358	1.98	4.226	1.51372	3.05182e-93	4.7999e-94
102096740	10.29	1.656	-2.63108	6.16024e-93	9.751e-94
102088151	5.683	12.016	1.10034	3.57192e-92	5.68282e-93
102088082	2.923	12.23	2.08919	4.13368e-92	6.59325e-93
102092020	4.693	9.836	1.09262	9.511e-92	1.52469e-92
110355943	3.74	13.486	1.86468	3.04284e-91	4.89022e-92
102093133	15.633	7.123	-1.12344	2.22081e-90	3.60049e-91
102089266	4.893	13.136	1.53772	7.10308e-90	1.15876e-90
102095955	6.69	13.866	1.06772	9.39093e-90	1.53578e-90
102084912	1.393	4.563	1.72349	1.55387e-89	2.54745e-90
102096750	3.256	6.543	1.08563	1.69863e-89	2.7882e-90
102083434	8.863	21.8	1.3195	3.1214e-89	5.13621e-90
102095869	4.163	1.393	-1.60377	6.50388e-89	1.07414e-89
102086098	2.113	5.48	1.4048	1.1211e-88	1.85607e-89
102085092	4.32	1.216	-1.83635	6.86286e-88	1.14729e-88
102095244	3.49	7.396	1.09065	2.48226e-87	4.16972e-88
102094520	8.44	18.323	1.14565	4.77747e-87	8.07345e-88
102086459	7.946	19.32	1.23788	2.80414e-86	4.76137e-87
102091953	11.386	21.483	1.03735	4.4103e-86	7.49749e-87
102097652	8.716	5.363	-1.00881	1.05788e-85	1.8048e-86
102085797	28.253	8.98	-1.643	3.17495e-85	5.4551e-86
102087434	1.086	3.506	1.69585	4.02815e-85	6.92918e-86
102087094	10.426	20.816	1.01731	4.2731e-85	7.35915e-86
102089032	0.806	3.333	2.0784	6.8703e-85	1.18598e-85
102096089	0.013	2.3	7.51806	1.94269e-84	3.3614e-85
102092251	0.73	6.126	3.04971	2.22977e-84	3.86262e-85
102088465	7.266	2.066	-1.82631	1.1134e-83	1.93773e-84
102086027	4.596	9.51	1.0987	2.24733e-83	3.91574e-84
102094054	0.756	3.07	1.99657	2.76102e-83	4.82193e-84
110365830	3.19	6.84	1.09526	3.20532e-83	5.61082e-84
102089452	5.98	2.32	-1.35792	6.12626e-83	1.0761e-83
102087841	10.346	21.413	1.05579	1.25698e-82	2.21808e-83
102097824	0.493	2.433	2.3079	3.01109e-82	5.3377e-83
102084321	30.076	14.696	-1.04467	4.71858e-82	8.38359e-83
102096225	36.49	74.103	1.01763	1.17086e-81	2.08739e-82
102097810	3.593	8.213	1.22076	1.81782e-81	3.25545e-82
102087584	10.913	22.326	1.03658	2.08147e-81	3.7318e-82
102092489	0.863	2.486	1.56545	3.84705e-81	6.91279e-82
102085809	3.773	8.016	1.09735	3.86196e-81	6.94738e-82
102093006	12.13	5.166	-1.21922	5.36574e-81	9.67425e-82
102087798	2.013	4.336	1.15304	8.71143e-80	1.60054e-80
102086595	6.38	13	1.03312	1.32842e-79	2.44874e-80
102086897	5.04	11.21	1.15471	1.51365e-79	2.79629e-80
102083970	2.16	7.483	1.81127	1.5405e-79	2.849e-80
102096169	3.793	7.766	1.03991	3.20939e-79	5.96785e-80
102089079	10.63	21.326	1.02658	3.82428e-79	7.11896e-80
102094785	10.023	22.976	1.20469	4.59318e-79	8.56883e-80
102090270	1.696	4.183	1.32988	6.16272e-79	1.15093e-79
102084509	2.543	5.25	1.0726	1.14843e-78	2.15174e-79
102096810	6.486	2.28	-1.52011	1.28004e-78	2.4009e-79
102098703	1.706	5.48	1.69858	1.66502e-78	3.12971e-79
102097216	0.026	0.13	2.32875	4.8163e-78	9.08231e-79
102097486	1.523	4.313	1.51183	1.32063e-77	2.49838e-78
102087168	2.256	5.55	1.32313	2.10505e-77	4.01209e-78
102090783	3.083	7.093	1.27156	1.38881e-76	2.66381e-77
102093595	4.78	11.76	1.30317	1.50258e-76	2.88505e-77
102087880	1.893	5.673	1.61692	5.99545e-76	1.15601e-76
102092042	1.506	6.64	2.16563	7.48737e-76	1.4467e-76
102089672	2.03	4.35	1.13007	1.02671e-75	1.98587e-76
102089680	7.493	0.656	-3.76648	1.65399e-75	3.20583e-76
102092478	2.35	5.95	1.35369	2.71584e-75	5.27491e-76
102091967	14.72	5.57	-1.2578	3.61259e-75	7.03123e-76
102091635	7.636	0.316	-3.79726	5.85065e-75	1.14345e-75
102092022	7.046	14.323	1.13326	1.50026e-74	2.94725e-75
102089375	2.286	4.756	1.07366	1.55618e-74	3.06023e-75
102091207	4.393	0	-9.74232	1.73024e-74	3.40602e-75
102085150	2.626	5.91	1.20201	3.07084e-74	6.07601e-75
102085671	9.296	20.563	1.15532	8.66022e-74	1.71702e-74
102086137	1.676	5.086	1.61553	1.14526e-73	2.28684e-74
102087292	0.933	3.673	1.98476	1.64326e-73	3.28787e-74
BGI_novel_G000263	1.203	0	-9.71017	3.30571e-73	6.64753e-74
102095140	0.47	6.363	3.2726	6.03899e-73	1.21927e-73
102088292	6.76	17.246	1.35451	7.76318e-73	1.57522e-73
102087752	3.853	8.916	1.26717	1.72686e-72	3.52139e-73
102093275	4.663	1.83	-1.3728	4.11479e-72	8.41576e-73
102091738	2.44	5.58	1.20561	6.35469e-72	1.30226e-72
BGI_novel_G000410	55.92	27.826	-1.02151	1.09387e-71	2.24827e-72
102086696	3.896	11.7	1.59816	1.78588e-71	3.68862e-72
102091663	0.936	4.116	2.12809	2.11835e-71	4.38387e-72
102094838	4.193	8.353	1.00435	2.82536e-71	5.85841e-72
102088914	0.963	3.84	2.02146	3.28473e-71	6.82418e-72
102097841	8.586	19.43	1.19656	5.44149e-71	1.1316e-71
BGI_novel_G000208	0.956	2.45	1.37363	6.24614e-71	1.30019e-71
102088323	3.016	6.806	1.18387	9.39819e-71	1.96011e-71
102090140	2.273	5.883	1.42913	1.03688e-70	2.16463e-71
110361750	0.636	3.043	2.28682	1.10958e-70	2.32089e-71
102094173	2.453	5.063	1.07387	1.97624e-70	4.14563e-71
102090426	4.653	12.25	1.27337	2.77184e-70	5.82578e-71
102083950	4.683	10.06	1.09065	8.64704e-70	1.82265e-70
102096707	3.17	9.666	1.50062	9.47979e-70	2.0023e-70
102088945	4.556	9.116	1.02751	9.47979e-70	2.00393e-70
102094045	12.666	3.926	-1.73858	2.06466e-69	4.38114e-70
102086538	2.946	5.96	1.04205	3.10255e-69	6.6023e-70
102091529	3.563	0.463	-2.96718	8.64226e-69	1.84607e-69
102096566	2	5.536	1.49396	1.33018e-68	2.84408e-69
102084009	6.493	15.743	1.28817	2.63329e-68	5.66219e-69
102086383	9.803	20.456	1.08172	2.70821e-68	5.82874e-69
102089985	2.753	8.276	1.59582	8.66719e-68	1.8759e-68
102092177	7.583	16.83	1.2114	1.90846e-67	4.15372e-68
102086742	3.293	7.766	1.26054	2.83656e-67	6.17944e-68
106146042	11.553	1.53	-2.94431	3.19321e-67	6.96285e-68
102086045	4.536	10.713	1.22387	5.65171e-67	1.23465e-67
102093297	1.06	3.63	1.80318	9.99886e-67	2.19036e-67
102085329	5.353	10.716	1.03107	1.27096e-66	2.78932e-67
102092729	43.243	19.92	-1.13832	1.78421e-66	3.93012e-67
102096862	1.113	2.923	1.43599	6.05316e-66	1.34557e-66
102087350	2.233	5.483	1.30561	7.68461e-66	1.70978e-66
102086443	11.426	3.866	-1.5591	9.17784e-66	2.04572e-66
102094396	1.04	3.463	1.75428	1.05232e-65	2.34985e-66
102086162	1.69	5.01	1.59361	1.65388e-65	3.70314e-66
102094205	11.966	37.63	1.65157	2.1036e-65	4.71861e-66
102087999	5.936	14.61	1.27847	2.22841e-65	5.00306e-66
102083489	12.466	6.173	-1.01254	2.43256e-65	5.46632e-66
102096114	1.903	5.316	1.50572	2.43385e-65	5.47414e-66
102095840	8.113	19.033	1.24267	4.93781e-65	1.11458e-65
102084468	1.873	3.96	1.04709	1.20461e-64	2.72883e-65
102086473	18.816	42.08	1.17712	8.70625e-64	1.98455e-64
102083617	7.176	16.516	1.22038	1.03886e-63	2.37642e-64
102085413	3.25	7.26	1.17899	1.05481e-63	2.41503e-64
102095857	3.756	8.773	1.2495	2.12671e-63	4.89066e-64
102089123	2.413	4.826	1.01092	2.68034e-63	6.19088e-64
102090554	1.796	5.11	1.53776	2.73454e-63	6.32159e-64
102095285	9.156	3.206	-1.52935	6.50195e-63	1.50965e-63
102088672	3.666	8.14	1.19057	9.34909e-63	2.17449e-63
102096507	0.77	5.486	2.804	1.19133e-62	2.77812e-63
102084588	1.066	3.27	1.61826	1.26252e-62	2.94667e-63
102084506	4.863	13.056	1.39629	1.55832e-62	3.64336e-63
102097005	1.226	3.383	1.49066	1.80317e-62	4.21946e-63
102095434	2.34	7.06	1.58924	2.22987e-62	5.22244e-63
102084280	2.52	5.88	1.23783	9.22443e-62	2.16785e-62
102098094	2.373	0.573	-2.13731	1.95243e-61	4.60815e-62
102086863	6.933	15.15	1.13689	7.0098e-61	1.66861e-61
102086632	0.81	2.993	1.91999	2.25796e-60	5.40675e-61
102095906	2.223	4.613	1.07269	2.8862e-60	6.92276e-61
102092347	3.56	8.35	1.22358	3.27296e-60	7.85703e-61
102096026	11.683	25.81	1.2029	4.17165e-60	1.00313e-60
102097654	3.73	8.65	1.15683	1.36892e-59	3.30834e-60
102084669	7.406	3.02	-1.13309	2.89101e-59	7.01602e-60
102096069	3.713	0.253	-3.66003	4.39722e-59	1.06802e-59
102091773	2.11	5.316	1.35692	5.16103e-59	1.25562e-59
102090458	0.56	4.693	3.08764	6.57142e-59	1.60141e-59
102095489	1.156	2.543	1.12153	8.65966e-59	2.1138e-59
110357643	5.5	11.95	1.13652	1.46389e-58	3.58808e-59
102085951	0.506	1.58	1.65689	2.17875e-58	5.34904e-59
102085980	6.106	13.1	1.33407	2.26301e-58	5.56048e-59
102083465	1.36	3.446	1.39323	2.3575e-58	5.79742e-59
102084337	1.906	5.3	1.4746	2.72005e-58	6.70545e-59
110355456	5.14	0.066	-6.31399	1.4042e-57	3.48431e-58
102092353	2.183	0.116	-4.22272	1.62295e-57	4.03038e-58
BGI_novel_G000242	0	0.786	9.28556	4.1454e-57	1.03615e-57
102087763	2.883	7.976	1.47075	4.24299e-57	1.0614e-57
102094342	3.366	7.19	1.0907	4.41791e-57	1.10694e-57
102085132	1.283	3.113	1.27884	9.50741e-57	2.38791e-57
102094766	1.91	0.62	-1.63031	1.435e-56	3.61868e-57
102089586	1.383	3.293	1.25341	1.72787e-56	4.37465e-57
102092459	1.393	3.52	1.34779	2.85073e-56	7.23481e-57
BGI_novel_G000269	4.136	14	1.74372	4.31904e-56	1.09699e-56
102090468	1.206	3.52	1.54967	4.99079e-56	1.26962e-56
102088403	0.706	1.816	1.38725	5.51562e-56	1.40425e-56
102086501	13.006	6.356	-1.01984	6.32523e-56	1.61165e-56
102091411	1.696	4.59	1.4498	7.41945e-56	1.89645e-56
102090171	2.91	5.54	1.0004	8.23271e-56	2.10599e-56
102096325	0.503	1.843	1.87079	9.18032e-56	2.3521e-56
102087365	4.2	8.59	1.06508	2.63288e-55	6.77761e-56
102087625	1.823	4.006	1.1553	3.39986e-55	8.77259e-56
102094877	1.82	4.34	1.27508	3.51281e-55	9.07114e-56
102086518	0.92	5.4	2.56889	1.25728e-54	3.27715e-55
102096994	3.53	8.943	1.31867	1.37854e-54	3.59876e-55
102087353	5.92	15.873	1.4361	3.11122e-54	8.16601e-55
102095440	0.49	7.776	3.92139	4.77971e-54	1.25646e-54
102098497	0.67	2.666	2.00007	5.6627e-54	1.49429e-54
102096042	8.793	29.073	1.72394	6.06367e-54	1.605e-54
102098103	0.91	2.87	1.70769	9.2581e-54	2.45988e-54
102093390	8.706	3.26	-1.41024	1.15456e-53	3.07001e-54
102098177	0.713	2.326	1.76694	1.48787e-53	3.96229e-54
102088909	2.81	6.213	1.16683	2.46051e-53	6.57236e-54
102085422	3.146	6.986	1.14938	3.20023e-53	8.55471e-54
BGI_novel_G000250	1.033	10.02	3.30743	4.76356e-53	1.27722e-53
102090212	1.773	3.69	1.12234	7.48883e-53	2.01397e-53
102092106	4.29	9.126	1.10869	8.99773e-53	2.42158e-53
102083750	2.726	6.376	1.32177	1.43553e-52	3.87217e-53
102084681	3.79	8.33	1.14484	1.97486e-52	5.33095e-53
102093974	4.41	10.64	1.26645	4.05069e-52	1.09835e-52
102095009	2.876	1.096	-1.39882	2.76097e-51	7.58119e-52
102090250	3.98	8.093	1.05312	2.97765e-51	8.18214e-52
102091044	1.25	2.616	1.07536	3.54573e-51	9.75032e-52
102097666	3.25	6.99	1.12803	3.80771e-51	1.04784e-51
102094788	15.686	42.993	1.49037	4.14288e-51	1.14091e-51
BGI_novel_G000489	0.393	1.986	2.35301	4.38055e-51	1.20725e-51
102095755	1.48	3.326	1.18843	5.69156e-51	1.57315e-51
102086159	1.323	4.02	1.63911	5.73756e-51	1.58702e-51
102087152	1.62	5.096	1.66731	1.25719e-50	3.48249e-51
102088382	5.146	11.093	1.1562	1.70675e-50	4.74159e-51
102083752	4.023	8.37	1.07202	1.81105e-50	5.03502e-51
102095903	2.386	4.966	1.0806	2.90365e-50	8.10193e-51
102087299	1.836	0.15	-3.62949	3.10314e-50	8.66482e-51
102087548	11.06	25.373	1.19101	7.08074e-50	1.99143e-50
102094711	0.14	0.67	2.32513	1.2497e-49	3.53491e-50
102084894	17.283	8.386	-1.04832	1.55357e-49	4.39758e-50
102098041	2.903	0.803	-2.22296	3.19776e-49	9.09044e-50
102092722	3.276	7.063	1.12638	3.89263e-49	1.10894e-49
102094052	4.223	9.47	1.12855	5.7498e-49	1.64033e-49
102087929	11.146	2.44	-2.22568	8.03829e-49	2.30294e-49
102086909	4.013	1.07	-1.92124	1.01985e-48	2.92596e-49
102098807	13.32	41.226	1.62833	1.04927e-48	3.01248e-49
102092861	1.8	4.606	1.38056	1.61213e-48	4.64147e-49
102091420	1.58	4.66	1.54491	1.85091e-48	5.3364e-49
102089367	1.353	3.883	1.53247	2.4788e-48	7.15171e-49
102089863	2.84	5.626	1.00743	2.5177e-48	7.26901e-49
102093794	3.593	7.503	1.08795	4.0474e-48	1.17427e-48
102088147	2.8	5.876	1.12467	4.8176e-48	1.39968e-48
102086196	2.926	7.143	1.26725	7.90095e-48	2.30028e-48
102089234	1.536	4.026	1.39493	1.2627e-47	3.68643e-48
102088830	8.503	3.176	-1.43509	1.26405e-47	3.69292e-48
102089972	0.236	1.42	2.52983	1.41375e-47	4.13597e-48
102095981	2.87	0.593	-2.35265	1.51297e-47	4.42929e-48
102089628	3.023	6.71	1.16224	2.04521e-47	5.99571e-48
102097964	11.663	5.24	-1.17146	2.58097e-47	7.58197e-48
102097534	1.193	3.59	1.61577	2.67434e-47	7.86167e-48
110357292	18.056	8.72	-1.0527	3.03332e-47	8.92917e-48
106145897	6.5	14.083	1.10882	3.36456e-47	9.91104e-48
102083558	1.6	3.733	1.22634	1.55822e-46	4.62467e-47
102091469	0.316	1.813	2.54828	4.06347e-46	1.21257e-46
102091911	2.663	7.02	1.42538	1.06015e-45	3.18285e-46
102092335	1.34	3.186	1.3829	1.5727e-45	4.7407e-46
102090187	2.52	5.036	1.0141	2.01212e-45	6.07745e-46
102083923	0.583	2.19	1.9365	4.38563e-45	1.33793e-45
102083780	4.013	8.316	1.05454	8.422e-45	2.58631e-45
102088664	34.13	16.876	-1.03036	1.13405e-44	3.49401e-45
102093420	8.996	22.396	1.31971	1.65275e-44	5.09878e-45
102096085	2.97	6.006	1.05043	1.73998e-44	5.37493e-45
102085044	2.333	5.82	1.34477	3.13142e-44	9.71111e-45
BGI_novel_G000093	2.62	5.636	1.12715	3.51813e-44	1.09317e-44
102085464	4.75	0.516	-2.08961	3.84088e-44	1.195e-44
102097304	1.753	4.373	1.3358	5.68416e-44	1.77194e-44
102096775	7.766	17.003	1.1359	6.85049e-44	2.13967e-44
102091582	0.59	4.963	3.10452	7.56363e-44	2.367e-44
BGI_novel_G000170	1.396	3.233	1.21486	9.2674e-44	2.9058e-44
102090792	1.713	3.423	1.26569	1.01159e-43	3.17592e-44
102097944	0.226	1.266	2.51415	1.20041e-43	3.7736e-44
102084257	2.77	7.09	1.37014	1.90622e-43	6.01543e-44
102097663	0.343	3.963	3.32885	3.07235e-43	9.73261e-44
102093453	1.493	3.053	1.24218	3.45864e-43	1.09703e-43
102086306	3.933	1.31	-1.56164	3.73907e-43	1.18749e-43
102097387	0.656	2.246	1.82199	4.20983e-43	1.33954e-43
102084665	0.386	1.06	1.86	4.77841e-43	1.52239e-43
102094281	3.446	7.106	1.05135	5.11057e-43	1.63028e-43
102087971	0.406	1.916	2.26843	6.21451e-43	1.98495e-43
102084736	2.793	6.676	1.26687	1.55381e-42	5.00061e-43
102087227	0.86	2.913	1.78632	1.56934e-42	5.05375e-43
110359823	0.636	0.016	-5.43357	2.44963e-42	7.89845e-43
102092921	0.096	1.206	3.5633	4.24469e-42	1.37206e-42
102090192	0.42	7.303	4.37164	6.21447e-42	2.01505e-42
106145970	1.843	4.453	1.2873	6.75966e-42	2.19456e-42
102083845	0.366	3.44	3.24826	7.86451e-42	2.55643e-42
102086185	3.326	7.08	1.10509	1.15095e-41	3.76217e-42
102084570	3.34	6.796	1.02162	1.20719e-41	3.94846e-42
102098023	1.6	4.766	1.46819	1.62185e-41	5.31454e-42
102088372	1.833	3.733	1.03593	3.36707e-41	1.10673e-41
102087284	3.053	7.1	1.24314	3.5086e-41	1.15396e-41
102088933	4.603	9.396	1.03745	5.08049e-41	1.68223e-41
102092654	5.856	2.623	-1.19004	6.91134e-41	2.29543e-41
102096812	1.566	5.056	1.71461	7.42798e-41	2.47152e-41
102089997	0.633	2.606	2.0418	7.66408e-41	2.55162e-41
102086796	2.336	5.836	1.37296	1.08825e-40	3.62974e-41
102094777	1.836	3.953	1.12397	1.56213e-40	5.24501e-41
102089505	4.846	1.086	-2.18092	2.12898e-40	7.16116e-41
102083588	1.643	4.196	1.36842	2.26317e-40	7.62165e-41
BGI_novel_G000239	0.116	3.86	5.05692	3.7337e-40	1.2589e-40
102084163	0.626	1.823	1.56136	5.06425e-40	1.70957e-40
102088794	2.29	5.073	1.16732	6.52676e-40	2.20723e-40
102087875	0.696	0.05	-3.75924	8.42043e-40	2.85274e-40
BGI_novel_G000288	10.99	5.55	-1.0027	1.06547e-39	3.62043e-40
102090542	0.203	0.523	1.37251	1.4516e-39	4.95301e-40
102088152	0.436	2.32	2.27028	1.58579e-39	5.41729e-40
102088856	0.673	7.043	3.37636	1.81021e-39	6.19855e-40
102083754	1.883	3.743	1.08719	1.98183e-39	6.79421e-40
110364654	0.38	1.89	2.13988	2.94781e-39	1.01535e-39
102094018	3.696	7.44	1.02144	3.82738e-39	1.32063e-39
102085343	1.78	6.303	1.56444	3.92548e-39	1.35527e-39
102096352	1.57	0	-8.56659	4.30735e-39	1.48885e-39
102086145	1.653	3.606	1.14104	8.96884e-39	3.12364e-39
102098485	0.95	2.476	1.39367	9.19675e-39	3.20673e-39
102087882	1.416	3.466	1.28244	1.27233e-38	4.46205e-39
102090529	3.5	7.55	1.10903	1.79132e-38	6.30386e-39
102085940	1.916	5.176	1.43237	1.96573e-38	6.92158e-39
102084607	4.586	0.65	-2.79356	2.89262e-38	1.02262e-38
102085613	3.113	6.44	1.054	3.54839e-38	1.25803e-38
102085512	2.226	5.183	1.25036	3.82099e-38	1.35545e-38
102084875	4.553	10.556	1.23999	3.8337e-38	1.36073e-38
102085308	0.766	1.603	1.09217	7.1648e-38	2.56043e-38
102095538	0.106	0.84	2.96918	7.18887e-38	2.57049e-38
102090257	1.173	4.416	1.90557	7.8555e-38	2.81202e-38
BGI_novel_G000155	2.043	4.756	1.21237	1.18281e-37	4.2484e-38
102087779	3.643	8.783	1.24262	1.78518e-37	6.43002e-38
102099025	0.573	1.653	1.51129	2.21339e-37	7.99474e-38
102092052	1.08	2.386	1.12774	2.31878e-37	8.38478e-38
102092214	4.44	9.276	1.1626	2.97201e-37	1.07769e-37
102096836	1.163	2.68	1.22393	6.90852e-37	2.51906e-37
102092267	1.486	3.633	1.30396	1.39854e-36	5.11646e-37
BGI_novel_G000437	2.17	0.616	-1.85077	1.50444e-36	5.51604e-37
102092394	2.36	5.103	1.14102	2.2103e-36	8.12192e-37
102085190	1.486	3.38	1.20952	3.1169e-36	1.14911e-36
102086273	3.6	1.53	-1.25582	5.27296e-36	1.95356e-36
102094599	3.466	7.82	1.19319	6.84958e-36	2.54597e-36
102095370	0.36	1.42	1.96662	6.85458e-36	2.54922e-36
102090932	1.263	2.68	1.0784	1.16142e-35	4.3451e-36
102089780	0.296	0.906	1.61749	1.28236e-35	4.80274e-36
BGI_novel_G000359	0.34	3.553	3.42666	1.40042e-35	5.2534e-36
102089117	2.6	5.71	1.13204	1.55107e-35	5.82479e-36
102085909	3.736	5.923	1.01067	1.55534e-35	5.84397e-36
102086963	1.22	0.516	-1.24697	2.03054e-35	7.64588e-36
102083526	1.666	3.426	1.04218	2.28007e-35	8.59925e-36
102095808	9.973	4.63	-1.11803	3.11445e-35	1.17524e-35
102098473	1.34	0.353	-2.06971	3.16951e-35	1.19794e-35
102083417	1.96	4.606	1.24902	5.95919e-35	2.26796e-35
102091906	2.863	6.206	1.12208	6.3651e-35	2.42372e-35
102084359	1.603	4.8	1.60746	7.53414e-35	2.87344e-35
102084140	4.21	9.916	1.24292	8.40676e-35	3.21133e-35
102098608	2.653	5.97	1.18047	1.38339e-34	5.32078e-35
102084955	0.646	1.95	1.58096	2.03085e-34	7.83565e-35
102087298	4.473	1.493	-1.54958	2.25318e-34	8.70256e-35
102086168	1.69	0.333	-2.31809	2.38276e-34	9.22709e-35
102090186	1.36	3.37	1.33485	2.79623e-34	1.08508e-34
102083804	2.963	6.186	1.09397	3.12912e-34	1.21489e-34
102086140	1.136	2.55	1.17978	3.23824e-34	1.25856e-34
BGI_novel_G000231	1.24	6.193	2.34389	3.38979e-34	1.31884e-34
102090168	6.243	2.496	-1.22859	5.57519e-34	2.17584e-34
102087749	0.423	1.213	1.52944	5.68011e-34	2.21794e-34
102083531	0.996	2.116	1.09017	5.81388e-34	2.27252e-34
102086729	0.906	2.096	1.22611	7.64815e-34	2.99876e-34
102098433	2.806	5.67	1.03831	8.85369e-34	3.47915e-34
102093185	3.11	7.53	1.28739	1.664e-33	6.59492e-34
102089843	13.27	5.04	-1.42634	1.84129e-33	7.3013e-34
102091272	2.11	4.366	1.05377	2.83241e-33	1.12829e-33
102089772	0.34	1.92	2.5012	4.59582e-33	1.83723e-33
102089184	0.526	1.956	1.89272	6.57935e-33	2.63947e-33
102088907	0.573	1.33	1.23231	8.43678e-33	3.38803e-33
102089728	2.43	4.793	1.01704	1.05584e-32	4.24854e-33
102085275	2.986	6.716	1.18063	1.19096e-32	4.79708e-33
102091537	2.5	5.91	1.1912	1.49525e-32	6.04085e-33
102085311	5.913	14.186	1.28786	1.83117e-32	7.40906e-33
110356415	5.076	10.943	1.11333	1.98567e-32	8.04217e-33
102097484	0.956	2.963	1.6532	2.45771e-32	9.96889e-33
102090194	11.233	5.306	-1.09519	5.4336e-32	2.22041e-32
102090560	0.24	1.373	2.44733	6.9215e-32	2.83543e-32
102092343	7.226	3.07	-1.24612	7.50453e-32	3.0773e-32
106145774	0.206	0.6	1.52143	8.98462e-32	3.6951e-32
102088277	2.64	5.563	1.10041	9.12899e-32	3.75632e-32
102096108	0.24	0.836	1.67646	9.16971e-32	3.77493e-32
102094491	3.59	7.233	1.0296	9.66135e-32	3.98123e-32
102083797	0.633	0.08	-3.16915	1.22205e-31	5.04072e-32
102085719	2.363	5.35	1.18522	1.59814e-31	6.60816e-32
102091958	4.63	1.15	-2.02623	3.55907e-31	1.48817e-31
BGI_novel_G000041	24.636	1.623	-3.96408	6.34158e-31	2.65932e-31
102092208	1.69	3.833	1.23212	7.1971e-31	3.02389e-31
102093746	17.78	8.233	-1.12614	8.30033e-31	3.49077e-31
102090804	1.216	4.356	1.85699	1.06535e-30	4.48903e-31
102094283	1.9	4.896	1.3724	1.16444e-30	4.91122e-31
102083772	5.393	1.726	-1.66756	1.78062e-30	7.55682e-31
102090756	0.136	1.006	2.87386	2.02335e-30	8.5992e-31
102084950	1.483	0.343	-2.12738	2.12423e-30	9.03653e-31
106145796	2.106	8.996	2.10075	2.41027e-30	1.02777e-30
BGI_novel_G000240	0.076	3.936	5.68717	2.5103e-30	1.07093e-30
102086939	1.983	4.1	1.07261	2.55102e-30	1.08933e-30
BGI_novel_G000298	0.756	0.006	-6.97414	3.16246e-30	1.35426e-30
102092432	2.316	5.876	1.3433	3.35231e-30	1.43691e-30
102096764	0.99	2.05	1.16405	3.39944e-30	1.4578e-30
102086599	2.686	0.306	-3.17053	4.23881e-30	1.82289e-30
102093683	0.58	1.74	1.59914	4.6732e-30	2.01064e-30
106146134	0.97	10.003	3.37636	5.20336e-30	2.24084e-30
BGI_novel_G000158	1.17	8.403	2.82457	7.22391e-30	3.11974e-30
102086204	1.773	3.52	1.038	7.36762e-30	3.18478e-30
102089571	0.85	2.17	1.37321	9.11297e-30	3.95028e-30
102089612	4.29	8.503	1.00488	1.061e-29	4.61205e-30
102083833	1.116	2.31	1.08132	1.41933e-29	6.18974e-30
102093955	3.793	8.336	1.13936	1.62617e-29	7.11148e-30
102097861	0.62	2.076	1.77211	1.98187e-29	8.67903e-30
102096035	2.896	7.84	1.45018	2.21152e-29	9.69366e-30
102091831	3.116	6.5	1.08678	2.22327e-29	9.74963e-30
102091614	2.523	5.11	1.02384	4.10819e-29	1.80818e-29
102091084	1.19	3.233	1.4945	4.76493e-29	2.09917e-29
110364178	1.276	3.283	1.26843	5.04285e-29	2.22364e-29
102088091	1.863	5.166	1.46491	5.44979e-29	2.40638e-29
102086481	2.226	4.82	1.04055	5.54233e-29	2.44948e-29
102095782	0.21	1.15	2.49256	5.88382e-29	2.60278e-29
102092725	4.95	10.343	1.08271	5.8867e-29	2.60524e-29
102084111	1.346	2.826	1.08795	6.45811e-29	2.86335e-29
102092097	0.71	2.176	1.64084	8.22683e-29	3.66249e-29
102087351	3.986	7.783	1.03634	8.39119e-29	3.73736e-29
102096589	2.463	4.896	1.04957	9.90585e-29	4.41798e-29
102087756	1.233	2.476	1.01376	1.24592e-28	5.56182e-29
102091395	1.383	3.876	1.5023	1.25224e-28	5.59254e-29
102086049	1.356	3.456	1.36581	1.27253e-28	5.68573e-29
BGI_novel_G000362	0.603	0.21	-1.5591	1.52895e-28	6.85303e-29
102089702	1.363	0.293	-2.22206	1.79029e-28	8.04609e-29
102095180	1.373	3.263	1.26794	2.33607e-28	1.05556e-28
102088266	0.613	1.35	1.14889	2.34136e-28	1.05842e-28
102088783	2.903	6.366	1.13412	2.51983e-28	1.14062e-28
102096403	5.98	12.606	1.08686	2.53846e-28	1.14957e-28
102093424	1.326	2.763	1.09509	2.90545e-28	1.3187e-28
102085169	1.26	3.136	1.33353	3.06384e-28	1.39121e-28
102093806	2.466	6.306	1.361	3.08865e-28	1.4031e-28
102089854	1.756	4.106	1.21891	3.91896e-28	1.78345e-28
102096301	1.443	3.816	1.41994	3.94104e-28	1.79429e-28
102095074	1.166	2.89	1.31959	5.49427e-28	2.51255e-28
102089124	1.22	2.77	1.2006	7.4324e-28	3.40486e-28
102089286	10.163	5.12	-1.00481	8.34408e-28	3.82925e-28
102094890	1.176	3.78	1.70207	9.73665e-28	4.47226e-28
102088107	2.233	0.406	-2.39155	9.76995e-28	4.48953e-28
102095873	8.426	4.2	-1.02312	1.09223e-27	5.02787e-28
102094506	1.856	8.276	2.1456	1.44662e-27	6.67677e-28
102090431	0.796	2.483	1.65185	1.53695e-27	7.09989e-28
102090103	2.946	0.623	-2.2629	1.63173e-27	7.54432e-28
102087428	1.896	3.926	1.05849	4.08208e-27	1.91208e-27
102098736	1.79	3.6	1.01725	4.14282e-27	1.94137e-27
102098972	0.413	1.16	1.5236	5.67489e-27	2.66733e-27
102092312	1.106	2.816	1.32162	6.00228e-27	2.82484e-27
102095504	0.476	2.206	2.2234	6.08971e-27	2.86722e-27
102083555	0.96	2.246	1.22779	6.10059e-27	2.87358e-27
102096178	1.133	2.516	1.17664	6.20292e-27	2.92303e-27
102084464	2.23	4.59	1.04895	6.67423e-27	3.15052e-27
102088264	4.79	10.316	1.12102	7.82474e-27	3.70151e-27
102092486	3.323	8.466	1.35651	1.17819e-26	5.59009e-27
102087274	14.76	6.823	-1.21399	1.46208e-26	6.94589e-27
102098660	0.963	2.596	1.41872	1.50643e-26	7.16575e-27
102088902	11.14	5.56	-1.01562	1.56359e-26	7.44394e-27
102098161	0.23	0.953	2.12162	2.68865e-26	1.2887e-26
102089477	5.043	10.043	1.03044	2.98248e-26	1.43074e-26
110356226	41.616	20.476	-1.0511	3.27527e-26	1.57318e-26
102085864	1.623	3.83	1.24722	3.38989e-26	1.6296e-26
BGI_novel_G000515	0.75	7.54	3.28348	4.07567e-26	1.96997e-26
102092638	0.613	1.36	1.1524	4.15641e-26	2.01067e-26
102087291	1.593	3.253	1.06812	5.73122e-26	2.78869e-26
102094567	0.97	2.94	1.62975	6.11779e-26	2.98049e-26
102098054	1.5	3.516	1.26775	6.54077e-26	3.18788e-26
102090024	1.413	0.08	-4.15452	7.55338e-26	3.68599e-26
BGI_novel_G000469	0.156	4.173	4.75453	9.04331e-26	4.4295e-26
102096805	5.793	16.776	1.54232	1.11368e-25	5.46838e-26
102098226	0.68	2.183	1.7754	1.15357e-25	5.67125e-26
102088083	0.836	1.753	1.0807	2.42368e-25	1.20133e-25
102085612	0.436	1.923	2.34779	2.46957e-25	1.22458e-25
102097375	4.206	11.113	1.50699	2.68405e-25	1.33364e-25
102090175	3.713	7.433	1.06947	2.83656e-25	1.40999e-25
102091625	1.486	3.38	1.19129	2.8477e-25	1.4161e-25
102085466	1.066	2.3	1.12227	3.52777e-25	1.75785e-25
BGI_novel_G000059	1.09	2.56	1.23716	3.83107e-25	1.91331e-25
102090483	1.483	3.923	1.41228	4.25214e-25	2.12652e-25
102094217	1.23	2.483	1.22213	5.11418e-25	2.56899e-25
102091167	0.876	2.06	1.16102	6.82688e-25	3.45e-25
BGI_novel_G000249	4.626	10.543	1.22048	6.86184e-25	3.47044e-25
102098575	3.326	1.103	-1.56367	8.80665e-25	4.45938e-25
102095697	1.546	3.166	1.03571	9.80423e-25	4.96848e-25
102090165	1.486	0.116	-3.68686	1.17625e-24	5.97275e-25
102086615	2.686	5.626	1.10816	1.42515e-24	7.24522e-25
110365025	1.296	3.666	1.55836	1.55677e-24	7.9238e-25
[truncated: 1,058 more rows]

## Sheet: PAF vs PAM
gene_id	average_fpkm_PA_F	average_fpkm_PA_M	diffexp_log2fc_PA_F-vs-PA_M	diffexp_degseq_qvalue_PA_F-vs-PA_M	diffexp_pvalue_PA_F-vs-PA_M
[truncated: 618 more rows]

[truncated: 2 more sheets: PBF vs PBM, PCF vs PCM]
