# Supplementary material for: Comprehensive Transcriptomic and Metabolomic Analysis Revealed the Functional Differences in Pigeon Lactation between Male and Female during the Reproductive Cycle
Source: Animals (Basel). 2023 Dec 24;14(1):75. doi: 10.3390/ani14010075 (PMC10778231; doi:10.3390/ani14010075)
Supplement: Supplementary file 1 [file animals-14-00075-s001.zip › Supplementary File S5 Pathway enrichment analysis of differential expression genes across the pigeon reproductive cycles.xlsx]

## Sheet: PCF-PAF
Pathway ID	Pathway Name	Level 1	Level 2	Term Candidate Gene Num	Total Candidate Gene Num	Term Gene Num	Total Gene Num	Rich Ratio	P value	Q value
ko00982	Drug metabolism - cytochrome P450	Metabolism	Xenobiotics biodegradation and metabolism	21	1298	42	7762	0.5	6.36754e-07	0.000163646
ko00040	Pentose and glucuronate interconversions	Metabolism	Carbohydrate metabolism	16	1298	28	7762	0.571429	1.38968e-06	0.000178574
ko00980	Metabolism of xenobiotics by cytochrome P450	Metabolism	Xenobiotics biodegradation and metabolism	21	1298	47	7762	0.446809	6.35039e-06	0.000544017
ko00830	Retinol metabolism	Metabolism	Metabolism of cofactors and vitamins	24	1298	60	7762	0.4	1.44838e-05	0.000744467
ko00983	Drug metabolism - other enzymes	Metabolism	Xenobiotics biodegradation and metabolism	28	1298	75	7762	0.373333	1.36067e-05	0.000744467
ko04060	Cytokine-cytokine receptor interaction	Environmental Information Processing	Signaling molecules and interaction	62	1298	231	7762	0.268398	5.6156e-05	0.00240535
ko04061	Viral protein interaction with cytokine and cytokine receptor	Environmental Information Processing	Signaling molecules and interaction	25	1298	69	7762	0.362319	6.95585e-05	0.00255379
ko00140	Steroid hormone biosynthesis	Metabolism	Lipid metabolism	20	1298	53	7762	0.377358	0.000192311	0.00617799
ko03320	PPAR signaling pathway	Organismal Systems	Endocrine system	27	1298	85	7762	0.317647	0.000449348	0.0128314
ko00053	Ascorbate and aldarate metabolism	Metabolism	Carbohydrate metabolism	12	1298	27	7762	0.444444	0.000671545	0.0172587
ko00561	Glycerolipid metabolism	Metabolism	Lipid metabolism	27	1298	88	7762	0.306818	0.000823245	0.019234
ko04064	NF-kappa B signaling pathway	Environmental Information Processing	Signal transduction	35	1298	127	7762	0.275591	0.00135752	0.0268371
ko00400	Phenylalanine, tyrosine and tryptophan biosynthesis	Metabolism	Amino acid metabolism	4	1298	5	7762	0.8	0.00337521	0.0619592
ko04976	Bile secretion	Organismal Systems	Digestive system	25	1298	88	7762	0.284091	0.00405415	0.069461
ko04920	Adipocytokine signaling pathway	Organismal Systems	Endocrine system	23	1298	80	7762	0.2875	0.00486243	0.0781028
ko01230	Biosynthesis of amino acids	Metabolism	Global and overview maps	22	1298	77	7762	0.285714	0.00629749	0.0952032
ko00512	Mucin type O-glycan biosynthesis	Metabolism	Glycan biosynthesis and metabolism	12	1298	36	7762	0.333333	0.0112443	0.144489
ko00600	Sphingolipid metabolism	Metabolism	Lipid metabolism	18	1298	62	7762	0.290323	0.01075	0.144489
ko04514	Cell adhesion molecules	Environmental Information Processing	Signaling molecules and interaction	35	1298	143	7762	0.244755	0.0107055	0.144489
ko00790	Folate biosynthesis	Metabolism	Metabolism of cofactors and vitamins	11	1298	33	7762	0.333333	0.014949	0.171284
ko00860	Porphyrin metabolism	Metabolism	Metabolism of cofactors and vitamins	12	1298	37	7762	0.324324	0.014172	0.171284
ko04020	Calcium signaling pathway	Environmental Information Processing	Signal transduction	74	1298	350	7762	0.211429	0.0159954	0.171284
ko04145	Phagosome	Cellular Processes	Transport and catabolism	40	1298	172	7762	0.232558	0.0159235	0.171284
ko04260	Cardiac muscle contraction	Organismal Systems	Circulatory system	42	1298	186	7762	0.225806	0.0222708	0.228944
ko00250	Alanine, aspartate and glutamate metabolism	Metabolism	Amino acid metabolism	13	1298	44	7762	0.295455	0.0241881	0.231095
ko04640	Hematopoietic cell lineage	Organismal Systems	Immune system	24	1298	96	7762	0.25	0.0242784	0.231095
ko04623	Cytosolic DNA-sensing pathway	Organismal Systems	Immune system	15	1298	54	7762	0.277778	0.0280522	0.257479
ko04630	JAK-STAT signaling pathway	Environmental Information Processing	Signal transduction	39	1298	174	7762	0.224138	0.0299742	0.265633
ko00010	Glycolysis / Gluconeogenesis	Metabolism	Carbohydrate metabolism	17	1298	65	7762	0.261538	0.0353624	0.302938
ko00260	Glycine, serine and threonine metabolism	Metabolism	Amino acid metabolism	13	1298	47	7762	0.276596	0.0405421	0.333173
ko04080	Neuroactive ligand-receptor interaction	Environmental Information Processing	Signaling molecules and interaction	82	1298	410	7762	0.2	0.0414846	0.333173
ko02010	ABC transporters	Environmental Information Processing	Membrane transport	13	1298	48	7762	0.270833	0.0474048	0.358325
ko04672	Intestinal immune network for IgA production	Organismal Systems	Immune system	13	1298	48	7762	0.270833	0.0474048	0.358325
ko00480	Glutathione metabolism	Metabolism	Metabolism of other amino acids	14	1298	53	7762	0.264151	0.0492085	0.361331
ko00360	Phenylalanine metabolism	Metabolism	Amino acid metabolism	6	1298	17	7762	0.352941	0.0509162	0.363485
ko04727	GABAergic synapse	Organismal Systems	Nervous system	24	1298	105	7762	0.228571	0.0629719	0.425889
ko04975	Fat digestion and absorption	Organismal Systems	Digestive system	12	1298	45	7762	0.266667	0.0616036	0.425889
ko04668	TNF signaling pathway	Environmental Information Processing	Signal transduction	25	1298	114	7762	0.219298	0.0877949	0.578546
ko00270	Cysteine and methionine metabolism	Metabolism	Amino acid metabolism	15	1298	63	7762	0.238095	0.0932632	0.599216
ko04530	Tight junction	Cellular Processes	Cellular community - eukaryotes	48	1298	240	7762	0.2	0.0996557	0.624671
ko00630	Glyoxylate and dicarboxylate metabolism	Metabolism	Carbohydrate metabolism	10	1298	39	7762	0.25641	0.103891	0.635713
ko00564	Glycerophospholipid metabolism	Metabolism	Lipid metabolism	24	1298	114	7762	0.210526	0.132098	0.766271
ko04924	Renin secretion	Organismal Systems	Endocrine system	17	1298	77	7762	0.220779	0.134172	0.766271
ko04962	Vasopressin-regulated water reabsorption	Organismal Systems	Excretory system	14	1298	61	7762	0.229508	0.12942	0.766271
ko00533	Glycosaminoglycan biosynthesis - keratan sulfate	Metabolism	Glycan biosynthesis and metabolism	5	1298	17	7762	0.294118	0.140911	0.781172
ko00620	Pyruvate metabolism	Metabolism	Carbohydrate metabolism	14	1298	62	7762	0.225806	0.14286	0.781172
ko04146	Peroxisome	Cellular Processes	Transport and catabolism	20	1298	94	7762	0.212766	0.14688	0.786419
ko00650	Butanoate metabolism	Metabolism	Carbohydrate metabolism	9	1298	37	7762	0.243243	0.153173	0.803375
ko00310	Lysine degradation	Metabolism	Amino acid metabolism	21	1298	101	7762	0.207921	0.165572	0.834354
ko04658	Th1 and Th2 cell differentiation	Organismal Systems	Immune system	19	1298	90	7762	0.211111	0.162897	0.834354
ko00061	Fatty acid biosynthesis	Metabolism	Lipid metabolism	6	1298	23	7762	0.26087	0.174104	0.844241
ko04923	Regulation of lipolysis in adipocytes	Organismal Systems	Endocrine system	14	1298	64	7762	0.21875	0.171908	0.844241
ko00981	Insect hormone biosynthesis	Metabolism	Metabolism of terpenoids and polyketides	3	1298	9	7762	0.333333	0.17947	0.854143
ko04978	Mineral absorption	Organismal Systems	Digestive system	14	1298	65	7762	0.215385	0.187463	0.875965
ko00071	Fatty acid degradation	Metabolism	Lipid metabolism	11	1298	50	7762	0.22	0.203826	0.887851
ko00232	Caffeine metabolism	Metabolism	Biosynthesis of other secondary metabolites	2	1298	5	7762	0.4	0.197281	0.887851
ko00670	One carbon pool by folate	Metabolism	Metabolism of cofactors and vitamins	5	1298	19	7762	0.263158	0.200629	0.887851
ko04979	Cholesterol metabolism	Organismal Systems	Digestive system	14	1298	66	7762	0.212121	0.203664	0.887851
ko00601	Glycosphingolipid biosynthesis - lacto and neolacto series	Metabolism	Glycan biosynthesis and metabolism	9	1298	40	7762	0.225	0.215055	0.906051
ko04216	Ferroptosis	Cellular Processes	Cell growth and death	9	1298	40	7762	0.225	0.215055	0.906051
ko04977	Vitamin digestion and absorption	Organismal Systems	Digestive system	8	1298	35	7762	0.228571	0.22054	0.914172
ko04141	Protein processing in endoplasmic reticulum	Genetic Information Processing	Folding, sorting and degradation	35	1298	184	7762	0.190217	0.225036	0.918004
ko00052	Galactose metabolism	Metabolism	Carbohydrate metabolism	9	1298	41	7762	0.219512	0.2376	0.954113
ko04659	Th17 cell differentiation	Organismal Systems	Immune system	21	1298	107	7762	0.196262	0.243485	0.962703
ko00020	Citrate cycle (TCA cycle)	Metabolism	Carbohydrate metabolism	2	1298	37	7762	0.0540541	0.990451	1
ko00030	Pentose phosphate pathway	Metabolism	Carbohydrate metabolism	5	1298	28	7762	0.178571	0.513903	1
ko00051	Fructose and mannose metabolism	Metabolism	Carbohydrate metabolism	7	1298	36	7762	0.194444	0.396727	1
ko00062	Fatty acid elongation	Metabolism	Lipid metabolism	2	1298	35	7762	0.0571429	0.986866	1
ko00100	Steroid biosynthesis	Metabolism	Lipid metabolism	2	1298	28	7762	0.0714286	0.960818	1
ko00120	Primary bile acid biosynthesis	Metabolism	Lipid metabolism	4	1298	16	7762	0.25	0.272888	1
ko00130	Ubiquinone and other terpenoid-quinone biosynthesis	Metabolism	Metabolism of cofactors and vitamins	2	1298	13	7762	0.153846	0.665706	1
ko00190	Oxidative phosphorylation	Metabolism	Energy metabolism	19	1298	126	7762	0.150794	0.726487	1
ko00220	Arginine biosynthesis	Metabolism	Amino acid metabolism	5	1298	21	7762	0.238095	0.267145	1
ko00230	Purine metabolism	Metabolism	Nucleotide metabolism	28	1298	151	7762	0.18543	0.304041	1
ko00240	Pyrimidine metabolism	Metabolism	Nucleotide metabolism	11	1298	75	7762	0.146667	0.730325	1
ko00261	Monobactam biosynthesis	Metabolism	Biosynthesis of other secondary metabolites	1	1298	2	7762	0.5	0.306504	1
ko00280	Valine, leucine and isoleucine degradation	Metabolism	Amino acid metabolism	13	1298	66	7762	0.19697	0.304332	1
ko00290	Valine, leucine and isoleucine biosynthesis	Metabolism	Amino acid metabolism	1	1298	3	7762	0.333333	0.422503	1
ko00330	Arginine and proline metabolism	Metabolism	Amino acid metabolism	8	1298	52	7762	0.153846	0.659594	1
ko00340	Histidine metabolism	Metabolism	Amino acid metabolism	5	1298	25	7762	0.2	0.409255	1
ko00350	Tyrosine metabolism	Metabolism	Amino acid metabolism	8	1298	47	7762	0.170213	0.538864	1
ko00380	Tryptophan metabolism	Metabolism	Amino acid metabolism	8	1298	45	7762	0.177778	0.486165	1
ko00410	beta-Alanine metabolism	Metabolism	Metabolism of other amino acids	6	1298	34	7762	0.176471	0.513384	1
ko00430	Taurine and hypotaurine metabolism	Metabolism	Metabolism of other amino acids	2	1298	9	7762	0.222222	0.459282	1
ko00440	Phosphonate and phosphinate metabolism	Metabolism	Metabolism of other amino acids	2	1298	8	7762	0.25	0.397102	1
ko00450	Selenocompound metabolism	Metabolism	Metabolism of other amino acids	3	1298	17	7762	0.176471	0.559132	1
ko00470	D-Amino acid metabolism	Metabolism	Metabolism of other amino acids	1	1298	5	7762	0.2	0.59957	1
ko00500	Starch and sucrose metabolism	Metabolism	Carbohydrate metabolism	5	1298	43	7762	0.116279	0.8681	1
ko00510	N-Glycan biosynthesis	Metabolism	Glycan biosynthesis and metabolism	10	1298	67	7762	0.149254	0.703502	1
ko00511	Other glycan degradation	Metabolism	Glycan biosynthesis and metabolism	5	1298	26	7762	0.192308	0.44477	1
ko00513	Various types of N-glycan biosynthesis	Metabolism	Glycan biosynthesis and metabolism	8	1298	56	7762	0.142857	0.741277	1
ko00514	Other types of O-glycan biosynthesis	Metabolism	Glycan biosynthesis and metabolism	10	1298	57	7762	0.175439	0.488756	1
ko00515	Mannose type O-glycan biosynthesis	Metabolism	Glycan biosynthesis and metabolism	6	1298	35	7762	0.171429	0.543622	1
ko00520	Amino sugar and nucleotide sugar metabolism	Metabolism	Carbohydrate metabolism	3	1298	53	7762	0.0566038	0.995965	1
ko00524	Neomycin, kanamycin and gentamicin biosynthesis	Metabolism	Biosynthesis of other secondary metabolites	1	1298	5	7762	0.2	0.59957	1
ko00531	Glycosaminoglycan degradation	Metabolism	Glycan biosynthesis and metabolism	3	1298	26	7762	0.115385	0.834552	1
ko00532	Glycosaminoglycan biosynthesis - chondroitin sulfate / dermatan sulfate	Metabolism	Glycan biosynthesis and metabolism	1	1298	21	7762	0.047619	0.978683	1
ko00534	Glycosaminoglycan biosynthesis - heparan sulfate / heparin	Metabolism	Glycan biosynthesis and metabolism	1	1298	32	7762	0.03125	0.997173	1
ko00562	Inositol phosphate metabolism	Metabolism	Carbohydrate metabolism	12	1298	95	7762	0.126316	0.890896	1
ko00563	Glycosylphosphatidylinositol (GPI)-anchor biosynthesis	Metabolism	Glycan biosynthesis and metabolism	3	1298	32	7762	0.09375	0.921892	1
ko00565	Ether lipid metabolism	Metabolism	Lipid metabolism	8	1298	46	7762	0.173913	0.51275	1
ko00590	Arachidonic acid metabolism	Metabolism	Lipid metabolism	11	1298	64	7762	0.171875	0.512321	1
ko00591	Linoleic acid metabolism	Metabolism	Lipid metabolism	5	1298	34	7762	0.147059	0.69411	1
ko00592	alpha-Linolenic acid metabolism	Metabolism	Lipid metabolism	3	1298	24	7762	0.125	0.79064	1
ko00603	Glycosphingolipid biosynthesis - globo and isoglobo series	Metabolism	Glycan biosynthesis and metabolism	6	1298	31	7762	0.193548	0.418902	1
ko00604	Glycosphingolipid biosynthesis - ganglio series	Metabolism	Glycan biosynthesis and metabolism	3	1298	24	7762	0.125	0.79064	1
ko00640	Propanoate metabolism	Metabolism	Carbohydrate metabolism	4	1298	36	7762	0.111111	0.874644	1
ko00730	Thiamine metabolism	Metabolism	Metabolism of cofactors and vitamins	3	1298	18	7762	0.166667	0.600045	1
ko00750	Vitamin B6 metabolism	Metabolism	Metabolism of cofactors and vitamins	2	1298	7	7762	0.285714	0.331775	1
ko00760	Nicotinate and nicotinamide metabolism	Metabolism	Metabolism of cofactors and vitamins	5	1298	44	7762	0.113636	0.88093	1
ko00770	Pantothenate and CoA biosynthesis	Metabolism	Metabolism of cofactors and vitamins	6	1298	27	7762	0.222222	0.29096	1
ko00780	Biotin metabolism	Metabolism	Metabolism of cofactors and vitamins	2	1298	8	7762	0.25	0.397102	1
ko00900	Terpenoid backbone biosynthesis	Metabolism	Metabolism of terpenoids and polyketides	4	1298	23	7762	0.173913	0.551928	1
ko00910	Nitrogen metabolism	Metabolism	Energy metabolism	5	1298	22	7762	0.227273	0.302057	1
ko00920	Sulfur metabolism	Metabolism	Energy metabolism	3	1298	12	7762	0.25	0.324521	1
ko00970	Aminoacyl-tRNA biosynthesis	Genetic Information Processing	Translation	5	1298	56	7762	0.0892857	0.968685	1
ko01040	Biosynthesis of unsaturated fatty acids	Metabolism	Lipid metabolism	5	1298	37	7762	0.135135	0.764857	1
ko01200	Carbon metabolism	Metabolism	Global and overview maps	23	1298	125	7762	0.184	0.341741	1
ko01210	2-Oxocarboxylic acid metabolism	Metabolism	Global and overview maps	1	1298	16	7762	0.0625	0.946655	1
ko01212	Fatty acid metabolism	Metabolism	Global and overview maps	12	1298	73	7762	0.164384	0.575121	1
ko01240	Biosynthesis of cofactors	Metabolism	Global and overview maps	30	1298	162	7762	0.185185	0.298343	1
ko01250	Biosynthesis of nucleotide sugars	Metabolism	Global and overview maps	2	1298	43	7762	0.0465116	0.996379	1
ko03008	Ribosome biogenesis in eukaryotes	Genetic Information Processing	Translation	25	1298	159	7762	0.157233	0.666333	1
ko03010	Ribosome	Genetic Information Processing	Translation	7	1298	122	7762	0.057377	0.999936	1
ko03013	Nucleocytoplasmic transport	Genetic Information Processing	Translation	11	1298	151	7762	0.0728477	0.999821	1
ko03015	mRNA surveillance pathway	Genetic Information Processing	Translation	8	1298	131	7762	0.0610687	0.99993	1
ko03018	RNA degradation	Genetic Information Processing	Folding, sorting and degradation	10	1298	79	7762	0.126582	0.872088	1
ko03022	Basal transcription factors	Genetic Information Processing	Transcription	8	1298	80	7762	0.1	0.968723	1
ko03030	DNA replication	Genetic Information Processing	Replication and repair	1	1298	34	7762	0.0294118	0.998043	1
ko03040	Spliceosome	Genetic Information Processing	Transcription	6	1298	146	7762	0.0410959	1	1
ko03050	Proteasome	Genetic Information Processing	Folding, sorting and degradation	1	1298	40	7762	0.025	0.999351	1
ko03060	Protein export	Genetic Information Processing	Folding, sorting and degradation	4	1298	24	7762	0.166667	0.587627	1
ko03410	Base excision repair	Genetic Information Processing	Replication and repair	3	1298	41	7762	0.0731707	0.976926	1
ko03420	Nucleotide excision repair	Genetic Information Processing	Replication and repair	4	1298	51	7762	0.0784314	0.97983	1
ko03430	Mismatch repair	Genetic Information Processing	Replication and repair	1	1298	23	7762	0.0434783	0.985233	1
ko03440	Homologous recombination	Genetic Information Processing	Replication and repair	4	1298	45	7762	0.0888889	0.956696	1
ko03450	Non-homologous end-joining	Genetic Information Processing	Replication and repair	4	1298	16	7762	0.25	0.272888	1
ko03460	Fanconi anemia pathway	Genetic Information Processing	Replication and repair	10	1298	68	7762	0.147059	0.721531	1
ko04010	MAPK signaling pathway	Environmental Information Processing	Signal transduction	44	1298	323	7762	0.136223	0.948299	1
ko04012	ErbB signaling pathway	Environmental Information Processing	Signal transduction	11	1298	99	7762	0.111111	0.955802	1
ko04013	MAPK signaling pathway - fly	Environmental Information Processing	Signal transduction	14	1298	101	7762	0.138614	0.817342	1
ko04014	Ras signaling pathway	Environmental Information Processing	Signal transduction	30	1298	260	7762	0.115385	0.993035	1
ko04015	Rap1 signaling pathway	Environmental Information Processing	Signal transduction	26	1298	254	7762	0.102362	0.998919	1
ko04022	cGMP-PKG signaling pathway	Environmental Information Processing	Signal transduction	28	1298	191	7762	0.146597	0.806996	1
ko04024	cAMP signaling pathway	Environmental Information Processing	Signal transduction	36	1298	250	7762	0.144	0.86223	1
ko04062	Chemokine signaling pathway	Organismal Systems	Immune system	30	1298	174	7762	0.172414	0.458419	1
ko04066	HIF-1 signaling pathway	Environmental Information Processing	Signal transduction	14	1298	117	7762	0.119658	0.940215	1
ko04068	FoxO signaling pathway	Environmental Information Processing	Signal transduction	27	1298	154	7762	0.175325	0.426389	1
ko04070	Phosphatidylinositol signaling system	Environmental Information Processing	Signal transduction	13	1298	116	7762	0.112069	0.963765	1
ko04071	Sphingolipid signaling pathway	Environmental Information Processing	Signal transduction	14	1298	125	7762	0.112	0.968535	1
ko04072	Phospholipase D signaling pathway	Environmental Information Processing	Signal transduction	23	1298	187	7762	0.122995	0.963283	1
ko04110	Cell cycle	Cellular Processes	Cell growth and death	18	1298	142	7762	0.126761	0.926036	1
ko04114	Oocyte meiosis	Cellular Processes	Cell growth and death	12	1298	126	7762	0.0952381	0.992843	1
ko04115	p53 signaling pathway	Cellular Processes	Cell growth and death	18	1298	94	7762	0.191489	0.302346	1
ko04120	Ubiquitin mediated proteolysis	Genetic Information Processing	Folding, sorting and degradation	15	1298	163	7762	0.0920245	0.998097	1
ko04122	Sulfur relay system	Genetic Information Processing	Folding, sorting and degradation	2	1298	10	7762	0.2	0.517542	1
ko04130	SNARE interactions in vesicular transport	Genetic Information Processing	Folding, sorting and degradation	5	1298	36	7762	0.138889	0.74277	1
ko04136	Autophagy - other	Cellular Processes	Transport and catabolism	2	1298	33	7762	0.0606061	0.981984	1
ko04137	Mitophagy - animal	Cellular Processes	Transport and catabolism	3	1298	69	7762	0.0434783	0.999655	1
ko04140	Autophagy - animal	Cellular Processes	Transport and catabolism	17	1298	166	7762	0.10241	0.993743	1
ko04142	Lysosome	Cellular Processes	Transport and catabolism	25	1298	165	7762	0.151515	0.738538	1
ko04144	Endocytosis	Cellular Processes	Transport and catabolism	51	1298	324	7762	0.157407	0.708495	1
ko04150	mTOR signaling pathway	Environmental Information Processing	Signal transduction	26	1298	185	7762	0.140541	0.861884	1
ko04151	PI3K-Akt signaling pathway	Environmental Information Processing	Signal transduction	65	1298	489	7762	0.132924	0.986534	1
ko04152	AMPK signaling pathway	Environmental Information Processing	Signal transduction	21	1298	132	7762	0.159091	0.636045	1
ko04210	Apoptosis	Cellular Processes	Cell growth and death	28	1298	171	7762	0.163743	0.581542	1
ko04211	Longevity regulating pathway	Organismal Systems	Aging	9	1298	92	7762	0.0978261	0.979573	1
ko04212	Longevity regulating pathway - worm	Organismal Systems	Aging	14	1298	84	7762	0.166667	0.551341	1
ko04213	Longevity regulating pathway - multiple species	Organismal Systems	Aging	7	1298	62	7762	0.112903	0.912837	1
ko04214	Apoptosis - fly	Cellular Processes	Cell growth and death	8	1298	59	7762	0.135593	0.792922	1
ko04215	Apoptosis - multiple species	Cellular Processes	Cell growth and death	5	1298	39	7762	0.128205	0.804663	1
ko04217	Necroptosis	Cellular Processes	Cell growth and death	22	1298	145	7762	0.151724	0.726407	1
ko04218	Cellular senescence	Cellular Processes	Cell growth and death	18	1298	155	7762	0.116129	0.971073	1
ko04261	Adrenergic signaling in cardiomyocytes	Organismal Systems	Circulatory system	27	1298	173	7762	0.156069	0.685773	1
ko04270	Vascular smooth muscle contraction	Organismal Systems	Circulatory system	22	1298	155	7762	0.141935	0.831414	1
ko04310	Wnt signaling pathway	Environmental Information Processing	Signal transduction	25	1298	191	7762	0.13089	0.931629	1
ko04320	Dorso-ventral axis formation	Organismal Systems	Development and regeneration	9	1298	47	7762	0.191489	0.385443	1
ko04330	Notch signaling pathway	Environmental Information Processing	Signal transduction	9	1298	79	7762	0.113924	0.929391	1
ko04340	Hedgehog signaling pathway	Environmental Information Processing	Signal transduction	8	1298	54	7762	0.148148	0.702242	1
ko04341	Hedgehog signaling pathway - fly	Environmental Information Processing	Signal transduction	3	1298	30	7762	0.1	0.899024	1
ko04350	TGF-beta signaling pathway	Environmental Information Processing	Signal transduction	15	1298	103	7762	0.145631	0.761175	1
ko04360	Axon guidance	Organismal Systems	Development and regeneration	40	1298	231	7762	0.17316	0.430898	1
ko04361	Axon regeneration	Organismal Systems	Development and regeneration	20	1298	137	7762	0.145985	0.781766	1
ko04370	VEGF signaling pathway	Environmental Information Processing	Signal transduction	8	1298	67	7762	0.119403	0.892662	1
ko04371	Apelin signaling pathway	Environmental Information Processing	Signal transduction	23	1298	141	7762	0.163121	0.587991	1
ko04380	Osteoclast differentiation	Organismal Systems	Development and regeneration	22	1298	124	7762	0.177419	0.416658	1
ko04390	Hippo signaling pathway	Environmental Information Processing	Signal transduction	28	1298	206	7762	0.135922	0.908513	1
ko04391	Hippo signaling pathway - fly	Environmental Information Processing	Signal transduction	9	1298	105	7762	0.0857143	0.994881	1
ko04392	Hippo signaling pathway - multiple species	Environmental Information Processing	Signal transduction	5	1298	46	7762	0.108696	0.903413	1
ko04510	Focal adhesion	Cellular Processes	Cellular community - eukaryotes	39	1298	369	7762	0.105691	0.999762	1
ko04512	ECM-receptor interaction	Environmental Information Processing	Signaling molecules and interaction	37	1298	247	7762	0.149798	0.795906	1
ko04520	Adherens junction	Cellular Processes	Cellular community - eukaryotes	17	1298	107	7762	0.158879	0.632422	1
ko04540	Gap junction	Cellular Processes	Cellular community - eukaryotes	19	1298	109	7762	0.174312	0.460862	1
ko04550	Signaling pathways regulating pluripotency of stem cells	Cellular Processes	Cellular community - eukaryotes	22	1298	164	7762	0.134146	0.897658	1
ko04610	Complement and coagulation cascades	Organismal Systems	Immune system	11	1298	88	7762	0.125	0.890606	1
ko04611	Platelet activation	Organismal Systems	Immune system	21	1298	192	7762	0.109375	0.991318	1
ko04612	Antigen processing and presentation	Organismal Systems	Immune system	7	1298	50	7762	0.14	0.75354	1
ko04613	Neutrophil extracellular trap formation	Organismal Systems	Immune system	29	1298	174	7762	0.166667	0.540235	1
ko04614	Renin-angiotensin system	Organismal Systems	Endocrine system	5	1298	27	7762	0.185185	0.479727	1
ko04620	Toll-like receptor signaling pathway	Organismal Systems	Immune system	18	1298	107	7762	0.168224	0.529618	1
ko04621	NOD-like receptor signaling pathway	Organismal Systems	Immune system	32	1298	174	7762	0.183908	0.30503	1
ko04622	RIG-I-like receptor signaling pathway	Organismal Systems	Immune system	10	1298	70	7762	0.142857	0.755397	1
ko04624	Toll and Imd signaling pathway	Organismal Systems	Immune system	6	1298	51	7762	0.117647	0.876522	1
ko04625	C-type lectin receptor signaling pathway	Organismal Systems	Immune system	15	1298	109	7762	0.137615	0.832064	1
ko04650	Natural killer cell mediated cytotoxicity	Organismal Systems	Immune system	13	1298	90	7762	0.144444	0.760993	1
ko04657	IL-17 signaling pathway	Organismal Systems	Immune system	39	1298	221	7762	0.176471	0.382192	1
ko04660	T cell receptor signaling pathway	Organismal Systems	Immune system	20	1298	117	7762	0.17094	0.495708	1
ko04662	B cell receptor signaling pathway	Organismal Systems	Immune system	12	1298	86	7762	0.139535	0.796135	1
ko04664	Fc epsilon RI signaling pathway	Organismal Systems	Immune system	9	1298	78	7762	0.115385	0.922862	1
ko04666	Fc gamma R-mediated phagocytosis	Organismal Systems	Immune system	15	1298	115	7762	0.130435	0.885931	1
ko04670	Leukocyte transendothelial migration	Organismal Systems	Immune system	14	1298	135	7762	0.103704	0.98682	1
ko04710	Circadian rhythm	Organismal Systems	Environmental adaptation	4	1298	35	7762	0.114286	0.859991	1
ko04713	Circadian entrainment	Organismal Systems	Environmental adaptation	11	1298	105	7762	0.104762	0.974279	1
ko04714	Thermogenesis	Organismal Systems	Environmental adaptation	48	1298	290	7762	0.165517	0.557028	1
ko04720	Long-term potentiation	Organismal Systems	Nervous system	7	1298	72	7762	0.0972222	0.968176	1
ko04721	Synaptic vesicle cycle	Organismal Systems	Nervous system	16	1298	87	7762	0.183908	0.380692	1
ko04722	Neurotrophin signaling pathway	Organismal Systems	Nervous system	14	1298	128	7762	0.109375	0.97558	1
ko04723	Retrograde endocannabinoid signaling	Organismal Systems	Nervous system	26	1298	166	7762	0.156627	0.676273	1
ko04724	Glutamatergic synapse	Organismal Systems	Nervous system	25	1298	131	7762	0.19084	0.264974	1
ko04725	Cholinergic synapse	Organismal Systems	Nervous system	10	1298	113	7762	0.0884956	0.994759	1
ko04726	Serotonergic synapse	Organismal Systems	Nervous system	13	1298	125	7762	0.104	0.983559	1
ko04728	Dopaminergic synapse	Organismal Systems	Nervous system	13	1298	142	7762	0.0915493	0.996828	1
ko04730	Long-term depression	Organismal Systems	Nervous system	6	1298	70	7762	0.0857143	0.98395	1
ko04740	Olfactory transduction	Organismal Systems	Sensory system	17	1298	192	7762	0.0885417	0.99949	1
ko04742	Taste transduction	Organismal Systems	Sensory system	16	1298	83	7762	0.192771	0.307272	1
ko04744	Phototransduction	Organismal Systems	Sensory system	4	1298	29	7762	0.137931	0.738814	1
ko04745	Phototransduction - fly	Organismal Systems	Sensory system	3	1298	33	7762	0.0909091	0.931453	1
ko04750	Inflammatory mediator regulation of TRP channels	Organismal Systems	Sensory system	20	1298	122	7762	0.163934	0.57729	1
ko04810	Regulation of actin cytoskeleton	Cellular Processes	Cell motility	37	1298	289	7762	0.128028	0.974396	1
ko04910	Insulin signaling pathway	Organismal Systems	Endocrine system	18	1298	147	7762	0.122449	0.947716	1
ko04911	Insulin secretion	Organismal Systems	Endocrine system	17	1298	125	7762	0.136	0.857414	1
ko04912	GnRH signaling pathway	Organismal Systems	Endocrine system	8	1298	101	7762	0.0792079	0.996918	1
ko04913	Ovarian steroidogenesis	Organismal Systems	Endocrine system	9	1298	70	7762	0.128571	0.849837	1
ko04914	Progesterone-mediated oocyte maturation	Organismal Systems	Endocrine system	8	1298	94	7762	0.0851064	0.993073	1
ko04915	Estrogen signaling pathway	Organismal Systems	Endocrine system	19	1298	143	7762	0.132867	0.892316	1
ko04916	Melanogenesis	Organismal Systems	Endocrine system	14	1298	120	7762	0.116667	0.952721	1
ko04917	Prolactin signaling pathway	Organismal Systems	Endocrine system	7	1298	79	7762	0.0886076	0.985204	1
ko04918	Thyroid hormone synthesis	Organismal Systems	Endocrine system	12	1298	76	7762	0.157895	0.634393	1
ko04919	Thyroid hormone signaling pathway	Organismal Systems	Endocrine system	19	1298	164	7762	0.115854	0.974852	1
ko04921	Oxytocin signaling pathway	Organismal Systems	Endocrine system	27	1298	171	7762	0.157895	0.661285	1
ko04922	Glucagon signaling pathway	Organismal Systems	Endocrine system	17	1298	108	7762	0.157407	0.648414	1
ko04925	Aldosterone synthesis and secretion	Organismal Systems	Endocrine system	15	1298	106	7762	0.141509	0.798834	1
ko04926	Relaxin signaling pathway	Organismal Systems	Endocrine system	19	1298	194	7762	0.0979381	0.998038	1
ko04927	Cortisol synthesis and secretion	Organismal Systems	Endocrine system	11	1298	74	7762	0.148649	0.713426	1
ko04928	Parathyroid hormone synthesis, secretion and action	Organismal Systems	Endocrine system	21	1298	145	7762	0.144828	0.798141	1
ko04929	GnRH secretion	Organismal Systems	Endocrine system	5	1298	63	7762	0.0793651	0.986665	1
ko04935	Growth hormone synthesis, secretion and action	Organismal Systems	Endocrine system	11	1298	143	7762	0.0769231	0.999538	1
ko04960	Aldosterone-regulated sodium reabsorption	Organismal Systems	Excretory system	5	1298	37	7762	0.135135	0.764857	1
ko04961	Endocrine and other factor-regulated calcium reabsorption	Organismal Systems	Excretory system	6	1298	55	7762	0.109091	0.916709	1
ko04964	Proximal tubule bicarbonate reclamation	Organismal Systems	Excretory system	2	1298	25	7762	0.08	0.938232	1
ko04966	Collecting duct acid secretion	Organismal Systems	Excretory system	6	1298	28	7762	0.214286	0.322515	1
ko04970	Salivary secretion	Organismal Systems	Digestive system	27	1298	203	7762	0.133005	0.925462	1
ko04971	Gastric acid secretion	Organismal Systems	Digestive system	7	1298	88	7762	0.0795455	0.994797	1
ko04972	Pancreatic secretion	Organismal Systems	Digestive system	14	1298	109	7762	0.12844	0.892351	1
ko04973	Carbohydrate digestion and absorption	Organismal Systems	Digestive system	5	1298	51	7762	0.0980392	0.944148	1
ko04974	Protein digestion and absorption	Organismal Systems	Digestive system	33	1298	228	7762	0.144737	0.844883	1

## Sheet: PAF-PBF
Pathway ID	Pathway Name	Level 1	Level 2	Term Candidate Gene Num	Total Candidate Gene Num	Term Gene Num	Total Gene Num	Rich Ratio	P value	Q value
ko04061	Viral protein interaction with cytokine and cytokine receptor	Environmental Information Processing	Signaling molecules and interaction	15	473	69	7762	0.217391	1.26796e-05	0.00286559
ko04145	Phagosome	Cellular Processes	Transport and catabolism	24	473	172	7762	0.139535	0.00010952	0.0123757
ko04640	Hematopoietic cell lineage	Organismal Systems	Immune system	15	473	96	7762	0.15625	0.0006391	0.0481455
ko04613	Neutrophil extracellular trap formation	Organismal Systems	Immune system	21	473	174	7762	0.12069	0.00198426	0.0964567
ko04672	Intestinal immune network for IgA production	Organismal Systems	Immune system	9	473	48	7762	0.1875	0.002134	0.0964567
ko04020	Calcium signaling pathway	Environmental Information Processing	Signal transduction	34	473	350	7762	0.0971429	0.00440621	0.143298
ko04260	Cardiac muscle contraction	Organismal Systems	Circulatory system	21	473	186	7762	0.112903	0.00443845	0.143298
ko04975	Fat digestion and absorption	Organismal Systems	Digestive system	8	473	45	7762	0.177778	0.00523724	0.147952
ko00980	Metabolism of xenobiotics by cytochrome P450	Metabolism	Xenobiotics biodegradation and metabolism	8	473	47	7762	0.170213	0.00686848	0.172475
ko04658	Th1 and Th2 cell differentiation	Organismal Systems	Immune system	12	473	90	7762	0.133333	0.00811126	0.183315
ko00830	Retinol metabolism	Metabolism	Metabolism of cofactors and vitamins	9	473	60	7762	0.15	0.00985434	0.202462
ko00982	Drug metabolism - cytochrome P450	Metabolism	Xenobiotics biodegradation and metabolism	7	473	42	7762	0.166667	0.0125471	0.232294
ko04060	Cytokine-cytokine receptor interaction	Environmental Information Processing	Signaling molecules and interaction	23	473	231	7762	0.0995671	0.0133621	0.232294
ko00450	Selenocompound metabolism	Metabolism	Metabolism of other amino acids	4	473	17	7762	0.235294	0.0171665	0.258641
ko00533	Glycosaminoglycan biosynthesis - keratan sulfate	Metabolism	Glycan biosynthesis and metabolism	4	473	17	7762	0.235294	0.0171665	0.258641
ko04630	JAK-STAT signaling pathway	Environmental Information Processing	Signal transduction	18	473	174	7762	0.103448	0.0188904	0.266828
ko04920	Adipocytokine signaling pathway	Organismal Systems	Endocrine system	10	473	80	7762	0.125	0.0227776	0.302809
ko04727	GABAergic synapse	Organismal Systems	Nervous system	12	473	105	7762	0.114286	0.0254696	0.319785
ko00071	Fatty acid degradation	Metabolism	Lipid metabolism	7	473	50	7762	0.14	0.0306518	0.364595
ko03320	PPAR signaling pathway	Organismal Systems	Endocrine system	10	473	85	7762	0.117647	0.0331157	0.374208
ko00983	Drug metabolism - other enzymes	Metabolism	Xenobiotics biodegradation and metabolism	9	473	75	7762	0.12	0.0376587	0.405279
ko00140	Steroid hormone biosynthesis	Metabolism	Lipid metabolism	7	473	53	7762	0.132075	0.0405176	0.416226
ko04064	NF-kappa B signaling pathway	Environmental Information Processing	Signal transduction	13	473	127	7762	0.102362	0.045119	0.443343
ko00250	Alanine, aspartate and glutamate metabolism	Metabolism	Amino acid metabolism	6	473	44	7762	0.136364	0.0489947	0.461367
ko00512	Mucin type O-glycan biosynthesis	Metabolism	Glycan biosynthesis and metabolism	5	473	36	7762	0.138889	0.0652278	0.491383
ko04062	Chemokine signaling pathway	Organismal Systems	Immune system	16	473	174	7762	0.091954	0.0644773	0.491383
ko04659	Th17 cell differentiation	Organismal Systems	Immune system	11	473	107	7762	0.102804	0.0605355	0.491383
ko04913	Ovarian steroidogenesis	Organismal Systems	Endocrine system	8	473	70	7762	0.114286	0.0615455	0.491383
ko04977	Vitamin digestion and absorption	Organismal Systems	Digestive system	5	473	35	7762	0.142857	0.058986	0.491383
ko00620	Pyruvate metabolism	Metabolism	Carbohydrate metabolism	7	473	62	7762	0.112903	0.0815567	0.559055
ko04612	Antigen processing and presentation	Organismal Systems	Immune system	6	473	50	7762	0.12	0.0816319	0.559055
ko04614	Renin-angiotensin system	Organismal Systems	Endocrine system	4	473	27	7762	0.148148	0.0786428	0.559055
ko00561	Glycerolipid metabolism	Metabolism	Lipid metabolism	9	473	88	7762	0.102273	0.0865371	0.575218
ko00010	Glycolysis / Gluconeogenesis	Metabolism	Carbohydrate metabolism	7	473	65	7762	0.107692	0.0991531	0.591162
ko04514	Cell adhesion molecules	Environmental Information Processing	Signaling molecules and interaction	13	473	143	7762	0.0909091	0.0956175	0.591162
ko04650	Natural killer cell mediated cytotoxicity	Organismal Systems	Immune system	9	473	90	7762	0.1	0.0963841	0.591162
ko04664	Fc epsilon RI signaling pathway	Organismal Systems	Immune system	8	473	78	7762	0.102564	0.101141	0.591162
ko04724	Glutamatergic synapse	Organismal Systems	Nervous system	12	473	131	7762	0.0916031	0.102015	0.591162
ko00280	Valine, leucine and isoleucine degradation	Metabolism	Amino acid metabolism	7	473	66	7762	0.106061	0.105447	0.595775
ko04623	Cytosolic DNA-sensing pathway	Organismal Systems	Immune system	6	473	54	7762	0.111111	0.108752	0.599463
ko00261	Monobactam biosynthesis	Metabolism	Biosynthesis of other secondary metabolites	1	473	2	7762	0.5	0.11817	0.621078
ko04620	Toll-like receptor signaling pathway	Organismal Systems	Immune system	10	473	107	7762	0.0934579	0.116063	0.621078
ko00220	Arginine biosynthesis	Metabolism	Amino acid metabolism	3	473	21	7762	0.142857	0.132658	0.68138
ko00380	Tryptophan metabolism	Metabolism	Amino acid metabolism	5	473	45	7762	0.111111	0.136726	0.686669
ko00061	Fatty acid biosynthesis	Metabolism	Lipid metabolism	3	473	23	7762	0.130435	0.161915	0.717507
ko00310	Lysine degradation	Metabolism	Amino acid metabolism	9	473	101	7762	0.0891089	0.161392	0.717507
ko00565	Ether lipid metabolism	Metabolism	Lipid metabolism	5	473	46	7762	0.108696	0.146231	0.717507
ko00591	Linoleic acid metabolism	Metabolism	Lipid metabolism	4	473	34	7762	0.117647	0.15007	0.717507
ko04668	TNF signaling pathway	Environmental Information Processing	Signal transduction	10	473	114	7762	0.0877193	0.156058	0.717507
ko04974	Protein digestion and absorption	Organismal Systems	Digestive system	18	473	228	7762	0.0789474	0.155146	0.717507
ko00600	Sphingolipid metabolism	Metabolism	Lipid metabolism	6	473	62	7762	0.0967742	0.174704	0.75929
ko00270	Cysteine and methionine metabolism	Metabolism	Amino acid metabolism	6	473	63	7762	0.0952381	0.183914	0.771235
ko00650	Butanoate metabolism	Metabolism	Carbohydrate metabolism	4	473	37	7762	0.108108	0.186269	0.771235
ko01230	Biosynthesis of amino acids	Metabolism	Global and overview maps	7	473	77	7762	0.0909091	0.18769	0.771235
ko00340	Histidine metabolism	Metabolism	Amino acid metabolism	3	473	25	7762	0.12	0.192882	0.778415
ko00330	Arginine and proline metabolism	Metabolism	Amino acid metabolism	5	473	52	7762	0.0961538	0.208554	0.784008
ko00511	Other glycan degradation	Metabolism	Glycan biosynthesis and metabolism	3	473	26	7762	0.115385	0.208881	0.784008
ko04723	Retrograde endocannabinoid signaling	Organismal Systems	Nervous system	13	473	166	7762	0.0783133	0.211613	0.784008
ko04919	Thyroid hormone signaling pathway	Organismal Systems	Endocrine system	13	473	164	7762	0.0792683	0.199664	0.784008
ko04978	Mineral absorption	Organismal Systems	Digestive system	6	473	65	7762	0.0923077	0.202887	0.784008
ko04080	Neuroactive ligand-receptor interaction	Environmental Information Processing	Signaling molecules and interaction	29	473	410	7762	0.0707317	0.224144	0.794305
ko04216	Ferroptosis	Cellular Processes	Cell growth and death	4	473	40	7762	0.1	0.224936	0.794305
ko04972	Pancreatic secretion	Organismal Systems	Digestive system	9	473	109	7762	0.0825688	0.218997	0.794305
ko04210	Apoptosis	Cellular Processes	Cell growth and death	13	473	171	7762	0.0760234	0.242781	0.831342
ko04742	Taste transduction	Organismal Systems	Sensory system	7	473	83	7762	0.0843373	0.241008	0.831342
ko04072	Phospholipase D signaling pathway	Environmental Information Processing	Signal transduction	14	473	187	7762	0.0748663	0.249424	0.84134
ko00470	D-Amino acid metabolism	Metabolism	Metabolism of other amino acids	1	473	5	7762	0.2	0.269811	0.858835
ko00564	Glycerophospholipid metabolism	Metabolism	Lipid metabolism	9	473	114	7762	0.0789474	0.258528	0.858835
ko04217	Necroptosis	Cellular Processes	Cell growth and death	11	473	145	7762	0.0758621	0.269012	0.858835
ko04662	B cell receptor signaling pathway	Organismal Systems	Immune system	7	473	86	7762	0.0813953	0.269319	0.858835
ko00603	Glycosphingolipid biosynthesis - globo and isoglobo series	Metabolism	Glycan biosynthesis and metabolism	3	473	31	7762	0.0967742	0.292185	0.90621
ko04151	PI3K-Akt signaling pathway	Environmental Information Processing	Signal transduction	33	473	489	7762	0.0674847	0.292714	0.90621
ko00730	Thiamine metabolism	Metabolism	Metabolism of cofactors and vitamins	2	473	18	7762	0.111111	0.300868	0.918866
ko00410	beta-Alanine metabolism	Metabolism	Metabolism of other amino acids	3	473	34	7762	0.0882353	0.343315	0.935733
ko00590	Arachidonic acid metabolism	Metabolism	Lipid metabolism	5	473	64	7762	0.078125	0.350815	0.935733
ko00790	Folate biosynthesis	Metabolism	Metabolism of cofactors and vitamins	3	473	33	7762	0.0909091	0.326263	0.935733
ko04068	FoxO signaling pathway	Environmental Information Processing	Signal transduction	11	473	154	7762	0.0714286	0.337129	0.935733
ko04115	p53 signaling pathway	Cellular Processes	Cell growth and death	7	473	94	7762	0.0744681	0.348349	0.935733
ko04330	Notch signaling pathway	Environmental Information Processing	Signal transduction	6	473	79	7762	0.0759494	0.35013	0.935733
ko04540	Gap junction	Cellular Processes	Cellular community - eukaryotes	8	473	109	7762	0.0733945	0.345952	0.935733
ko04714	Thermogenesis	Organismal Systems	Environmental adaptation	20	473	290	7762	0.0689655	0.3142	0.935733
ko04726	Serotonergic synapse	Organismal Systems	Nervous system	9	473	125	7762	0.072	0.351935	0.935733
ko04921	Oxytocin signaling pathway	Organismal Systems	Endocrine system	12	473	171	7762	0.0701754	0.348812	0.935733
ko04924	Renin secretion	Organismal Systems	Endocrine system	6	473	77	7762	0.0779221	0.328109	0.935733
ko00750	Vitamin B6 metabolism	Metabolism	Metabolism of cofactors and vitamins	1	473	7	7762	0.142857	0.356151	0.935932
ko03008	Ribosome biogenesis in eukaryotes	Genetic Information Processing	Translation	11	473	159	7762	0.0691824	0.376352	0.95568
ko04621	NOD-like receptor signaling pathway	Organismal Systems	Immune system	12	473	174	7762	0.0689655	0.371294	0.95568
ko04979	Cholesterol metabolism	Organismal Systems	Digestive system	5	473	66	7762	0.0757576	0.37548	0.95568
ko00440	Phosphonate and phosphinate metabolism	Metabolism	Metabolism of other amino acids	1	473	8	7762	0.125	0.395421	0.960917
ko00910	Nitrogen metabolism	Metabolism	Energy metabolism	2	473	22	7762	0.0909091	0.391368	0.960917
ko04725	Cholinergic synapse	Organismal Systems	Nervous system	8	473	113	7762	0.0707965	0.38351	0.960917
ko04960	Aldosterone-regulated sodium reabsorption	Organismal Systems	Excretory system	3	473	37	7762	0.0810811	0.394132	0.960917
ko00480	Glutathione metabolism	Metabolism	Metabolism of other amino acids	4	473	53	7762	0.0754717	0.405781	0.962763
ko00900	Terpenoid backbone biosynthesis	Metabolism	Metabolism of terpenoids and polyketides	2	473	23	7762	0.0869565	0.413221	0.962763
ko03430	Mismatch repair	Genetic Information Processing	Replication and repair	2	473	23	7762	0.0869565	0.413221	0.962763
ko04666	Fc gamma R-mediated phagocytosis	Organismal Systems	Immune system	8	473	115	7762	0.0695652	0.402382	0.962763
ko04660	T cell receptor signaling pathway	Organismal Systems	Immune system	8	473	117	7762	0.0683761	0.421256	0.971467
ko00592	alpha-Linolenic acid metabolism	Metabolism	Lipid metabolism	2	473	24	7762	0.0833333	0.434677	0.982369
ko00604	Glycosphingolipid biosynthesis - ganglio series	Metabolism	Glycan biosynthesis and metabolism	2	473	24	7762	0.0833333	0.434677	0.982369
ko00020	Citrate cycle (TCA cycle)	Metabolism	Carbohydrate metabolism	2	473	37	7762	0.0540541	0.66857	0.999906
ko00030	Pentose phosphate pathway	Metabolism	Carbohydrate metabolism	2	473	28	7762	0.0714286	0.515951	0.999906
ko00051	Fructose and mannose metabolism	Metabolism	Carbohydrate metabolism	1	473	36	7762	0.0277778	0.896557	0.999906
ko00053	Ascorbate and aldarate metabolism	Metabolism	Carbohydrate metabolism	1	473	27	7762	0.037037	0.817413	0.999906
ko00100	Steroid biosynthesis	Metabolism	Lipid metabolism	2	473	28	7762	0.0714286	0.515951	0.999906
ko00120	Primary bile acid biosynthesis	Metabolism	Lipid metabolism	1	473	16	7762	0.0625	0.634681	0.999906
ko00190	Oxidative phosphorylation	Metabolism	Energy metabolism	7	473	126	7762	0.0555556	0.654531	0.999906
ko00230	Purine metabolism	Metabolism	Nucleotide metabolism	8	473	151	7762	0.0529801	0.709344	0.999906
ko00240	Pyrimidine metabolism	Metabolism	Nucleotide metabolism	5	473	75	7762	0.0666667	0.485043	0.999906
ko00260	Glycine, serine and threonine metabolism	Metabolism	Amino acid metabolism	3	473	47	7762	0.0638298	0.552635	0.999906
ko00350	Tyrosine metabolism	Metabolism	Amino acid metabolism	3	473	47	7762	0.0638298	0.552635	0.999906
ko00360	Phenylalanine metabolism	Metabolism	Amino acid metabolism	1	473	17	7762	0.0588235	0.656988	0.999906
ko00500	Starch and sucrose metabolism	Metabolism	Carbohydrate metabolism	2	473	43	7762	0.0465116	0.747015	0.999906
ko00510	N-Glycan biosynthesis	Metabolism	Glycan biosynthesis and metabolism	2	473	67	7762	0.0298507	0.921687	0.999906
ko00513	Various types of N-glycan biosynthesis	Metabolism	Glycan biosynthesis and metabolism	2	473	56	7762	0.0357143	0.863919	0.999906
ko00514	Other types of O-glycan biosynthesis	Metabolism	Glycan biosynthesis and metabolism	4	473	57	7762	0.0701754	0.461178	0.999906
ko00515	Mannose type O-glycan biosynthesis	Metabolism	Glycan biosynthesis and metabolism	1	473	35	7762	0.0285714	0.889812	0.999906
ko00531	Glycosaminoglycan degradation	Metabolism	Glycan biosynthesis and metabolism	2	473	26	7762	0.0769231	0.476271	0.999906
ko00532	Glycosaminoglycan biosynthesis - chondroitin sulfate / dermatan sulfate	Metabolism	Glycan biosynthesis and metabolism	1	473	21	7762	0.047619	0.733427	0.999906
ko00534	Glycosaminoglycan biosynthesis - heparan sulfate / heparin	Metabolism	Glycan biosynthesis and metabolism	1	473	32	7762	0.03125	0.866828	0.999906
ko00562	Inositol phosphate metabolism	Metabolism	Carbohydrate metabolism	3	473	95	7762	0.0315789	0.935012	0.999906
ko00601	Glycosphingolipid biosynthesis - lacto and neolacto series	Metabolism	Glycan biosynthesis and metabolism	2	473	40	7762	0.05	0.710001	0.999906
ko00630	Glyoxylate and dicarboxylate metabolism	Metabolism	Carbohydrate metabolism	1	473	39	7762	0.025641	0.914419	0.999906
ko00670	One carbon pool by folate	Metabolism	Metabolism of cofactors and vitamins	1	473	19	7762	0.0526316	0.697608	0.999906
ko00760	Nicotinate and nicotinamide metabolism	Metabolism	Metabolism of cofactors and vitamins	3	473	44	7762	0.0681818	0.507498	0.999906
ko00770	Pantothenate and CoA biosynthesis	Metabolism	Metabolism of cofactors and vitamins	2	473	27	7762	0.0740741	0.49636	0.999906
ko00860	Porphyrin metabolism	Metabolism	Metabolism of cofactors and vitamins	1	473	37	7762	0.027027	0.90289	0.999906
ko00920	Sulfur metabolism	Metabolism	Energy metabolism	1	473	12	7762	0.0833333	0.530006	0.999906
ko01200	Carbon metabolism	Metabolism	Global and overview maps	7	473	125	7762	0.056	0.646231	0.999906
ko01212	Fatty acid metabolism	Metabolism	Global and overview maps	4	473	73	7762	0.0547945	0.657918	0.999906
ko01240	Biosynthesis of cofactors	Metabolism	Global and overview maps	6	473	162	7762	0.037037	0.935894	0.999906
ko02010	ABC transporters	Environmental Information Processing	Membrane transport	3	473	48	7762	0.0625	0.567126	0.999906
ko03010	Ribosome	Genetic Information Processing	Translation	3	473	122	7762	0.0245902	0.981985	0.999906
ko03013	Nucleocytoplasmic transport	Genetic Information Processing	Translation	2	473	151	7762	0.013245	0.999247	0.999906
ko03018	RNA degradation	Genetic Information Processing	Folding, sorting and degradation	4	473	79	7762	0.0506329	0.717884	0.999906
ko03022	Basal transcription factors	Genetic Information Processing	Transcription	2	473	80	7762	0.025	0.960212	0.999906
ko03040	Spliceosome	Genetic Information Processing	Transcription	1	473	146	7762	0.00684932	0.999906	0.999906
ko03410	Base excision repair	Genetic Information Processing	Replication and repair	2	473	41	7762	0.0487805	0.722816	0.999906
ko03420	Nucleotide excision repair	Genetic Information Processing	Replication and repair	1	473	51	7762	0.0196078	0.959935	0.999906
ko03440	Homologous recombination	Genetic Information Processing	Replication and repair	3	473	45	7762	0.0666667	0.522811	0.999906
ko03460	Fanconi anemia pathway	Genetic Information Processing	Replication and repair	3	473	68	7762	0.0441176	0.792593	0.999906
ko04010	MAPK signaling pathway	Environmental Information Processing	Signal transduction	18	473	323	7762	0.0557276	0.689624	0.999906
ko04012	ErbB signaling pathway	Environmental Information Processing	Signal transduction	3	473	99	7762	0.030303	0.945913	0.999906
ko04013	MAPK signaling pathway - fly	Environmental Information Processing	Signal transduction	3	473	101	7762	0.029703	0.950703	0.999906
ko04014	Ras signaling pathway	Environmental Information Processing	Signal transduction	14	473	260	7762	0.0538462	0.724173	0.999906
ko04015	Rap1 signaling pathway	Environmental Information Processing	Signal transduction	7	473	254	7762	0.0275591	0.995849	0.999906
ko04022	cGMP-PKG signaling pathway	Environmental Information Processing	Signal transduction	6	473	191	7762	0.0314136	0.97884	0.999906
ko04024	cAMP signaling pathway	Environmental Information Processing	Signal transduction	9	473	250	7762	0.036	0.972543	0.999906
ko04066	HIF-1 signaling pathway	Environmental Information Processing	Signal transduction	5	473	117	7762	0.042735	0.848922	0.999906
ko04070	Phosphatidylinositol signaling system	Environmental Information Processing	Signal transduction	2	473	116	7762	0.0172414	0.994441	0.999906
ko04071	Sphingolipid signaling pathway	Environmental Information Processing	Signal transduction	4	473	125	7762	0.032	0.951624	0.999906
ko04110	Cell cycle	Cellular Processes	Cell growth and death	9	473	142	7762	0.0633803	0.501418	0.999906
ko04114	Oocyte meiosis	Cellular Processes	Cell growth and death	3	473	126	7762	0.0238095	0.985217	0.999906
ko04120	Ubiquitin mediated proteolysis	Genetic Information Processing	Folding, sorting and degradation	4	473	163	7762	0.0245399	0.991275	0.999906
ko04122	Sulfur relay system	Genetic Information Processing	Folding, sorting and degradation	1	473	10	7762	0.1	0.466936	0.999906
ko04140	Autophagy - animal	Cellular Processes	Transport and catabolism	4	473	166	7762	0.0240964	0.992431	0.999906
ko04141	Protein processing in endoplasmic reticulum	Genetic Information Processing	Folding, sorting and degradation	11	473	184	7762	0.0597826	0.571377	0.999906
ko04142	Lysosome	Cellular Processes	Transport and catabolism	10	473	165	7762	0.0606061	0.554419	0.999906
ko04144	Endocytosis	Cellular Processes	Transport and catabolism	12	473	324	7762	0.037037	0.980806	0.999906
ko04146	Peroxisome	Cellular Processes	Transport and catabolism	5	473	94	7762	0.0531915	0.686373	0.999906
ko04150	mTOR signaling pathway	Environmental Information Processing	Signal transduction	8	473	185	7762	0.0432432	0.884264	0.999906
ko04152	AMPK signaling pathway	Environmental Information Processing	Signal transduction	8	473	132	7762	0.0606061	0.55892	0.999906
ko04211	Longevity regulating pathway	Organismal Systems	Aging	4	473	92	7762	0.0434783	0.820474	0.999906
ko04212	Longevity regulating pathway - worm	Organismal Systems	Aging	3	473	84	7762	0.0357143	0.89383	0.999906
ko04213	Longevity regulating pathway - multiple species	Organismal Systems	Aging	2	473	62	7762	0.0322581	0.899061	0.999906
ko04215	Apoptosis - multiple species	Cellular Processes	Cell growth and death	1	473	39	7762	0.025641	0.914419	0.999906
ko04218	Cellular senescence	Cellular Processes	Cell growth and death	7	473	155	7762	0.0451613	0.841871	0.999906
ko04261	Adrenergic signaling in cardiomyocytes	Organismal Systems	Circulatory system	7	473	173	7762	0.0404624	0.910045	0.999906
ko04270	Vascular smooth muscle contraction	Organismal Systems	Circulatory system	7	473	155	7762	0.0451613	0.841871	0.999906
ko04310	Wnt signaling pathway	Environmental Information Processing	Signal transduction	7	473	191	7762	0.0366492	0.951344	0.999906
ko04320	Dorso-ventral axis formation	Organismal Systems	Development and regeneration	2	473	47	7762	0.0425532	0.790003	0.999906
ko04340	Hedgehog signaling pathway	Environmental Information Processing	Signal transduction	2	473	54	7762	0.037037	0.849908	0.999906
ko04341	Hedgehog signaling pathway - fly	Environmental Information Processing	Signal transduction	1	473	30	7762	0.0333333	0.848907	0.999906
ko04350	TGF-beta signaling pathway	Environmental Information Processing	Signal transduction	4	473	103	7762	0.038835	0.881327	0.999906
ko04360	Axon guidance	Organismal Systems	Development and regeneration	12	473	231	7762	0.0519481	0.758254	0.999906
ko04361	Axon regeneration	Organismal Systems	Development and regeneration	5	473	137	7762	0.0364964	0.926823	0.999906
ko04370	VEGF signaling pathway	Environmental Information Processing	Signal transduction	3	473	67	7762	0.0447761	0.784176	0.999906
ko04371	Apelin signaling pathway	Environmental Information Processing	Signal transduction	7	473	141	7762	0.0496454	0.764404	0.999906
ko04380	Osteoclast differentiation	Organismal Systems	Development and regeneration	4	473	124	7762	0.0322581	0.949523	0.999906
ko04390	Hippo signaling pathway	Environmental Information Processing	Signal transduction	6	473	206	7762	0.0291262	0.988545	0.999906
ko04391	Hippo signaling pathway - fly	Environmental Information Processing	Signal transduction	3	473	105	7762	0.0285714	0.959121	0.999906
ko04392	Hippo signaling pathway - multiple species	Environmental Information Processing	Signal transduction	2	473	46	7762	0.0434783	0.779903	0.999906
ko04510	Focal adhesion	Cellular Processes	Cellular community - eukaryotes	20	473	369	7762	0.0542005	0.741879	0.999906
ko04512	ECM-receptor interaction	Environmental Information Processing	Signaling molecules and interaction	15	473	247	7762	0.0607287	0.544713	0.999906
ko04520	Adherens junction	Cellular Processes	Cellular community - eukaryotes	3	473	107	7762	0.0280374	0.962806	0.999906
ko04530	Tight junction	Cellular Processes	Cellular community - eukaryotes	13	473	240	7762	0.0541667	0.711214	0.999906
ko04550	Signaling pathways regulating pluripotency of stem cells	Cellular Processes	Cellular community - eukaryotes	5	473	164	7762	0.0304878	0.97516	0.999906
ko04610	Complement and coagulation cascades	Organismal Systems	Immune system	5	473	88	7762	0.0568182	0.628842	0.999906
ko04611	Platelet activation	Organismal Systems	Immune system	11	473	192	7762	0.0572917	0.628794	0.999906
ko04622	RIG-I-like receptor signaling pathway	Organismal Systems	Immune system	2	473	70	7762	0.0285714	0.932877	0.999906
ko04625	C-type lectin receptor signaling pathway	Organismal Systems	Immune system	7	473	109	7762	0.0642202	0.499543	0.999906
ko04657	IL-17 signaling pathway	Organismal Systems	Immune system	12	473	221	7762	0.0542986	0.703133	0.999906
ko04670	Leukocyte transendothelial migration	Organismal Systems	Immune system	8	473	135	7762	0.0592593	0.584871	0.999906
ko04713	Circadian entrainment	Organismal Systems	Environmental adaptation	6	473	105	7762	0.0571429	0.62399	0.999906
ko04720	Long-term potentiation	Organismal Systems	Nervous system	2	473	72	7762	0.0277778	0.939478	0.999906
ko04721	Synaptic vesicle cycle	Organismal Systems	Nervous system	4	473	87	7762	0.045977	0.785281	0.999906
ko04722	Neurotrophin signaling pathway	Organismal Systems	Nervous system	4	473	128	7762	0.03125	0.957457	0.999906
ko04728	Dopaminergic synapse	Organismal Systems	Nervous system	6	473	142	7762	0.0422535	0.871892	0.999906
ko04730	Long-term depression	Organismal Systems	Nervous system	4	473	70	7762	0.0571429	0.624905	0.999906
ko04740	Olfactory transduction	Organismal Systems	Sensory system	6	473	192	7762	0.03125	0.979673	0.999906
ko04745	Phototransduction - fly	Organismal Systems	Sensory system	2	473	33	7762	0.0606061	0.606067	0.999906
ko04750	Inflammatory mediator regulation of TRP channels	Organismal Systems	Sensory system	8	473	122	7762	0.0655738	0.468178	0.999906
ko04810	Regulation of actin cytoskeleton	Cellular Processes	Cell motility	12	473	289	7762	0.0415225	0.943934	0.999906
ko04910	Insulin signaling pathway	Organismal Systems	Endocrine system	5	473	147	7762	0.0340136	0.950353	0.999906
ko04911	Insulin secretion	Organismal Systems	Endocrine system	6	473	125	7762	0.048	0.781969	0.999906
ko04912	GnRH signaling pathway	Organismal Systems	Endocrine system	5	473	101	7762	0.049505	0.745482	0.999906
ko04914	Progesterone-mediated oocyte maturation	Organismal Systems	Endocrine system	4	473	94	7762	0.0425532	0.833159	0.999906
ko04915	Estrogen signaling pathway	Organismal Systems	Endocrine system	7	473	143	7762	0.048951	0.776929	0.999906
ko04916	Melanogenesis	Organismal Systems	Endocrine system	3	473	120	7762	0.025	0.980125	0.999906
ko04917	Prolactin signaling pathway	Organismal Systems	Endocrine system	4	473	79	7762	0.0506329	0.717884	0.999906
ko04918	Thyroid hormone synthesis	Organismal Systems	Endocrine system	1	473	76	7762	0.0131579	0.99179	0.999906
ko04922	Glucagon signaling pathway	Organismal Systems	Endocrine system	2	473	108	7762	0.0185185	0.991311	0.999906
ko04923	Regulation of lipolysis in adipocytes	Organismal Systems	Endocrine system	3	473	64	7762	0.046875	0.757225	0.999906
ko04925	Aldosterone synthesis and secretion	Organismal Systems	Endocrine system	4	473	106	7762	0.0377358	0.894458	0.999906
ko04926	Relaxin signaling pathway	Organismal Systems	Endocrine system	10	473	194	7762	0.0515464	0.753055	0.999906
ko04927	Cortisol synthesis and secretion	Organismal Systems	Endocrine system	4	473	74	7762	0.0540541	0.668478	0.999906
ko04928	Parathyroid hormone synthesis, secretion and action	Organismal Systems	Endocrine system	7	473	145	7762	0.0482759	0.788956	0.999906
ko04929	GnRH secretion	Organismal Systems	Endocrine system	1	473	63	7762	0.015873	0.981267	0.999906
ko04935	Growth hormone synthesis, secretion and action	Organismal Systems	Endocrine system	7	473	143	7762	0.048951	0.776929	0.999906
ko04962	Vasopressin-regulated water reabsorption	Organismal Systems	Excretory system	4	473	61	7762	0.0655738	0.514685	0.999906
ko04964	Proximal tubule bicarbonate reclamation	Organismal Systems	Excretory system	1	473	25	7762	0.04	0.792859	0.999906
ko04966	Collecting duct acid secretion	Organismal Systems	Excretory system	2	473	28	7762	0.0714286	0.515951	0.999906
ko04970	Salivary secretion	Organismal Systems	Digestive system	9	473	203	7762	0.044335	0.87886	0.999906
ko04971	Gastric acid secretion	Organismal Systems	Digestive system	3	473	88	7762	0.0340909	0.91096	0.999906
ko04973	Carbohydrate digestion and absorption	Organismal Systems	Digestive system	2	473	51	7762	0.0392157	0.826426	0.999906
ko04976	Bile secretion	Organismal Systems	Digestive system	5	473	88	7762	0.0568182	0.628842	0.999906

## Sheet: PBF-PCF
Pathway ID	Pathway Name	Level 1	Level 2	Term Candidate Gene Num	Total Candidate Gene Num	Term Gene Num	Total Gene Num	Rich Ratio	P value	Q value
ko00983	Drug metabolism - other enzymes	Metabolism	Xenobiotics biodegradation and metabolism	22	641	75	7762	0.293333	8.1272e-08	1.96678e-05
ko00982	Drug metabolism - cytochrome P450	Metabolism	Xenobiotics biodegradation and metabolism	15	641	42	7762	0.357143	5.76421e-07	6.97469e-05
ko00140	Steroid hormone biosynthesis	Metabolism	Lipid metabolism	16	641	53	7762	0.301887	3.17705e-06	0.000250498
ko00830	Retinol metabolism	Metabolism	Metabolism of cofactors and vitamins	17	641	60	7762	0.283333	4.14046e-06	0.000250498
ko00040	Pentose and glucuronate interconversions	Metabolism	Carbohydrate metabolism	11	641	28	7762	0.392857	6.51434e-06	0.000315294
ko00980	Metabolism of xenobiotics by cytochrome P450	Metabolism	Xenobiotics biodegradation and metabolism	14	641	47	7762	0.297872	1.55864e-05	0.000628653
ko03320	PPAR signaling pathway	Organismal Systems	Endocrine system	17	641	85	7762	0.2	0.00048325	0.0167066
ko04145	Phagosome	Cellular Processes	Transport and catabolism	26	641	172	7762	0.151163	0.0017837	0.0539568
ko00860	Porphyrin metabolism	Metabolism	Metabolism of cofactors and vitamins	9	641	37	7762	0.243243	0.00255759	0.0687708
ko00053	Ascorbate and aldarate metabolism	Metabolism	Carbohydrate metabolism	7	641	27	7762	0.259259	0.00520664	0.126001
ko00512	Mucin type O-glycan biosynthesis	Metabolism	Glycan biosynthesis and metabolism	8	641	36	7762	0.222222	0.00785282	0.172762
ko00250	Alanine, aspartate and glutamate metabolism	Metabolism	Amino acid metabolism	9	641	44	7762	0.204545	0.00867594	0.174965
ko00561	Glycerolipid metabolism	Metabolism	Lipid metabolism	14	641	88	7762	0.159091	0.012509	0.216227
ko04640	Hematopoietic cell lineage	Organismal Systems	Immune system	15	641	96	7762	0.15625	0.0116756	0.216227
ko04020	Calcium signaling pathway	Environmental Information Processing	Signal transduction	41	641	350	7762	0.117143	0.0134364	0.216774
ko00290	Valine, leucine and isoleucine biosynthesis	Metabolism	Amino acid metabolism	2	641	3	7762	0.666667	0.0193084	0.274861
ko00591	Linoleic acid metabolism	Metabolism	Lipid metabolism	7	641	34	7762	0.205882	0.0190682	0.274861
ko04750	Inflammatory mediator regulation of TRP channels	Organismal Systems	Sensory system	17	641	122	7762	0.139344	0.022259	0.299259
ko04380	Osteoclast differentiation	Organismal Systems	Development and regeneration	17	641	124	7762	0.137097	0.0256846	0.327141
ko04976	Bile secretion	Organismal Systems	Digestive system	13	641	88	7762	0.147727	0.0277644	0.335949
ko04064	NF-kappa B signaling pathway	Environmental Information Processing	Signal transduction	17	641	127	7762	0.133858	0.0315473	0.340651
ko04260	Cardiac muscle contraction	Organismal Systems	Circulatory system	23	641	186	7762	0.123656	0.032376	0.340651
ko04920	Adipocytokine signaling pathway	Organismal Systems	Endocrine system	12	641	80	7762	0.15	0.0303118	0.340651
ko00120	Primary bile acid biosynthesis	Metabolism	Lipid metabolism	4	641	16	7762	0.25	0.0376505	0.364457
ko00260	Glycine, serine and threonine metabolism	Metabolism	Amino acid metabolism	8	641	47	7762	0.170213	0.0367601	0.364457
ko04212	Longevity regulating pathway - worm	Organismal Systems	Aging	12	641	84	7762	0.142857	0.0421967	0.371613
ko04672	Intestinal immune network for IgA production	Organismal Systems	Immune system	8	641	48	7762	0.166667	0.0410545	0.371613
ko04979	Cholesterol metabolism	Organismal Systems	Digestive system	10	641	66	7762	0.151515	0.0429966	0.371613
ko00360	Phenylalanine metabolism	Metabolism	Amino acid metabolism	4	641	17	7762	0.235294	0.0461205	0.376132
ko04514	Cell adhesion molecules	Environmental Information Processing	Signaling molecules and interaction	18	641	143	7762	0.125874	0.0466279	0.376132
ko00400	Phenylalanine, tyrosine and tryptophan biosynthesis	Metabolism	Amino acid metabolism	2	641	5	7762	0.4	0.057561	0.435305
ko04973	Carbohydrate digestion and absorption	Organismal Systems	Digestive system	8	641	51	7762	0.156863	0.055887	0.435305
ko04080	Neuroactive ligand-receptor interaction	Environmental Information Processing	Signaling molecules and interaction	42	641	410	7762	0.102439	0.0823876	0.553828
ko04923	Regulation of lipolysis in adipocytes	Organismal Systems	Endocrine system	9	641	64	7762	0.140625	0.0784978	0.553828
ko04927	Cortisol synthesis and secretion	Organismal Systems	Endocrine system	10	641	74	7762	0.135135	0.0817277	0.553828
ko04024	cAMP signaling pathway	Environmental Information Processing	Signal transduction	27	641	250	7762	0.108	0.0892296	0.58361
ko00514	Other types of O-glycan biosynthesis	Metabolism	Glycan biosynthesis and metabolism	8	641	57	7762	0.140351	0.0946951	0.603058
ko00052	Galactose metabolism	Metabolism	Carbohydrate metabolism	6	641	41	7762	0.146341	0.118205	0.730384
ko04913	Ovarian steroidogenesis	Organismal Systems	Endocrine system	9	641	70	7762	0.128571	0.120725	0.730384
ko00340	Histidine metabolism	Metabolism	Amino acid metabolism	4	641	25	7762	0.16	0.146613	0.788454
ko00410	beta-Alanine metabolism	Metabolism	Metabolism of other amino acids	5	641	34	7762	0.147059	0.144825	0.788454
ko00480	Glutathione metabolism	Metabolism	Metabolism of other amino acids	7	641	53	7762	0.132075	0.144004	0.788454
ko00500	Starch and sucrose metabolism	Metabolism	Carbohydrate metabolism	6	641	43	7762	0.139535	0.139983	0.788454
ko00780	Biotin metabolism	Metabolism	Metabolism of cofactors and vitamins	2	641	8	7762	0.25	0.136751	0.788454
ko00240	Pyrimidine metabolism	Metabolism	Nucleotide metabolism	9	641	75	7762	0.12	0.163644	0.86091
ko04662	B cell receptor signaling pathway	Organismal Systems	Immune system	10	641	86	7762	0.116279	0.170119	0.875932
ko00230	Purine metabolism	Metabolism	Nucleotide metabolism	16	641	151	7762	0.10596	0.180501	0.891451
ko04922	Glucagon signaling pathway	Organismal Systems	Endocrine system	12	641	108	7762	0.111111	0.179004	0.891451
ko00100	Steroid biosynthesis	Metabolism	Lipid metabolism	4	641	28	7762	0.142857	0.196536	0.927508
ko02010	ABC transporters	Environmental Information Processing	Membrane transport	6	641	48	7762	0.125	0.201551	0.927508
ko04360	Axon guidance	Organismal Systems	Development and regeneration	23	641	231	7762	0.0995671	0.2001	0.927508
ko04657	IL-17 signaling pathway	Organismal Systems	Immune system	22	641	221	7762	0.0995475	0.20679	0.927508
ko04658	Th1 and Th2 cell differentiation	Organismal Systems	Immune system	10	641	90	7762	0.111111	0.206965	0.927508
ko00630	Glyoxylate and dicarboxylate metabolism	Metabolism	Carbohydrate metabolism	5	641	39	7762	0.128205	0.216417	0.952233
ko00564	Glycerophospholipid metabolism	Metabolism	Lipid metabolism	12	641	114	7762	0.105263	0.230215	0.994857
ko00010	Glycolysis / Gluconeogenesis	Metabolism	Carbohydrate metabolism	7	641	65	7762	0.107692	0.28843	0.99954
ko00030	Pentose phosphate pathway	Metabolism	Carbohydrate metabolism	1	641	28	7762	0.0357143	0.91088	0.99954
ko00051	Fructose and mannose metabolism	Metabolism	Carbohydrate metabolism	4	641	36	7762	0.111111	0.34624	0.99954
ko00061	Fatty acid biosynthesis	Metabolism	Lipid metabolism	3	641	23	7762	0.130435	0.294663	0.99954
ko00071	Fatty acid degradation	Metabolism	Lipid metabolism	4	641	50	7762	0.08	0.601226	0.99954
ko00130	Ubiquinone and other terpenoid-quinone biosynthesis	Metabolism	Metabolism of cofactors and vitamins	1	641	13	7762	0.0769231	0.674177	0.99954
ko00190	Oxidative phosphorylation	Metabolism	Energy metabolism	9	641	126	7762	0.0714286	0.723672	0.99954
ko00220	Arginine biosynthesis	Metabolism	Amino acid metabolism	3	641	21	7762	0.142857	0.248407	0.99954
ko00232	Caffeine metabolism	Metabolism	Biosynthesis of other secondary metabolites	1	641	5	7762	0.2	0.35019	0.99954
ko00270	Cysteine and methionine metabolism	Metabolism	Amino acid metabolism	6	641	63	7762	0.0952381	0.421095	0.99954
ko00280	Valine, leucine and isoleucine degradation	Metabolism	Amino acid metabolism	2	641	66	7762	0.030303	0.976911	0.99954
ko00310	Lysine degradation	Metabolism	Amino acid metabolism	9	641	101	7762	0.0891089	0.457147	0.99954
ko00330	Arginine and proline metabolism	Metabolism	Amino acid metabolism	6	641	52	7762	0.115385	0.256654	0.99954
ko00350	Tyrosine metabolism	Metabolism	Amino acid metabolism	5	641	47	7762	0.106383	0.346727	0.99954
ko00380	Tryptophan metabolism	Metabolism	Amino acid metabolism	4	641	45	7762	0.0888889	0.51605	0.99954
ko00430	Taurine and hypotaurine metabolism	Metabolism	Metabolism of other amino acids	1	641	9	7762	0.111111	0.539823	0.99954
ko00440	Phosphonate and phosphinate metabolism	Metabolism	Metabolism of other amino acids	1	641	8	7762	0.125	0.498354	0.99954
ko00470	D-Amino acid metabolism	Metabolism	Metabolism of other amino acids	1	641	5	7762	0.2	0.35019	0.99954
ko00510	N-Glycan biosynthesis	Metabolism	Glycan biosynthesis and metabolism	4	641	67	7762	0.0597015	0.81527	0.99954
ko00513	Various types of N-glycan biosynthesis	Metabolism	Glycan biosynthesis and metabolism	4	641	56	7762	0.0714286	0.690547	0.99954
ko00515	Mannose type O-glycan biosynthesis	Metabolism	Glycan biosynthesis and metabolism	1	641	35	7762	0.0285714	0.951376	0.99954
ko00520	Amino sugar and nucleotide sugar metabolism	Metabolism	Carbohydrate metabolism	2	641	53	7762	0.0377358	0.940712	0.99954
ko00531	Glycosaminoglycan degradation	Metabolism	Glycan biosynthesis and metabolism	1	641	26	7762	0.0384615	0.894048	0.99954
ko00533	Glycosaminoglycan biosynthesis - keratan sulfate	Metabolism	Glycan biosynthesis and metabolism	1	641	17	7762	0.0588235	0.769347	0.99954
ko00534	Glycosaminoglycan biosynthesis - heparan sulfate / heparin	Metabolism	Glycan biosynthesis and metabolism	2	641	32	7762	0.0625	0.754561	0.99954
ko00562	Inositol phosphate metabolism	Metabolism	Carbohydrate metabolism	3	641	95	7762	0.0315789	0.987667	0.99954
ko00563	Glycosylphosphatidylinositol (GPI)-anchor biosynthesis	Metabolism	Glycan biosynthesis and metabolism	1	641	32	7762	0.03125	0.936955	0.99954
ko00565	Ether lipid metabolism	Metabolism	Lipid metabolism	3	641	46	7762	0.0652174	0.744219	0.99954
ko00590	Arachidonic acid metabolism	Metabolism	Lipid metabolism	7	641	64	7762	0.109375	0.275145	0.99954
ko00592	alpha-Linolenic acid metabolism	Metabolism	Lipid metabolism	2	641	24	7762	0.0833333	0.601047	0.99954
ko00600	Sphingolipid metabolism	Metabolism	Lipid metabolism	7	641	62	7762	0.112903	0.24909	0.99954
ko00601	Glycosphingolipid biosynthesis - lacto and neolacto series	Metabolism	Glycan biosynthesis and metabolism	3	641	40	7762	0.075	0.653162	0.99954
ko00603	Glycosphingolipid biosynthesis - globo and isoglobo series	Metabolism	Glycan biosynthesis and metabolism	1	641	31	7762	0.0322581	0.931255	0.99954
ko00620	Pyruvate metabolism	Metabolism	Carbohydrate metabolism	4	641	62	7762	0.0645161	0.7647	0.99954
ko00640	Propanoate metabolism	Metabolism	Carbohydrate metabolism	3	641	36	7762	0.0833333	0.580712	0.99954
ko00650	Butanoate metabolism	Metabolism	Carbohydrate metabolism	3	641	37	7762	0.0810811	0.599692	0.99954
ko00670	One carbon pool by folate	Metabolism	Metabolism of cofactors and vitamins	1	641	19	7762	0.0526316	0.805948	0.99954
ko00760	Nicotinate and nicotinamide metabolism	Metabolism	Metabolism of cofactors and vitamins	4	641	44	7762	0.0909091	0.498015	0.99954
ko00770	Pantothenate and CoA biosynthesis	Metabolism	Metabolism of cofactors and vitamins	2	641	27	7762	0.0740741	0.66579	0.99954
ko00790	Folate biosynthesis	Metabolism	Metabolism of cofactors and vitamins	3	641	33	7762	0.0909091	0.520492	0.99954
ko00910	Nitrogen metabolism	Metabolism	Energy metabolism	3	641	22	7762	0.136364	0.271428	0.99954
ko00920	Sulfur metabolism	Metabolism	Energy metabolism	2	641	12	7762	0.166667	0.26052	0.99954
ko00970	Aminoacyl-tRNA biosynthesis	Genetic Information Processing	Translation	2	641	56	7762	0.0357143	0.952149	0.99954
ko00981	Insect hormone biosynthesis	Metabolism	Metabolism of terpenoids and polyketides	1	641	9	7762	0.111111	0.539823	0.99954
ko01040	Biosynthesis of unsaturated fatty acids	Metabolism	Lipid metabolism	1	641	37	7762	0.027027	0.959109	0.99954
ko01200	Carbon metabolism	Metabolism	Global and overview maps	8	641	125	7762	0.064	0.821199	0.99954
ko01210	2-Oxocarboxylic acid metabolism	Metabolism	Global and overview maps	1	641	16	7762	0.0625	0.748538	0.99954
ko01212	Fatty acid metabolism	Metabolism	Global and overview maps	5	641	73	7762	0.0684932	0.731574	0.99954
ko01230	Biosynthesis of amino acids	Metabolism	Global and overview maps	7	641	77	7762	0.0909091	0.453775	0.99954
ko01240	Biosynthesis of cofactors	Metabolism	Global and overview maps	14	641	162	7762	0.0864198	0.470575	0.99954
ko01250	Biosynthesis of nucleotide sugars	Metabolism	Global and overview maps	1	641	43	7762	0.0232558	0.975687	0.99954
ko03008	Ribosome biogenesis in eukaryotes	Genetic Information Processing	Translation	14	641	159	7762	0.0880503	0.441918	0.99954
ko03010	Ribosome	Genetic Information Processing	Translation	4	641	122	7762	0.0327869	0.992552	0.99954
ko03013	Nucleocytoplasmic transport	Genetic Information Processing	Translation	4	641	151	7762	0.0264901	0.998937	0.99954
ko03015	mRNA surveillance pathway	Genetic Information Processing	Translation	3	641	131	7762	0.0229008	0.999046	0.99954
ko03018	RNA degradation	Genetic Information Processing	Folding, sorting and degradation	2	641	79	7762	0.0253165	0.991281	0.99954
ko03022	Basal transcription factors	Genetic Information Processing	Transcription	5	641	80	7762	0.0625	0.801386	0.99954
ko03030	DNA replication	Genetic Information Processing	Replication and repair	1	641	34	7762	0.0294118	0.946978	0.99954
ko03040	Spliceosome	Genetic Information Processing	Transcription	4	641	146	7762	0.0273973	0.9985	0.99954
ko03050	Proteasome	Genetic Information Processing	Folding, sorting and degradation	1	641	40	7762	0.025	0.968468	0.99954
ko03060	Protein export	Genetic Information Processing	Folding, sorting and degradation	2	641	24	7762	0.0833333	0.601047	0.99954
ko03410	Base excision repair	Genetic Information Processing	Replication and repair	4	641	41	7762	0.097561	0.442327	0.99954
ko03420	Nucleotide excision repair	Genetic Information Processing	Replication and repair	2	641	51	7762	0.0392157	0.931692	0.99954
ko03440	Homologous recombination	Genetic Information Processing	Replication and repair	1	641	45	7762	0.0222222	0.979558	0.99954
ko03460	Fanconi anemia pathway	Genetic Information Processing	Replication and repair	6	641	68	7762	0.0882353	0.495683	0.99954
ko04010	MAPK signaling pathway	Environmental Information Processing	Signal transduction	26	641	323	7762	0.0804954	0.585994	0.99954
ko04012	ErbB signaling pathway	Environmental Information Processing	Signal transduction	5	641	99	7762	0.0505051	0.920465	0.99954
ko04013	MAPK signaling pathway - fly	Environmental Information Processing	Signal transduction	5	641	101	7762	0.049505	0.928281	0.99954
ko04014	Ras signaling pathway	Environmental Information Processing	Signal transduction	16	641	260	7762	0.0615385	0.919269	0.99954
ko04015	Rap1 signaling pathway	Environmental Information Processing	Signal transduction	13	641	254	7762	0.0511811	0.980946	0.99954
ko04022	cGMP-PKG signaling pathway	Environmental Information Processing	Signal transduction	15	641	191	7762	0.078534	0.620547	0.99954
ko04060	Cytokine-cytokine receptor interaction	Environmental Information Processing	Signaling molecules and interaction	22	641	231	7762	0.0952381	0.271308	0.99954
ko04061	Viral protein interaction with cytokine and cytokine receptor	Environmental Information Processing	Signaling molecules and interaction	6	641	69	7762	0.0869565	0.51024	0.99954
ko04062	Chemokine signaling pathway	Organismal Systems	Immune system	10	641	174	7762	0.0574713	0.918669	0.99954
ko04066	HIF-1 signaling pathway	Environmental Information Processing	Signal transduction	5	641	117	7762	0.042735	0.969896	0.99954
ko04068	FoxO signaling pathway	Environmental Information Processing	Signal transduction	10	641	154	7762	0.0649351	0.828784	0.99954
ko04070	Phosphatidylinositol signaling system	Environmental Information Processing	Signal transduction	4	641	116	7762	0.0344828	0.989044	0.99954
ko04071	Sphingolipid signaling pathway	Environmental Information Processing	Signal transduction	5	641	125	7762	0.04	0.980957	0.99954
ko04072	Phospholipase D signaling pathway	Environmental Information Processing	Signal transduction	14	641	187	7762	0.0748663	0.689989	0.99954
ko04110	Cell cycle	Cellular Processes	Cell growth and death	10	641	142	7762	0.0704225	0.746233	0.99954
ko04114	Oocyte meiosis	Cellular Processes	Cell growth and death	4	641	126	7762	0.031746	0.994262	0.99954
ko04115	p53 signaling pathway	Cellular Processes	Cell growth and death	6	641	94	7762	0.0638298	0.799525	0.99954
ko04120	Ubiquitin mediated proteolysis	Genetic Information Processing	Folding, sorting and degradation	4	641	163	7762	0.0245399	0.99954	0.99954
ko04122	Sulfur relay system	Genetic Information Processing	Folding, sorting and degradation	1	641	10	7762	0.1	0.57787	0.99954
ko04137	Mitophagy - animal	Cellular Processes	Transport and catabolism	1	641	69	7762	0.0144928	0.997457	0.99954
ko04140	Autophagy - animal	Cellular Processes	Transport and catabolism	8	641	166	7762	0.0481928	0.969733	0.99954
ko04141	Protein processing in endoplasmic reticulum	Genetic Information Processing	Folding, sorting and degradation	13	641	184	7762	0.0706522	0.762256	0.99954
ko04142	Lysosome	Cellular Processes	Transport and catabolism	8	641	165	7762	0.0484848	0.968236	0.99954
ko04144	Endocytosis	Cellular Processes	Transport and catabolism	22	641	324	7762	0.0679012	0.862139	0.99954
ko04146	Peroxisome	Cellular Processes	Transport and catabolism	8	641	94	7762	0.0851064	0.518797	0.99954
ko04150	mTOR signaling pathway	Environmental Information Processing	Signal transduction	14	641	185	7762	0.0756757	0.67444	0.99954
ko04151	PI3K-Akt signaling pathway	Environmental Information Processing	Signal transduction	32	641	489	7762	0.0654397	0.93795	0.99954
ko04152	AMPK signaling pathway	Environmental Information Processing	Signal transduction	10	641	132	7762	0.0757576	0.659527	0.99954
ko04210	Apoptosis	Cellular Processes	Cell growth and death	13	641	171	7762	0.0760234	0.664582	0.99954
ko04211	Longevity regulating pathway	Organismal Systems	Aging	5	641	92	7762	0.0543478	0.886898	0.99954
ko04213	Longevity regulating pathway - multiple species	Organismal Systems	Aging	3	641	62	7762	0.0483871	0.896301	0.99954
ko04214	Apoptosis - fly	Cellular Processes	Cell growth and death	3	641	59	7762	0.0508475	0.87614	0.99954
ko04215	Apoptosis - multiple species	Cellular Processes	Cell growth and death	1	641	39	7762	0.025641	0.965614	0.99954
ko04216	Ferroptosis	Cellular Processes	Cell growth and death	3	641	40	7762	0.075	0.653162	0.99954
ko04217	Necroptosis	Cellular Processes	Cell growth and death	11	641	145	7762	0.0758621	0.66105	0.99954
ko04218	Cellular senescence	Cellular Processes	Cell growth and death	11	641	155	7762	0.0709677	0.744158	0.99954
ko04261	Adrenergic signaling in cardiomyocytes	Organismal Systems	Circulatory system	13	641	173	7762	0.0751445	0.68094	0.99954
ko04270	Vascular smooth muscle contraction	Organismal Systems	Circulatory system	15	641	155	7762	0.0967742	0.297924	0.99954
ko04310	Wnt signaling pathway	Environmental Information Processing	Signal transduction	13	641	191	7762	0.0680628	0.806036	0.99954
ko04320	Dorso-ventral axis formation	Organismal Systems	Development and regeneration	5	641	47	7762	0.106383	0.346727	0.99954
ko04330	Notch signaling pathway	Environmental Information Processing	Signal transduction	5	641	79	7762	0.0632911	0.792379	0.99954
ko04340	Hedgehog signaling pathway	Environmental Information Processing	Signal transduction	4	641	54	7762	0.0740741	0.662442	0.99954
ko04341	Hedgehog signaling pathway - fly	Environmental Information Processing	Signal transduction	1	641	30	7762	0.0333333	0.925041	0.99954
ko04350	TGF-beta signaling pathway	Environmental Information Processing	Signal transduction	8	641	103	7762	0.0776699	0.624896	0.99954
ko04361	Axon regeneration	Organismal Systems	Development and regeneration	9	641	137	7762	0.0656934	0.808595	0.99954
ko04370	VEGF signaling pathway	Environmental Information Processing	Signal transduction	5	641	67	7762	0.0746269	0.658843	0.99954
ko04371	Apelin signaling pathway	Environmental Information Processing	Signal transduction	11	641	141	7762	0.0780142	0.623942	0.99954
ko04390	Hippo signaling pathway	Environmental Information Processing	Signal transduction	16	641	206	7762	0.0776699	0.639985	0.99954
ko04391	Hippo signaling pathway - fly	Environmental Information Processing	Signal transduction	6	641	105	7762	0.0571429	0.875407	0.99954
ko04392	Hippo signaling pathway - multiple species	Environmental Information Processing	Signal transduction	2	641	46	7762	0.0434783	0.903149	0.99954
ko04510	Focal adhesion	Cellular Processes	Cellular community - eukaryotes	23	641	369	7762	0.0623306	0.94351	0.99954
ko04512	ECM-receptor interaction	Environmental Information Processing	Signaling molecules and interaction	18	641	247	7762	0.0728745	0.74668	0.99954
ko04520	Adherens junction	Cellular Processes	Cellular community - eukaryotes	8	641	107	7762	0.0747664	0.667765	0.99954
ko04530	Tight junction	Cellular Processes	Cellular community - eukaryotes	22	641	240	7762	0.0916667	0.334967	0.99954
ko04540	Gap junction	Cellular Processes	Cellular community - eukaryotes	7	641	109	7762	0.0642202	0.806957	0.99954
ko04550	Signaling pathways regulating pluripotency of stem cells	Cellular Processes	Cellular community - eukaryotes	13	641	164	7762	0.0792683	0.603912	0.99954
ko04610	Complement and coagulation cascades	Organismal Systems	Immune system	8	641	88	7762	0.0909091	0.442851	0.99954
ko04611	Platelet activation	Organismal Systems	Immune system	13	641	192	7762	0.0677083	0.811782	0.99954
ko04612	Antigen processing and presentation	Organismal Systems	Immune system	5	641	50	7762	0.1	0.397387	0.99954
ko04613	Neutrophil extracellular trap formation	Organismal Systems	Immune system	13	641	174	7762	0.0747126	0.688945	0.99954
ko04614	Renin-angiotensin system	Organismal Systems	Endocrine system	3	641	27	7762	0.111111	0.387866	0.99954
ko04620	Toll-like receptor signaling pathway	Organismal Systems	Immune system	7	641	107	7762	0.0654206	0.791458	0.99954
ko04621	NOD-like receptor signaling pathway	Organismal Systems	Immune system	15	641	174	7762	0.0862069	0.470643	0.99954
ko04622	RIG-I-like receptor signaling pathway	Organismal Systems	Immune system	4	641	70	7762	0.0571429	0.841093	0.99954
ko04623	Cytosolic DNA-sensing pathway	Organismal Systems	Immune system	6	641	54	7762	0.111111	0.285605	0.99954
ko04624	Toll and Imd signaling pathway	Organismal Systems	Immune system	3	641	51	7762	0.0588235	0.804632	0.99954
ko04625	C-type lectin receptor signaling pathway	Organismal Systems	Immune system	8	641	109	7762	0.0733945	0.688058	0.99954
ko04630	JAK-STAT signaling pathway	Environmental Information Processing	Signal transduction	16	641	174	7762	0.091954	0.363858	0.99954
ko04650	Natural killer cell mediated cytotoxicity	Organismal Systems	Immune system	5	641	90	7762	0.0555556	0.875306	0.99954
ko04659	Th17 cell differentiation	Organismal Systems	Immune system	10	641	107	7762	0.0934579	0.389759	0.99954
ko04660	T cell receptor signaling pathway	Organismal Systems	Immune system	8	641	117	7762	0.0683761	0.761161	0.99954
ko04664	Fc epsilon RI signaling pathway	Organismal Systems	Immune system	7	641	78	7762	0.0897436	0.467504	0.99954
ko04666	Fc gamma R-mediated phagocytosis	Organismal Systems	Immune system	9	641	115	7762	0.0782609	0.617158	0.99954
ko04668	TNF signaling pathway	Environmental Information Processing	Signal transduction	11	641	114	7762	0.0964912	0.34023	0.99954
ko04670	Leukocyte transendothelial migration	Organismal Systems	Immune system	7	641	135	7762	0.0518519	0.937133	0.99954
ko04710	Circadian rhythm	Organismal Systems	Environmental adaptation	1	641	35	7762	0.0285714	0.951376	0.99954
ko04713	Circadian entrainment	Organismal Systems	Environmental adaptation	8	641	105	7762	0.0761905	0.646701	0.99954
ko04714	Thermogenesis	Organismal Systems	Environmental adaptation	20	641	290	7762	0.0689655	0.833099	0.99954
ko04720	Long-term potentiation	Organismal Systems	Nervous system	3	641	72	7762	0.0416667	0.943912	0.99954
ko04721	Synaptic vesicle cycle	Organismal Systems	Nervous system	8	641	87	7762	0.091954	0.42998	0.99954
ko04722	Neurotrophin signaling pathway	Organismal Systems	Nervous system	6	641	128	7762	0.046875	0.959303	0.99954
ko04723	Retrograde endocannabinoid signaling	Organismal Systems	Nervous system	12	641	166	7762	0.0722892	0.727731	0.99954
ko04724	Glutamatergic synapse	Organismal Systems	Nervous system	11	641	131	7762	0.0839695	0.523323	0.99954
ko04725	Cholinergic synapse	Organismal Systems	Nervous system	6	641	113	7762	0.0530973	0.914083	0.99954
ko04726	Serotonergic synapse	Organismal Systems	Nervous system	8	641	125	7762	0.064	0.821199	0.99954
ko04727	GABAergic synapse	Organismal Systems	Nervous system	8	641	105	7762	0.0761905	0.646701	0.99954
ko04728	Dopaminergic synapse	Organismal Systems	Nervous system	6	641	142	7762	0.0422535	0.980742	0.99954
ko04730	Long-term depression	Organismal Systems	Nervous system	4	641	70	7762	0.0571429	0.841093	0.99954
ko04740	Olfactory transduction	Organismal Systems	Sensory system	8	641	192	7762	0.0416667	0.991962	0.99954
ko04742	Taste transduction	Organismal Systems	Sensory system	6	641	83	7762	0.0722892	0.692266	0.99954
ko04744	Phototransduction	Organismal Systems	Sensory system	3	641	29	7762	0.103448	0.433512	0.99954
ko04745	Phototransduction - fly	Organismal Systems	Sensory system	2	641	33	7762	0.0606061	0.769662	0.99954
ko04810	Regulation of actin cytoskeleton	Cellular Processes	Cell motility	19	641	289	7762	0.0657439	0.881316	0.99954
ko04910	Insulin signaling pathway	Organismal Systems	Endocrine system	11	641	147	7762	0.0748299	0.678812	0.99954
ko04911	Insulin secretion	Organismal Systems	Endocrine system	10	641	125	7762	0.08	0.589935	0.99954
ko04912	GnRH signaling pathway	Organismal Systems	Endocrine system	4	641	101	7762	0.039604	0.972135	0.99954
ko04914	Progesterone-mediated oocyte maturation	Organismal Systems	Endocrine system	5	641	94	7762	0.0531915	0.897554	0.99954
ko04915	Estrogen signaling pathway	Organismal Systems	Endocrine system	14	641	143	7762	0.0979021	0.291714	0.99954
ko04916	Melanogenesis	Organismal Systems	Endocrine system	10	641	120	7762	0.0833333	0.536561	0.99954
ko04917	Prolactin signaling pathway	Organismal Systems	Endocrine system	4	641	79	7762	0.0506329	0.901013	0.99954
ko04918	Thyroid hormone synthesis	Organismal Systems	Endocrine system	6	641	76	7762	0.0789474	0.606982	0.99954
ko04919	Thyroid hormone signaling pathway	Organismal Systems	Endocrine system	11	641	164	7762	0.0670732	0.80629	0.99954
ko04921	Oxytocin signaling pathway	Organismal Systems	Endocrine system	10	641	171	7762	0.0584795	0.908466	0.99954
ko04924	Renin secretion	Organismal Systems	Endocrine system	8	641	77	7762	0.103896	0.302001	0.99954
ko04925	Aldosterone synthesis and secretion	Organismal Systems	Endocrine system	10	641	106	7762	0.0943396	0.378353	0.99954
ko04926	Relaxin signaling pathway	Organismal Systems	Endocrine system	14	641	194	7762	0.0721649	0.740877	0.99954
ko04928	Parathyroid hormone synthesis, secretion and action	Organismal Systems	Endocrine system	14	641	145	7762	0.0965517	0.30979	0.99954
ko04929	GnRH secretion	Organismal Systems	Endocrine system	4	641	63	7762	0.0634921	0.775604	0.99954
ko04935	Growth hormone synthesis, secretion and action	Organismal Systems	Endocrine system	10	641	143	7762	0.0699301	0.754013	0.99954
ko04960	Aldosterone-regulated sodium reabsorption	Organismal Systems	Excretory system	3	641	37	7762	0.0810811	0.599692	0.99954
ko04961	Endocrine and other factor-regulated calcium reabsorption	Organismal Systems	Excretory system	3	641	55	7762	0.0545455	0.8439	0.99954
ko04962	Vasopressin-regulated water reabsorption	Organismal Systems	Excretory system	5	641	61	7762	0.0819672	0.574567	0.99954
ko04964	Proximal tubule bicarbonate reclamation	Organismal Systems	Excretory system	3	641	25	7762	0.12	0.341386	0.99954
ko04966	Collecting duct acid secretion	Organismal Systems	Excretory system	2	641	28	7762	0.0714286	0.685403	0.99954
ko04970	Salivary secretion	Organismal Systems	Digestive system	16	641	203	7762	0.0788177	0.616185	0.99954
ko04971	Gastric acid secretion	Organismal Systems	Digestive system	5	641	88	7762	0.0568182	0.862722	0.99954
ko04972	Pancreatic secretion	Organismal Systems	Digestive system	8	641	109	7762	0.0733945	0.688058	0.99954
ko04974	Protein digestion and absorption	Organismal Systems	Digestive system	17	641	228	7762	0.0745614	0.707644	0.99954
ko04975	Fat digestion and absorption	Organismal Systems	Digestive system	4	641	45	7762	0.0888889	0.51605	0.99954
ko04977	Vitamin digestion and absorption	Organismal Systems	Digestive system	4	641	35	7762	0.114286	0.326896	0.99954
ko04978	Mineral absorption	Organismal Systems	Digestive system	7	641	65	7762	0.107692	0.28843	0.99954

## Sheet: PCM-PAM
Pathway ID	Pathway Name	Level 1	Level 2	Term Candidate Gene Num	Total Candidate Gene Num	Term Gene Num	Total Gene Num	Rich Ratio	P value	Q value
ko04060	Cytokine-cytokine receptor interaction	Environmental Information Processing	Signaling molecules and interaction	54	952	231	7762	0.233766	1.4179e-06	0.00035164
ko04640	Hematopoietic cell lineage	Organismal Systems	Immune system	28	952	96	7762	0.291667	6.86203e-06	0.000850892
ko04145	Phagosome	Cellular Processes	Transport and catabolism	41	952	172	7762	0.238372	1.60157e-05	0.00132397
ko04061	Viral protein interaction with cytokine and cytokine receptor	Environmental Information Processing	Signaling molecules and interaction	21	952	69	7762	0.304348	4.77338e-05	0.00170188
ko04514	Cell adhesion molecules	Environmental Information Processing	Signaling molecules and interaction	35	952	143	7762	0.244755	3.66787e-05	0.00170188
ko04672	Intestinal immune network for IgA production	Organismal Systems	Immune system	17	952	48	7762	0.354167	2.87826e-05	0.00170188
ko04974	Protein digestion and absorption	Organismal Systems	Digestive system	49	952	228	7762	0.214912	4.80368e-05	0.00170188
ko04380	Osteoclast differentiation	Organismal Systems	Development and regeneration	30	952	124	7762	0.241935	0.000162154	0.00502678
ko00533	Glycosaminoglycan biosynthesis - keratan sulfate	Metabolism	Glycan biosynthesis and metabolism	8	952	17	7762	0.470588	0.000435493	0.0120003
ko04512	ECM-receptor interaction	Environmental Information Processing	Signaling molecules and interaction	48	952	247	7762	0.194332	0.000694367	0.0172203
ko04020	Calcium signaling pathway	Environmental Information Processing	Signal transduction	63	952	350	7762	0.18	0.000932419	0.0208412
ko04658	Th1 and Th2 cell differentiation	Organismal Systems	Immune system	22	952	90	7762	0.244444	0.00100845	0.0208412
ko04613	Neutrophil extracellular trap formation	Organismal Systems	Immune system	35	952	174	7762	0.201149	0.00192894	0.0367982
ko04080	Neuroactive ligand-receptor interaction	Environmental Information Processing	Signaling molecules and interaction	70	952	410	7762	0.170732	0.0021432	0.0379652
ko04920	Adipocytokine signaling pathway	Organismal Systems	Endocrine system	19	952	80	7762	0.2375	0.00308774	0.0510507
ko04659	Th17 cell differentiation	Organismal Systems	Immune system	23	952	107	7762	0.214953	0.00469375	0.0727532
ko04979	Cholesterol metabolism	Organismal Systems	Digestive system	16	952	66	7762	0.242424	0.0051393	0.0749733
ko04064	NF-kappa B signaling pathway	Environmental Information Processing	Signal transduction	26	952	127	7762	0.204724	0.0054792	0.0753381
ko04350	TGF-beta signaling pathway	Environmental Information Processing	Signal transduction	22	952	103	7762	0.213592	0.00607566	0.0753381
ko04612	Antigen processing and presentation	Organismal Systems	Immune system	13	952	50	7762	0.26	0.00599192	0.0753381
ko04270	Vascular smooth muscle contraction	Organismal Systems	Circulatory system	30	952	155	7762	0.193548	0.00698376	0.0824748
ko04260	Cardiac muscle contraction	Organismal Systems	Circulatory system	34	952	186	7762	0.182796	0.0104299	0.117573
ko04510	Focal adhesion	Cellular Processes	Cellular community - eukaryotes	60	952	369	7762	0.162602	0.0123562	0.133232
ko04022	cGMP-PKG signaling pathway	Environmental Information Processing	Signal transduction	34	952	191	7762	0.17801	0.0153801	0.15257
ko04662	B cell receptor signaling pathway	Organismal Systems	Immune system	18	952	86	7762	0.209302	0.0151694	0.15257
ko00061	Fatty acid biosynthesis	Metabolism	Lipid metabolism	7	952	23	7762	0.304348	0.0170014	0.162167
ko04978	Mineral absorption	Organismal Systems	Digestive system	14	952	65	7762	0.215385	0.0238653	0.219207
ko04360	Axon guidance	Organismal Systems	Development and regeneration	38	952	231	7762	0.164502	0.0347079	0.296812
ko04620	Toll-like receptor signaling pathway	Organismal Systems	Immune system	20	952	107	7762	0.186916	0.0345677	0.296812
ko00590	Arachidonic acid metabolism	Metabolism	Lipid metabolism	13	952	64	7762	0.203125	0.0443921	0.366974
ko04151	PI3K-Akt signaling pathway	Environmental Information Processing	Signal transduction	72	952	489	7762	0.147239	0.0528961	0.409945
ko04630	JAK-STAT signaling pathway	Environmental Information Processing	Signal transduction	29	952	174	7762	0.166667	0.0514601	0.409945
ko00512	Mucin type O-glycan biosynthesis	Metabolism	Glycan biosynthesis and metabolism	8	952	36	7762	0.222222	0.0660572	0.455061
ko04024	cAMP signaling pathway	Environmental Information Processing	Signal transduction	39	952	250	7762	0.156	0.0656557	0.455061
ko04310	Wnt signaling pathway	Environmental Information Processing	Signal transduction	31	952	191	7762	0.162304	0.0610441	0.455061
ko04611	Platelet activation	Organismal Systems	Immune system	31	952	192	7762	0.161458	0.0646299	0.455061
ko00600	Sphingolipid metabolism	Metabolism	Lipid metabolism	12	952	62	7762	0.193548	0.0711292	0.476758
ko04261	Adrenergic signaling in cardiomyocytes	Organismal Systems	Circulatory system	28	952	173	7762	0.16185	0.0742569	0.484624
ko04660	T cell receptor signaling pathway	Organismal Systems	Immune system	20	952	117	7762	0.17094	0.0762733	0.48502
ko04062	Chemokine signaling pathway	Organismal Systems	Immune system	28	952	174	7762	0.16092	0.0786289	0.487499
ko04975	Fat digestion and absorption	Organismal Systems	Digestive system	9	952	45	7762	0.2	0.0926039	0.56014
ko00140	Steroid hormone biosynthesis	Metabolism	Lipid metabolism	10	952	53	7762	0.188679	0.107645	0.601367
ko00565	Ether lipid metabolism	Metabolism	Lipid metabolism	9	952	46	7762	0.195652	0.103268	0.601367
ko04216	Ferroptosis	Cellular Processes	Cell growth and death	8	952	40	7762	0.2	0.109119	0.601367
ko04614	Renin-angiotensin system	Organismal Systems	Endocrine system	6	952	27	7762	0.222222	0.104401	0.601367
ko00400	Phenylalanine, tyrosine and tryptophan biosynthesis	Metabolism	Amino acid metabolism	2	952	5	7762	0.4	0.116757	0.629471
ko00514	Other types of O-glycan biosynthesis	Metabolism	Glycan biosynthesis and metabolism	10	952	57	7762	0.175439	0.154097	0.639644
ko02010	ABC transporters	Environmental Information Processing	Membrane transport	9	952	48	7762	0.1875	0.126588	0.639644
ko03320	PPAR signaling pathway	Organismal Systems	Endocrine system	14	952	85	7762	0.164706	0.153117	0.639644
ko04015	Rap1 signaling pathway	Environmental Information Processing	Signal transduction	37	952	254	7762	0.145669	0.149395	0.639644
ko04650	Natural killer cell mediated cytotoxicity	Organismal Systems	Immune system	15	952	90	7762	0.166667	0.132959	0.639644
ko04664	Fc epsilon RI signaling pathway	Organismal Systems	Immune system	13	952	78	7762	0.166667	0.154103	0.639644
ko04670	Leukocyte transendothelial migration	Organismal Systems	Immune system	21	952	135	7762	0.155556	0.148597	0.639644
ko04911	Insulin secretion	Organismal Systems	Endocrine system	20	952	125	7762	0.16	0.127477	0.639644
ko04915	Estrogen signaling pathway	Organismal Systems	Endocrine system	22	952	143	7762	0.153846	0.153959	0.639644
ko04919	Thyroid hormone signaling pathway	Organismal Systems	Endocrine system	25	952	164	7762	0.152439	0.146063	0.639644
ko04923	Regulation of lipolysis in adipocytes	Organismal Systems	Endocrine system	11	952	64	7762	0.171875	0.154753	0.639644
ko04925	Aldosterone synthesis and secretion	Organismal Systems	Endocrine system	17	952	106	7762	0.160377	0.148621	0.639644
ko04926	Relaxin signaling pathway	Organismal Systems	Endocrine system	29	952	194	7762	0.149485	0.148691	0.639644
ko04929	GnRH secretion	Organismal Systems	Endocrine system	11	952	63	7762	0.174603	0.143008	0.639644
ko00604	Glycosphingolipid biosynthesis - ganglio series	Metabolism	Glycan biosynthesis and metabolism	5	952	24	7762	0.208333	0.163056	0.652222
ko04750	Inflammatory mediator regulation of TRP channels	Organismal Systems	Sensory system	19	952	122	7762	0.155738	0.161927	0.652222
ko04724	Glutamatergic synapse	Organismal Systems	Nervous system	20	952	131	7762	0.152672	0.176668	0.695456
ko04390	Hippo signaling pathway	Environmental Information Processing	Signal transduction	30	952	206	7762	0.145631	0.179704	0.696355
ko00480	Glutathione metabolism	Metabolism	Metabolism of other amino acids	9	952	53	7762	0.169811	0.195651	0.7242
ko00830	Retinol metabolism	Metabolism	Metabolism of cofactors and vitamins	10	952	60	7762	0.166667	0.194509	0.7242
ko04927	Cortisol synthesis and secretion	Organismal Systems	Endocrine system	12	952	74	7762	0.162162	0.190587	0.7242
ko00750	Vitamin B6 metabolism	Metabolism	Metabolism of cofactors and vitamins	2	952	7	7762	0.285714	0.208249	0.742495
ko00980	Metabolism of xenobiotics by cytochrome P450	Metabolism	Xenobiotics biodegradation and metabolism	8	952	47	7762	0.170213	0.212569	0.742495
ko04623	Cytosolic DNA-sensing pathway	Organismal Systems	Immune system	9	952	54	7762	0.166667	0.211099	0.742495
ko04727	GABAergic synapse	Organismal Systems	Nervous system	16	952	105	7762	0.152381	0.211878	0.742495
ko04918	Thyroid hormone synthesis	Organismal Systems	Endocrine system	12	952	76	7762	0.157895	0.216459	0.745583
ko00261	Monobactam biosynthesis	Metabolism	Biosynthesis of other secondary metabolites	1	952	2	7762	0.5	0.230269	0.771711
ko04668	TNF signaling pathway	Environmental Information Processing	Signal transduction	17	952	114	7762	0.149123	0.229282	0.771711
ko00100	Steroid biosynthesis	Metabolism	Lipid metabolism	5	952	28	7762	0.178571	0.254488	0.800799
ko00440	Phosphonate and phosphinate metabolism	Metabolism	Metabolism of other amino acids	2	952	8	7762	0.25	0.25629	0.800799
ko00532	Glycosaminoglycan biosynthesis - chondroitin sulfate / dermatan sulfate	Metabolism	Glycan biosynthesis and metabolism	4	952	21	7762	0.190476	0.251958	0.800799
ko00982	Drug metabolism - cytochrome P450	Metabolism	Xenobiotics biodegradation and metabolism	7	952	42	7762	0.166667	0.250984	0.800799
ko04972	Pancreatic secretion	Organismal Systems	Digestive system	16	952	109	7762	0.146789	0.258322	0.800799
ko04977	Vitamin digestion and absorption	Organismal Systems	Digestive system	6	952	35	7762	0.171429	0.2536	0.800799
ko00071	Fatty acid degradation	Metabolism	Lipid metabolism	8	952	50	7762	0.16	0.265524	0.803048
ko04218	Cellular senescence	Cellular Processes	Cell growth and death	22	952	155	7762	0.141935	0.262971	0.803048
ko04210	Apoptosis	Cellular Processes	Cell growth and death	24	952	171	7762	0.140351	0.269641	0.805674
ko04072	Phospholipase D signaling pathway	Environmental Information Processing	Signal transduction	26	952	187	7762	0.139037	0.275387	0.813048
ko04142	Lysosome	Cellular Processes	Transport and catabolism	23	952	165	7762	0.139394	0.286693	0.817239
ko04810	Regulation of actin cytoskeleton	Cellular Processes	Cell motility	39	952	289	7762	0.134948	0.2834	0.817239
ko04973	Carbohydrate digestion and absorption	Organismal Systems	Digestive system	8	952	51	7762	0.156863	0.283984	0.817239
ko00120	Primary bile acid biosynthesis	Metabolism	Lipid metabolism	3	952	16	7762	0.1875	0.312012	0.841077
ko00330	Arginine and proline metabolism	Metabolism	Amino acid metabolism	8	952	52	7762	0.153846	0.302762	0.841077
ko00380	Tryptophan metabolism	Metabolism	Amino acid metabolism	7	952	45	7762	0.155556	0.311331	0.841077
ko00430	Taurine and hypotaurine metabolism	Metabolism	Metabolism of other amino acids	2	952	9	7762	0.222222	0.304469	0.841077
ko04725	Cholinergic synapse	Organismal Systems	Nervous system	16	952	113	7762	0.141593	0.308154	0.841077
ko04742	Taste transduction	Organismal Systems	Sensory system	12	952	83	7762	0.144578	0.316651	0.844402
ko00310	Lysine degradation	Metabolism	Amino acid metabolism	14	952	101	7762	0.138614	0.354748	0.871176
ko00350	Tyrosine metabolism	Metabolism	Amino acid metabolism	7	952	47	7762	0.148936	0.352959	0.871176
ko00360	Phenylalanine metabolism	Metabolism	Amino acid metabolism	3	952	17	7762	0.176471	0.347497	0.871176
ko04010	MAPK signaling pathway	Environmental Information Processing	Signal transduction	42	952	323	7762	0.130031	0.365332	0.871176
ko04068	FoxO signaling pathway	Environmental Information Processing	Signal transduction	21	952	154	7762	0.136364	0.33543	0.871176
ko04320	Dorso-ventral axis formation	Organismal Systems	Development and regeneration	7	952	47	7762	0.148936	0.352959	0.871176
ko04540	Gap junction	Cellular Processes	Cellular community - eukaryotes	15	952	109	7762	0.137615	0.357771	0.871176
ko04550	Signaling pathways regulating pluripotency of stem cells	Cellular Processes	Cellular community - eukaryotes	22	952	164	7762	0.134146	0.359813	0.871176
ko04726	Serotonergic synapse	Organismal Systems	Nervous system	17	952	125	7762	0.136	0.362747	0.871176
ko04913	Ovarian steroidogenesis	Organismal Systems	Endocrine system	10	952	70	7762	0.142857	0.353955	0.871176
ko04924	Renin secretion	Organismal Systems	Endocrine system	11	952	77	7762	0.142857	0.342504	0.871176
ko04610	Complement and coagulation cascades	Organismal Systems	Immune system	12	952	88	7762	0.136364	0.393969	0.921738
ko04935	Growth hormone synthesis, secretion and action	Organismal Systems	Endocrine system	19	952	143	7762	0.132867	0.391092	0.921738
ko00591	Linoleic acid metabolism	Metabolism	Lipid metabolism	5	952	34	7762	0.147059	0.40634	0.933078
ko01212	Fatty acid metabolism	Metabolism	Global and overview maps	10	952	73	7762	0.136986	0.405729	0.933078
ko04150	mTOR signaling pathway	Environmental Information Processing	Signal transduction	24	952	185	7762	0.12973	0.416857	0.948445
ko00564	Glycerophospholipid metabolism	Metabolism	Lipid metabolism	15	952	114	7762	0.131579	0.427251	0.963257
ko04910	Insulin signaling pathway	Organismal Systems	Endocrine system	19	952	147	7762	0.129252	0.440465	0.975315
ko04921	Oxytocin signaling pathway	Organismal Systems	Endocrine system	22	952	171	7762	0.128655	0.439527	0.975315
ko04152	AMPK signaling pathway	Environmental Information Processing	Signal transduction	17	952	132	7762	0.128788	0.454036	0.996469
ko00010	Glycolysis / Gluconeogenesis	Metabolism	Carbohydrate metabolism	5	952	65	7762	0.0769231	0.914135	0.999999
ko00020	Citrate cycle (TCA cycle)	Metabolism	Carbohydrate metabolism	2	952	37	7762	0.0540541	0.95163	0.999999
ko00040	Pentose and glucuronate interconversions	Metabolism	Carbohydrate metabolism	3	952	28	7762	0.107143	0.685114	0.999999
ko00051	Fructose and mannose metabolism	Metabolism	Carbohydrate metabolism	3	952	36	7762	0.0833333	0.835535	0.999999
ko00052	Galactose metabolism	Metabolism	Carbohydrate metabolism	2	952	41	7762	0.0487805	0.968813	0.999999
ko00053	Ascorbate and aldarate metabolism	Metabolism	Carbohydrate metabolism	1	952	27	7762	0.037037	0.970964	0.999999
ko00062	Fatty acid elongation	Metabolism	Lipid metabolism	3	952	35	7762	0.0857143	0.820898	0.999999
ko00130	Ubiquinone and other terpenoid-quinone biosynthesis	Metabolism	Metabolism of cofactors and vitamins	1	952	13	7762	0.0769231	0.81776	0.999999
ko00190	Oxidative phosphorylation	Metabolism	Energy metabolism	7	952	126	7762	0.0555556	0.996424	0.999999
ko00220	Arginine biosynthesis	Metabolism	Amino acid metabolism	3	952	21	7762	0.142857	0.485083	0.999999
ko00230	Purine metabolism	Metabolism	Nucleotide metabolism	19	952	151	7762	0.125828	0.489825	0.999999
ko00232	Caffeine metabolism	Metabolism	Biosynthesis of other secondary metabolites	1	952	5	7762	0.2	0.480256	0.999999
ko00240	Pyrimidine metabolism	Metabolism	Nucleotide metabolism	6	952	75	7762	0.08	0.911573	0.999999
ko00250	Alanine, aspartate and glutamate metabolism	Metabolism	Amino acid metabolism	5	952	44	7762	0.113636	0.641481	0.999999
ko00260	Glycine, serine and threonine metabolism	Metabolism	Amino acid metabolism	5	952	47	7762	0.106383	0.699649	0.999999
ko00270	Cysteine and methionine metabolism	Metabolism	Amino acid metabolism	7	952	63	7762	0.111111	0.667878	0.999999
ko00280	Valine, leucine and isoleucine degradation	Metabolism	Amino acid metabolism	6	952	66	7762	0.0909091	0.836043	0.999999
ko00340	Histidine metabolism	Metabolism	Amino acid metabolism	3	952	25	7762	0.12	0.607171	0.999999
ko00410	beta-Alanine metabolism	Metabolism	Metabolism of other amino acids	4	952	34	7762	0.117647	0.613862	0.999999
ko00450	Selenocompound metabolism	Metabolism	Metabolism of other amino acids	1	952	17	7762	0.0588235	0.892134	0.999999
ko00500	Starch and sucrose metabolism	Metabolism	Carbohydrate metabolism	2	952	43	7762	0.0465116	0.975027	0.999999
ko00510	N-Glycan biosynthesis	Metabolism	Glycan biosynthesis and metabolism	3	952	67	7762	0.0447761	0.991847	0.999999
ko00511	Other glycan degradation	Metabolism	Glycan biosynthesis and metabolism	3	952	26	7762	0.115385	0.63451	0.999999
ko00513	Various types of N-glycan biosynthesis	Metabolism	Glycan biosynthesis and metabolism	6	952	56	7762	0.107143	0.699306	0.999999
ko00515	Mannose type O-glycan biosynthesis	Metabolism	Glycan biosynthesis and metabolism	4	952	35	7762	0.114286	0.637354	0.999999
ko00520	Amino sugar and nucleotide sugar metabolism	Metabolism	Carbohydrate metabolism	2	952	53	7762	0.0377358	0.991964	0.999999
ko00531	Glycosaminoglycan degradation	Metabolism	Glycan biosynthesis and metabolism	1	952	26	7762	0.0384615	0.96689	0.999999
ko00534	Glycosaminoglycan biosynthesis - heparan sulfate / heparin	Metabolism	Glycan biosynthesis and metabolism	3	952	32	7762	0.09375	0.77021	0.999999
ko00561	Glycerolipid metabolism	Metabolism	Lipid metabolism	11	952	88	7762	0.125	0.522022	0.999999
ko00562	Inositol phosphate metabolism	Metabolism	Carbohydrate metabolism	11	952	95	7762	0.115789	0.628431	0.999999
ko00592	alpha-Linolenic acid metabolism	Metabolism	Lipid metabolism	3	952	24	7762	0.125	0.578503	0.999999
ko00601	Glycosphingolipid biosynthesis - lacto and neolacto series	Metabolism	Glycan biosynthesis and metabolism	5	952	40	7762	0.125	0.553893	0.999999
ko00603	Glycosphingolipid biosynthesis - globo and isoglobo series	Metabolism	Glycan biosynthesis and metabolism	4	952	31	7762	0.129032	0.538019	0.999999
ko00620	Pyruvate metabolism	Metabolism	Carbohydrate metabolism	7	952	62	7762	0.112903	0.650953	0.999999
ko00630	Glyoxylate and dicarboxylate metabolism	Metabolism	Carbohydrate metabolism	3	952	39	7762	0.0769231	0.873405	0.999999
ko00640	Propanoate metabolism	Metabolism	Carbohydrate metabolism	2	952	36	7762	0.0555556	0.94609	0.999999
ko00650	Butanoate metabolism	Metabolism	Carbohydrate metabolism	5	952	37	7762	0.135135	0.48191	0.999999
ko00670	One carbon pool by folate	Metabolism	Metabolism of cofactors and vitamins	1	952	19	7762	0.0526316	0.917023	0.999999
ko00760	Nicotinate and nicotinamide metabolism	Metabolism	Metabolism of cofactors and vitamins	2	952	44	7762	0.0454545	0.977668	0.999999
ko00770	Pantothenate and CoA biosynthesis	Metabolism	Metabolism of cofactors and vitamins	3	952	27	7762	0.111111	0.660494	0.999999
ko00780	Biotin metabolism	Metabolism	Metabolism of cofactors and vitamins	1	952	8	7762	0.125	0.649112	0.999999
ko00790	Folate biosynthesis	Metabolism	Metabolism of cofactors and vitamins	4	952	33	7762	0.121212	0.589448	0.999999
ko00860	Porphyrin metabolism	Metabolism	Metabolism of cofactors and vitamins	4	952	37	7762	0.108108	0.68147	0.999999
ko00910	Nitrogen metabolism	Metabolism	Energy metabolism	1	952	22	7762	0.0454545	0.944024	0.999999
ko00920	Sulfur metabolism	Metabolism	Energy metabolism	1	952	12	7762	0.0833333	0.792239	0.999999
ko00970	Aminoacyl-tRNA biosynthesis	Genetic Information Processing	Translation	1	952	56	7762	0.0178571	0.999361	0.999999
ko00981	Insect hormone biosynthesis	Metabolism	Metabolism of terpenoids and polyketides	1	952	9	7762	0.111111	0.692192	0.999999
ko00983	Drug metabolism - other enzymes	Metabolism	Xenobiotics biodegradation and metabolism	9	952	75	7762	0.12	0.581132	0.999999
ko01040	Biosynthesis of unsaturated fatty acids	Metabolism	Lipid metabolism	2	952	37	7762	0.0540541	0.95163	0.999999
ko01200	Carbon metabolism	Metabolism	Global and overview maps	6	952	125	7762	0.048	0.998726	0.999999
ko01210	2-Oxocarboxylic acid metabolism	Metabolism	Global and overview maps	1	952	16	7762	0.0625	0.87702	0.999999
ko01230	Biosynthesis of amino acids	Metabolism	Global and overview maps	7	952	77	7762	0.0909091	0.849288	0.999999
ko01240	Biosynthesis of cofactors	Metabolism	Global and overview maps	10	952	162	7762	0.0617284	0.99674	0.999999
ko01250	Biosynthesis of nucleotide sugars	Metabolism	Global and overview maps	1	952	43	7762	0.0232558	0.996457	0.999999
ko03008	Ribosome biogenesis in eukaryotes	Genetic Information Processing	Translation	16	952	159	7762	0.100629	0.835751	0.999999
ko03010	Ribosome	Genetic Information Processing	Translation	4	952	122	7762	0.0327869	0.999896	0.999999
ko03013	Nucleocytoplasmic transport	Genetic Information Processing	Translation	5	952	151	7762	0.0331126	0.999977	0.999999
ko03015	mRNA surveillance pathway	Genetic Information Processing	Translation	3	952	131	7762	0.0229008	0.999994	0.999999
ko03018	RNA degradation	Genetic Information Processing	Folding, sorting and degradation	2	952	79	7762	0.0253165	0.999627	0.999999
ko03022	Basal transcription factors	Genetic Information Processing	Transcription	3	952	80	7762	0.0375	0.997974	0.999999
ko03040	Spliceosome	Genetic Information Processing	Transcription	3	952	146	7762	0.0205479	0.999999	0.999999
ko03060	Protein export	Genetic Information Processing	Folding, sorting and degradation	2	952	24	7762	0.0833333	0.812013	0.999999
ko03410	Base excision repair	Genetic Information Processing	Replication and repair	4	952	41	7762	0.097561	0.758008	0.999999
ko03420	Nucleotide excision repair	Genetic Information Processing	Replication and repair	1	952	51	7762	0.0196078	0.998765	0.999999
ko03430	Mismatch repair	Genetic Information Processing	Replication and repair	1	952	23	7762	0.0434783	0.950908	0.999999
ko03440	Homologous recombination	Genetic Information Processing	Replication and repair	2	952	45	7762	0.0444444	0.980037	0.999999
ko03450	Non-homologous end-joining	Genetic Information Processing	Replication and repair	2	952	16	7762	0.125	0.601341	0.999999
ko03460	Fanconi anemia pathway	Genetic Information Processing	Replication and repair	3	952	68	7762	0.0441176	0.99266	0.999999
ko04012	ErbB signaling pathway	Environmental Information Processing	Signal transduction	9	952	99	7762	0.0909091	0.872221	0.999999
ko04013	MAPK signaling pathway - fly	Environmental Information Processing	Signal transduction	9	952	101	7762	0.0891089	0.886358	0.999999
ko04014	Ras signaling pathway	Environmental Information Processing	Signal transduction	32	952	260	7762	0.123077	0.520793	0.999999
ko04066	HIF-1 signaling pathway	Environmental Information Processing	Signal transduction	10	952	117	7762	0.0854701	0.921728	0.999999
ko04070	Phosphatidylinositol signaling system	Environmental Information Processing	Signal transduction	14	952	116	7762	0.12069	0.56882	0.999999
ko04071	Sphingolipid signaling pathway	Environmental Information Processing	Signal transduction	14	952	125	7762	0.112	0.683507	0.999999
ko04110	Cell cycle	Cellular Processes	Cell growth and death	9	952	142	7762	0.0633803	0.993518	0.999999
ko04114	Oocyte meiosis	Cellular Processes	Cell growth and death	7	952	126	7762	0.0555556	0.996424	0.999999
ko04115	p53 signaling pathway	Cellular Processes	Cell growth and death	10	952	94	7762	0.106383	0.731763	0.999999
ko04120	Ubiquitin mediated proteolysis	Genetic Information Processing	Folding, sorting and degradation	8	952	163	7762	0.0490798	0.99961	0.999999
ko04122	Sulfur relay system	Genetic Information Processing	Folding, sorting and degradation	1	952	10	7762	0.1	0.729988	0.999999
ko04130	SNARE interactions in vesicular transport	Genetic Information Processing	Folding, sorting and degradation	3	952	36	7762	0.0833333	0.835535	0.999999
ko04137	Mitophagy - animal	Cellular Processes	Transport and catabolism	2	952	69	7762	0.0289855	0.998765	0.999999
ko04140	Autophagy - animal	Cellular Processes	Transport and catabolism	14	952	166	7762	0.0843373	0.955505	0.999999
ko04141	Protein processing in endoplasmic reticulum	Genetic Information Processing	Folding, sorting and degradation	11	952	184	7762	0.0597826	0.998599	0.999999
ko04144	Endocytosis	Cellular Processes	Transport and catabolism	37	952	324	7762	0.114198	0.707575	0.999999
ko04146	Peroxisome	Cellular Processes	Transport and catabolism	12	952	94	7762	0.12766	0.487986	0.999999
ko04211	Longevity regulating pathway	Organismal Systems	Aging	8	952	92	7762	0.0869565	0.891426	0.999999
ko04212	Longevity regulating pathway - worm	Organismal Systems	Aging	10	952	84	7762	0.119048	0.590549	0.999999
ko04213	Longevity regulating pathway - multiple species	Organismal Systems	Aging	5	952	62	7762	0.0806452	0.892143	0.999999
ko04214	Apoptosis - fly	Cellular Processes	Cell growth and death	3	952	59	7762	0.0508475	0.981371	0.999999
ko04215	Apoptosis - multiple species	Cellular Processes	Cell growth and death	3	952	39	7762	0.0769231	0.873405	0.999999
ko04217	Necroptosis	Cellular Processes	Cell growth and death	14	952	145	7762	0.0965517	0.865052	0.999999
ko04330	Notch signaling pathway	Environmental Information Processing	Signal transduction	10	952	79	7762	0.126582	0.508843	0.999999
ko04340	Hedgehog signaling pathway	Environmental Information Processing	Signal transduction	6	952	54	7762	0.111111	0.664462	0.999999
ko04341	Hedgehog signaling pathway - fly	Environmental Information Processing	Signal transduction	2	952	30	7762	0.0666667	0.897958	0.999999
ko04361	Axon regeneration	Organismal Systems	Development and regeneration	12	952	137	7762	0.0875912	0.923775	0.999999
ko04370	VEGF signaling pathway	Environmental Information Processing	Signal transduction	7	952	67	7762	0.104478	0.730341	0.999999
ko04371	Apelin signaling pathway	Environmental Information Processing	Signal transduction	15	952	141	7762	0.106383	0.760696	0.999999
ko04391	Hippo signaling pathway - fly	Environmental Information Processing	Signal transduction	9	952	105	7762	0.0857143	0.91077	0.999999
ko04392	Hippo signaling pathway - multiple species	Environmental Information Processing	Signal transduction	6	952	46	7762	0.130435	0.502595	0.999999
ko04520	Adherens junction	Cellular Processes	Cellular community - eukaryotes	11	952	107	7762	0.102804	0.777598	0.999999
ko04530	Tight junction	Cellular Processes	Cellular community - eukaryotes	27	952	240	7762	0.1125	0.716014	0.999999
ko04621	NOD-like receptor signaling pathway	Organismal Systems	Immune system	22	952	174	7762	0.126437	0.473944	0.999999
ko04622	RIG-I-like receptor signaling pathway	Organismal Systems	Immune system	6	952	70	7762	0.0857143	0.874443	0.999999
ko04624	Toll and Imd signaling pathway	Organismal Systems	Immune system	4	952	51	7762	0.0784314	0.887087	0.999999
ko04625	C-type lectin receptor signaling pathway	Organismal Systems	Immune system	13	952	109	7762	0.119266	0.587449	0.999999
ko04657	IL-17 signaling pathway	Organismal Systems	Immune system	26	952	221	7762	0.117647	0.62235	0.999999
ko04666	Fc gamma R-mediated phagocytosis	Organismal Systems	Immune system	14	952	115	7762	0.121739	0.555108	0.999999
ko04710	Circadian rhythm	Organismal Systems	Environmental adaptation	2	952	35	7762	0.0571429	0.939948	0.999999
ko04711	Circadian rhythm - fly	Organismal Systems	Environmental adaptation	1	952	9	7762	0.111111	0.692192	0.999999
ko04713	Circadian entrainment	Organismal Systems	Environmental adaptation	12	952	105	7762	0.114286	0.648517	0.999999
ko04714	Thermogenesis	Organismal Systems	Environmental adaptation	30	952	290	7762	0.103448	0.867167	0.999999
ko04720	Long-term potentiation	Organismal Systems	Nervous system	7	952	72	7762	0.0972222	0.796319	0.999999
ko04721	Synaptic vesicle cycle	Organismal Systems	Nervous system	10	952	87	7762	0.114943	0.636431	0.999999
ko04722	Neurotrophin signaling pathway	Organismal Systems	Nervous system	13	952	128	7762	0.101562	0.805535	0.999999
ko04723	Retrograde endocannabinoid signaling	Organismal Systems	Nervous system	20	952	166	7762	0.120482	0.570473	0.999999
ko04728	Dopaminergic synapse	Organismal Systems	Nervous system	15	952	142	7762	0.105634	0.770114	0.999999
ko04730	Long-term depression	Organismal Systems	Nervous system	7	952	70	7762	0.1	0.771537	0.999999
ko04740	Olfactory transduction	Organismal Systems	Sensory system	14	952	192	7762	0.0729167	0.991232	0.999999
ko04744	Phototransduction	Organismal Systems	Sensory system	3	952	29	7762	0.103448	0.708374	0.999999
ko04745	Phototransduction - fly	Organismal Systems	Sensory system	2	952	33	7762	0.0606061	0.925617	0.999999
ko04912	GnRH signaling pathway	Organismal Systems	Endocrine system	11	952	101	7762	0.108911	0.708963	0.999999
ko04914	Progesterone-mediated oocyte maturation	Organismal Systems	Endocrine system	9	952	94	7762	0.0957447	0.830615	0.999999
ko04916	Melanogenesis	Organismal Systems	Endocrine system	15	952	120	7762	0.125	0.510616	0.999999
ko04917	Prolactin signaling pathway	Organismal Systems	Endocrine system	9	952	79	7762	0.113924	0.645472	0.999999
ko04922	Glucagon signaling pathway	Organismal Systems	Endocrine system	10	952	108	7762	0.0925926	0.868229	0.999999
ko04928	Parathyroid hormone synthesis, secretion and action	Organismal Systems	Endocrine system	18	952	145	7762	0.124138	0.516539	0.999999
ko04960	Aldosterone-regulated sodium reabsorption	Organismal Systems	Excretory system	5	952	37	7762	0.135135	0.48191	0.999999
ko04961	Endocrine and other factor-regulated calcium reabsorption	Organismal Systems	Excretory system	6	952	55	7762	0.109091	0.682194	0.999999
ko04962	Vasopressin-regulated water reabsorption	Organismal Systems	Excretory system	8	952	61	7762	0.131148	0.477455	0.999999
ko04964	Proximal tubule bicarbonate reclamation	Organismal Systems	Excretory system	3	952	25	7762	0.12	0.607171	0.999999
ko04966	Collecting duct acid secretion	Organismal Systems	Excretory system	2	952	28	7762	0.0714286	0.874477	0.999999
ko04970	Salivary secretion	Organismal Systems	Digestive system	19	952	203	7762	0.0935961	0.921563	0.999999
ko04971	Gastric acid secretion	Organismal Systems	Digestive system	11	952	88	7762	0.125	0.522022	0.999999
ko04976	Bile secretion	Organismal Systems	Digestive system	9	952	88	7762	0.102273	0.76774	0.999999

## Sheet: PAM-PBM
Pathway ID	Pathway Name	Level 1	Level 2	Term Candidate Gene Num	Total Candidate Gene Num	Term Gene Num	Total Gene Num	Rich Ratio	P value	Q value
ko00982	Drug metabolism - cytochrome P450	Metabolism	Xenobiotics biodegradation and metabolism	31	2020	42	7762	0.738095	1.1643e-10	2.96897e-08
ko00980	Metabolism of xenobiotics by cytochrome P450	Metabolism	Xenobiotics biodegradation and metabolism	31	2020	47	7762	0.659574	9.80359e-09	1.24996e-06
ko04060	Cytokine-cytokine receptor interaction	Environmental Information Processing	Signaling molecules and interaction	94	2020	231	7762	0.406926	5.67816e-07	2.89586e-05
ko04064	NF-kappa B signaling pathway	Environmental Information Processing	Signal transduction	59	2020	127	7762	0.464567	4.61463e-07	2.89586e-05
ko04640	Hematopoietic cell lineage	Organismal Systems	Immune system	48	2020	96	7762	0.5	3.67092e-07	2.89586e-05
ko04020	Calcium signaling pathway	Environmental Information Processing	Signal transduction	131	2020	350	7762	0.374286	1.0411e-06	4.42469e-05
ko00983	Drug metabolism - other enzymes	Metabolism	Xenobiotics biodegradation and metabolism	37	2020	75	7762	0.493333	1.17452e-05	0.000427859
ko00830	Retinol metabolism	Metabolism	Metabolism of cofactors and vitamins	31	2020	60	7762	0.516667	1.84596e-05	0.000588399
ko04061	Viral protein interaction with cytokine and cytokine receptor	Environmental Information Processing	Signaling molecules and interaction	34	2020	69	7762	0.492754	2.72049e-05	0.000741966
ko04360	Axon guidance	Organismal Systems	Development and regeneration	88	2020	231	7762	0.380952	2.90967e-05	0.000741966
ko00600	Sphingolipid metabolism	Metabolism	Lipid metabolism	31	2020	62	7762	0.5	4.25764e-05	0.000986999
ko04514	Cell adhesion molecules	Environmental Information Processing	Signaling molecules and interaction	58	2020	143	7762	0.405594	9.13414e-05	0.001941
ko04672	Intestinal immune network for IgA production	Organismal Systems	Immune system	24	2020	48	7762	0.5	0.000307677	0.00603521
ko00040	Pentose and glucuronate interconversions	Metabolism	Carbohydrate metabolism	16	2020	28	7762	0.571429	0.000463672	0.00844546
ko00512	Mucin type O-glycan biosynthesis	Metabolism	Glycan biosynthesis and metabolism	19	2020	36	7762	0.527778	0.000543574	0.00924076
ko00590	Arachidonic acid metabolism	Metabolism	Lipid metabolism	29	2020	64	7762	0.453125	0.000635914	0.0101349
ko00140	Steroid hormone biosynthesis	Metabolism	Lipid metabolism	25	2020	53	7762	0.471698	0.000714566	0.0107185
ko04974	Protein digestion and absorption	Organismal Systems	Digestive system	81	2020	228	7762	0.355263	0.000812236	0.0115067
ko00533	Glycosaminoglycan biosynthesis - keratan sulfate	Metabolism	Glycan biosynthesis and metabolism	11	2020	17	7762	0.647059	0.000892312	0.0119758
ko04145	Phagosome	Cellular Processes	Transport and catabolism	63	2020	172	7762	0.366279	0.0012555	0.0160077
ko00561	Glycerolipid metabolism	Metabolism	Lipid metabolism	36	2020	88	7762	0.409091	0.00155873	0.0189275
ko00480	Glutathione metabolism	Metabolism	Metabolism of other amino acids	24	2020	53	7762	0.45283	0.00183992	0.0213263
ko04380	Osteoclast differentiation	Organismal Systems	Development and regeneration	47	2020	124	7762	0.379032	0.00226187	0.0250773
ko04390	Hippo signaling pathway	Environmental Information Processing	Signal transduction	72	2020	206	7762	0.349515	0.00251721	0.0267454
ko04270	Vascular smooth muscle contraction	Organismal Systems	Circulatory system	56	2020	155	7762	0.36129	0.00322604	0.0329057
ko04979	Cholesterol metabolism	Organismal Systems	Digestive system	27	2020	66	7762	0.409091	0.00573388	0.0562361
ko03320	PPAR signaling pathway	Organismal Systems	Endocrine system	33	2020	85	7762	0.388235	0.00631723	0.0567974
ko04512	ECM-receptor interaction	Environmental Information Processing	Signaling molecules and interaction	82	2020	247	7762	0.331984	0.00645931	0.0567974
ko04620	Toll-like receptor signaling pathway	Organismal Systems	Immune system	40	2020	107	7762	0.373832	0.00608933	0.0567974
ko00515	Mannose type O-glycan biosynthesis	Metabolism	Glycan biosynthesis and metabolism	16	2020	35	7762	0.457143	0.0091688	0.0743319
ko04024	cAMP signaling pathway	Environmental Information Processing	Signal transduction	82	2020	250	7762	0.328	0.00906561	0.0743319
ko04978	Mineral absorption	Organismal Systems	Digestive system	26	2020	65	7762	0.4	0.00932792	0.0743319
ko00053	Ascorbate and aldarate metabolism	Metabolism	Carbohydrate metabolism	13	2020	27	7762	0.481481	0.0109465	0.0820987
ko04916	Melanogenesis	Organismal Systems	Endocrine system	43	2020	120	7762	0.358333	0.0106692	0.0820987
ko04310	Wnt signaling pathway	Environmental Information Processing	Signal transduction	64	2020	191	7762	0.335079	0.0120251	0.0851779
ko04630	JAK-STAT signaling pathway	Environmental Information Processing	Signal transduction	59	2020	174	7762	0.33908	0.0118955	0.0851779
ko04010	MAPK signaling pathway	Environmental Information Processing	Signal transduction	102	2020	323	7762	0.315789	0.0130522	0.0899544
ko04920	Adipocytokine signaling pathway	Organismal Systems	Endocrine system	30	2020	80	7762	0.375	0.0153782	0.103195
ko00565	Ether lipid metabolism	Metabolism	Lipid metabolism	19	2020	46	7762	0.413043	0.0168456	0.107988
ko00860	Porphyrin metabolism	Metabolism	Metabolism of cofactors and vitamins	16	2020	37	7762	0.432432	0.0169393	0.107988
ko00232	Caffeine metabolism	Metabolism	Biosynthesis of other secondary metabolites	4	2020	5	7762	0.8	0.0181264	0.112738
ko04713	Circadian entrainment	Organismal Systems	Environmental adaptation	37	2020	105	7762	0.352381	0.0223236	0.135536
ko04510	Focal adhesion	Cellular Processes	Cellular community - eukaryotes	113	2020	369	7762	0.306233	0.0239431	0.141988
ko04014	Ras signaling pathway	Environmental Information Processing	Signal transduction	82	2020	260	7762	0.315385	0.0249286	0.144473
ko04022	cGMP-PKG signaling pathway	Environmental Information Processing	Signal transduction	62	2020	191	7762	0.324607	0.0263484	0.146062
ko04925	Aldosterone synthesis and secretion	Organismal Systems	Endocrine system	37	2020	106	7762	0.349057	0.0259284	0.146062
ko04658	Th1 and Th2 cell differentiation	Organismal Systems	Immune system	32	2020	90	7762	0.355556	0.0281731	0.150047
ko04923	Regulation of lipolysis in adipocytes	Organismal Systems	Endocrine system	24	2020	64	7762	0.375	0.0282441	0.150047
ko04660	T cell receptor signaling pathway	Organismal Systems	Immune system	40	2020	117	7762	0.34188	0.0297608	0.152586
ko04927	Cortisol synthesis and secretion	Organismal Systems	Endocrine system	27	2020	74	7762	0.364865	0.0299189	0.152586
ko04151	PI3K-Akt signaling pathway	Environmental Information Processing	Signal transduction	145	2020	489	7762	0.296524	0.0344168	0.172084
ko00670	One carbon pool by folate	Metabolism	Metabolism of cofactors and vitamins	9	2020	19	7762	0.473684	0.0366066	0.176126
ko04727	GABAergic synapse	Organismal Systems	Nervous system	36	2020	105	7762	0.342857	0.0362359	0.176126
ko00910	Nitrogen metabolism	Metabolism	Energy metabolism	10	2020	22	7762	0.454545	0.0381476	0.180141
ko04612	Antigen processing and presentation	Organismal Systems	Immune system	19	2020	50	7762	0.38	0.0416842	0.19213
ko04662	B cell receptor signaling pathway	Organismal Systems	Immune system	30	2020	86	7762	0.348837	0.0421932	0.19213
ko04260	Cardiac muscle contraction	Organismal Systems	Circulatory system	59	2020	186	7762	0.317204	0.0459143	0.203897
ko04371	Apelin signaling pathway	Environmental Information Processing	Signal transduction	46	2020	141	7762	0.326241	0.0463766	0.203897
ko00564	Glycerophospholipid metabolism	Metabolism	Lipid metabolism	38	2020	114	7762	0.333333	0.0486434	0.204491
ko04724	Glutamatergic synapse	Organismal Systems	Nervous system	43	2020	131	7762	0.328244	0.0480694	0.204491
ko04924	Renin secretion	Organismal Systems	Endocrine system	27	2020	77	7762	0.350649	0.0489175	0.204491
ko04530	Tight junction	Cellular Processes	Cellular community - eukaryotes	74	2020	240	7762	0.308333	0.051252	0.210795
ko04726	Serotonergic synapse	Organismal Systems	Nervous system	41	2020	125	7762	0.328	0.0531726	0.215222
ko04062	Chemokine signaling pathway	Organismal Systems	Immune system	55	2020	174	7762	0.316092	0.0556854	0.217464
ko04750	Inflammatory mediator regulation of TRP channels	Organismal Systems	Sensory system	40	2020	122	7762	0.327869	0.0559382	0.217464
ko04976	Bile secretion	Organismal Systems	Digestive system	30	2020	88	7762	0.340909	0.0562849	0.217464
ko00430	Taurine and hypotaurine metabolism	Metabolism	Metabolism of other amino acids	5	2020	9	7762	0.555556	0.0572369	0.217842
ko04540	Gap junction	Cellular Processes	Cellular community - eukaryotes	36	2020	109	7762	0.330275	0.0609298	0.228487
ko00532	Glycosaminoglycan biosynthesis - chondroitin sulfate / dermatan sulfate	Metabolism	Glycan biosynthesis and metabolism	9	2020	21	7762	0.428571	0.0700695	0.258953
ko04659	Th17 cell differentiation	Organismal Systems	Immune system	35	2020	107	7762	0.327103	0.0722937	0.263356
ko04670	Leukocyte transendothelial migration	Organismal Systems	Immune system	43	2020	135	7762	0.318519	0.0745208	0.267645
ko04730	Long-term depression	Organismal Systems	Nervous system	24	2020	70	7762	0.342857	0.0768823	0.268561
ko04960	Aldosterone-regulated sodium reabsorption	Organismal Systems	Excretory system	14	2020	37	7762	0.378378	0.0765903	0.268561
ko00591	Linoleic acid metabolism	Metabolism	Lipid metabolism	13	2020	34	7762	0.382353	0.0798986	0.27081
ko04320	Dorso-ventral axis formation	Organismal Systems	Development and regeneration	17	2020	47	7762	0.361702	0.0804576	0.27081
ko04666	Fc gamma R-mediated phagocytosis	Organismal Systems	Immune system	37	2020	115	7762	0.321739	0.0817741	0.27081
ko04921	Oxytocin signaling pathway	Organismal Systems	Endocrine system	53	2020	171	7762	0.309942	0.0810669	0.27081
ko04610	Complement and coagulation cascades	Organismal Systems	Immune system	29	2020	88	7762	0.329545	0.0878651	0.287251
ko04072	Phospholipase D signaling pathway	Environmental Information Processing	Signal transduction	57	2020	187	7762	0.304813	0.094542	0.301353
ko04613	Neutrophil extracellular trap formation	Organismal Systems	Immune system	53	2020	174	7762	0.304598	0.10485	0.330085
ko04015	Rap1 signaling pathway	Environmental Information Processing	Signal transduction	75	2020	254	7762	0.295276	0.111918	0.339751
ko04152	AMPK signaling pathway	Environmental Information Processing	Signal transduction	41	2020	132	7762	0.310606	0.110608	0.339751
ko04550	Signaling pathways regulating pluripotency of stem cells	Cellular Processes	Cellular community - eukaryotes	50	2020	164	7762	0.304878	0.111086	0.339751
ko00400	Phenylalanine, tyrosine and tryptophan biosynthesis	Metabolism	Amino acid metabolism	3	2020	5	7762	0.6	0.114543	0.343628
ko00360	Phenylalanine metabolism	Metabolism	Amino acid metabolism	7	2020	17	7762	0.411765	0.127051	0.376722
ko00601	Glycosphingolipid biosynthesis - lacto and neolacto series	Metabolism	Glycan biosynthesis and metabolism	14	2020	40	7762	0.35	0.133124	0.390191
ko04012	ErbB signaling pathway	Environmental Information Processing	Signal transduction	31	2020	99	7762	0.313131	0.138031	0.399977
ko04150	mTOR signaling pathway	Environmental Information Processing	Signal transduction	55	2020	185	7762	0.297297	0.140931	0.40379
ko04350	TGF-beta signaling pathway	Environmental Information Processing	Signal transduction	32	2020	103	7762	0.31068	0.144598	0.409695
ko02010	ABC transporters	Environmental Information Processing	Membrane transport	16	2020	48	7762	0.333333	0.160094	0.448615
ko00230	Purine metabolism	Metabolism	Nucleotide metabolism	45	2020	151	7762	0.298013	0.164631	0.451408
ko04742	Taste transduction	Organismal Systems	Sensory system	26	2020	83	7762	0.313253	0.163015	0.451408
ko04975	Fat digestion and absorption	Organismal Systems	Digestive system	15	2020	45	7762	0.333333	0.170111	0.461471
ko04212	Longevity regulating pathway - worm	Organismal Systems	Aging	26	2020	84	7762	0.309524	0.180451	0.46954
ko04611	Platelet activation	Organismal Systems	Immune system	56	2020	192	7762	0.291667	0.177833	0.46954
ko04621	NOD-like receptor signaling pathway	Organismal Systems	Immune system	51	2020	174	7762	0.293103	0.180309	0.46954
ko04964	Proximal tubule bicarbonate reclamation	Organismal Systems	Excretory system	9	2020	25	7762	0.36	0.179434	0.46954
ko00513	Various types of N-glycan biosynthesis	Metabolism	Glycan biosynthesis and metabolism	18	2020	56	7762	0.321429	0.184148	0.469577
ko04929	GnRH secretion	Organismal Systems	Endocrine system	20	2020	63	7762	0.31746	0.184072	0.469577
ko04370	VEGF signaling pathway	Environmental Information Processing	Signal transduction	21	2020	67	7762	0.313433	0.19413	0.485797
ko04810	Regulation of actin cytoskeleton	Cellular Processes	Cell motility	82	2020	289	7762	0.283737	0.194319	0.485797
ko00514	Other types of O-glycan biosynthesis	Metabolism	Glycan biosynthesis and metabolism	18	2020	57	7762	0.315789	0.207208	0.493814
ko04071	Sphingolipid signaling pathway	Environmental Information Processing	Signal transduction	37	2020	125	7762	0.296	0.205781	0.493814
ko04142	Lysosome	Cellular Processes	Transport and catabolism	48	2020	165	7762	0.290909	0.205434	0.493814
ko04664	Fc epsilon RI signaling pathway	Organismal Systems	Immune system	24	2020	78	7762	0.307692	0.201401	0.493814
ko04915	Estrogen signaling pathway	Organismal Systems	Endocrine system	42	2020	143	7762	0.293706	0.203515	0.493814
ko00120	Primary bile acid biosynthesis	Metabolism	Lipid metabolism	6	2020	16	7762	0.375	0.217416	0.513344
ko04216	Ferroptosis	Cellular Processes	Cell growth and death	13	2020	40	7762	0.325	0.221439	0.518045
ko04650	Natural killer cell mediated cytotoxicity	Organismal Systems	Immune system	27	2020	90	7762	0.3	0.225982	0.523866
ko00061	Fatty acid biosynthesis	Metabolism	Lipid metabolism	8	2020	23	7762	0.347826	0.230085	0.52399
ko04115	p53 signaling pathway	Cellular Processes	Cell growth and death	28	2020	94	7762	0.297872	0.233577	0.52399
ko04918	Thyroid hormone synthesis	Organismal Systems	Endocrine system	23	2020	76	7762	0.302632	0.234254	0.52399
ko04973	Carbohydrate digestion and absorption	Organismal Systems	Digestive system	16	2020	51	7762	0.313725	0.234089	0.52399
ko03410	Base excision repair	Genetic Information Processing	Replication and repair	13	2020	41	7762	0.317073	0.251785	0.558306
ko04971	Gastric acid secretion	Organismal Systems	Digestive system	26	2020	88	7762	0.295455	0.259102	0.569577
ko00750	Vitamin B6 metabolism	Metabolism	Metabolism of cofactors and vitamins	3	2020	7	7762	0.428571	0.265077	0.575063
ko04261	Adrenergic signaling in cardiomyocytes	Organismal Systems	Circulatory system	49	2020	173	7762	0.283237	0.268363	0.575063
ko04668	TNF signaling pathway	Environmental Information Processing	Signal transduction	33	2020	114	7762	0.289474	0.267837	0.575063
ko00592	alpha-Linolenic acid metabolism	Metabolism	Lipid metabolism	8	2020	24	7762	0.333333	0.271604	0.577158
ko04520	Adherens junction	Cellular Processes	Cellular community - eukaryotes	31	2020	107	7762	0.28972	0.274294	0.578057
ko04977	Vitamin digestion and absorption	Organismal Systems	Digestive system	11	2020	35	7762	0.314286	0.288282	0.602557
ko04625	C-type lectin receptor signaling pathway	Organismal Systems	Immune system	31	2020	109	7762	0.284404	0.314854	0.652746
ko00010	Glycolysis / Gluconeogenesis	Metabolism	Carbohydrate metabolism	19	2020	65	7762	0.292308	0.320195	0.658466
ko00051	Fructose and mannose metabolism	Metabolism	Carbohydrate metabolism	11	2020	36	7762	0.305556	0.32467	0.662326
ko00350	Tyrosine metabolism	Metabolism	Amino acid metabolism	14	2020	47	7762	0.297872	0.328463	0.664202
ko04910	Insulin signaling pathway	Organismal Systems	Endocrine system	41	2020	147	7762	0.278912	0.330799	0.664202
ko00250	Alanine, aspartate and glutamate metabolism	Metabolism	Amino acid metabolism	13	2020	44	7762	0.295455	0.350196	0.692248
ko00790	Folate biosynthesis	Metabolism	Metabolism of cofactors and vitamins	10	2020	33	7762	0.30303	0.348481	0.692248
ko00511	Other glycan degradation	Metabolism	Glycan biosynthesis and metabolism	8	2020	26	7762	0.307692	0.359554	0.705279
ko04926	Relaxin signaling pathway	Organismal Systems	Endocrine system	53	2020	194	7762	0.273196	0.365181	0.710849
ko00330	Arginine and proline metabolism	Metabolism	Amino acid metabolism	15	2020	52	7762	0.288462	0.371038	0.711388
ko04080	Neuroactive ligand-receptor interaction	Environmental Information Processing	Signaling molecules and interaction	110	2020	410	7762	0.268293	0.370228	0.711388
ko04070	Phosphatidylinositol signaling system	Environmental Information Processing	Signal transduction	32	2020	116	7762	0.275862	0.384079	0.726271
ko04912	GnRH signaling pathway	Organismal Systems	Endocrine system	28	2020	101	7762	0.277228	0.384497	0.726271
ko04723	Retrograde endocannabinoid signaling	Organismal Systems	Nervous system	45	2020	166	7762	0.271084	0.403125	0.750342
ko04725	Cholinergic synapse	Organismal Systems	Nervous system	31	2020	113	7762	0.274336	0.400646	0.750342
ko00071	Fatty acid degradation	Metabolism	Lipid metabolism	14	2020	50	7762	0.28	0.427567	0.760376
ko00603	Glycosphingolipid biosynthesis - globo and isoglobo series	Metabolism	Glycan biosynthesis and metabolism	9	2020	31	7762	0.290323	0.417296	0.760376
ko00604	Glycosphingolipid biosynthesis - ganglio series	Metabolism	Glycan biosynthesis and metabolism	7	2020	24	7762	0.291667	0.438334	0.760376
ko00981	Insect hormone biosynthesis	Metabolism	Metabolism of terpenoids and polyketides	3	2020	9	7762	0.333333	0.428027	0.760376
ko04210	Apoptosis	Cellular Processes	Cell growth and death	46	2020	171	7762	0.269006	0.425057	0.760376
ko04215	Apoptosis - multiple species	Cellular Processes	Cell growth and death	11	2020	39	7762	0.282051	0.437714	0.760376
ko04340	Hedgehog signaling pathway	Environmental Information Processing	Signal transduction	15	2020	54	7762	0.277778	0.435214	0.760376
ko04392	Hippo signaling pathway - multiple species	Environmental Information Processing	Signal transduction	13	2020	46	7762	0.282609	0.419213	0.760376
ko04623	Cytosolic DNA-sensing pathway	Organismal Systems	Immune system	15	2020	54	7762	0.277778	0.435214	0.760376
ko04911	Insulin secretion	Organismal Systems	Endocrine system	34	2020	125	7762	0.272	0.415096	0.760376
ko00260	Glycine, serine and threonine metabolism	Metabolism	Amino acid metabolism	13	2020	47	7762	0.276596	0.453911	0.771649
ko00261	Monobactam biosynthesis	Metabolism	Biosynthesis of other secondary metabolites	1	2020	2	7762	0.5	0.452783	0.771649
ko00620	Pyruvate metabolism	Metabolism	Carbohydrate metabolism	17	2020	62	7762	0.274194	0.448805	0.771649
ko04622	RIG-I-like receptor signaling pathway	Organismal Systems	Immune system	19	2020	70	7762	0.271429	0.460629	0.777883
ko00340	Histidine metabolism	Metabolism	Amino acid metabolism	7	2020	25	7762	0.28	0.486306	0.815148
ko04146	Peroxisome	Cellular Processes	Transport and catabolism	25	2020	94	7762	0.265957	0.489089	0.815148
ko04744	Phototransduction	Organismal Systems	Sensory system	8	2020	29	7762	0.275862	0.494241	0.818387
ko04330	Notch signaling pathway	Environmental Information Processing	Signal transduction	21	2020	79	7762	0.265823	0.497963	0.819229
ko04361	Axon regeneration	Organismal Systems	Development and regeneration	36	2020	137	7762	0.262774	0.505932	0.827004
ko00380	Tryptophan metabolism	Metabolism	Amino acid metabolism	12	2020	45	7762	0.266667	0.517764	0.840954
ko00410	beta-Alanine metabolism	Metabolism	Metabolism of other amino acids	9	2020	34	7762	0.264706	0.541786	0.874402
ko04217	Necroptosis	Cellular Processes	Cell growth and death	37	2020	145	7762	0.255172	0.587792	0.940157
ko04961	Endocrine and other factor-regulated calcium reabsorption	Organismal Systems	Excretory system	14	2020	55	7762	0.254545	0.589902	0.940157
ko00240	Pyrimidine metabolism	Metabolism	Nucleotide metabolism	19	2020	75	7762	0.253333	0.598504	0.942089
ko00290	Valine, leucine and isoleucine biosynthesis	Metabolism	Amino acid metabolism	1	2020	3	7762	0.333333	0.595229	0.942089
ko00440	Phosphonate and phosphinate metabolism	Metabolism	Metabolism of other amino acids	2	2020	8	7762	0.25	0.658039	0.991235
ko00520	Amino sugar and nucleotide sugar metabolism	Metabolism	Carbohydrate metabolism	13	2020	53	7762	0.245283	0.64967	0.991235
ko00650	Butanoate metabolism	Metabolism	Carbohydrate metabolism	9	2020	37	7762	0.243243	0.6547	0.991235
ko00780	Biotin metabolism	Metabolism	Metabolism of cofactors and vitamins	2	2020	8	7762	0.25	0.658039	0.991235
ko01212	Fatty acid metabolism	Metabolism	Global and overview maps	18	2020	73	7762	0.246575	0.649168	0.991235
ko01230	Biosynthesis of amino acids	Metabolism	Global and overview maps	19	2020	77	7762	0.246753	0.649448	0.991235
ko04722	Neurotrophin signaling pathway	Organismal Systems	Nervous system	32	2020	128	7762	0.25	0.63831	0.991235
ko04928	Parathyroid hormone synthesis, secretion and action	Organismal Systems	Endocrine system	36	2020	145	7762	0.248276	0.660824	0.991235
ko00020	Citrate cycle (TCA cycle)	Metabolism	Carbohydrate metabolism	4	2020	37	7762	0.108108	0.99386	1
ko00030	Pentose phosphate pathway	Metabolism	Carbohydrate metabolism	5	2020	28	7762	0.178571	0.889421	1
ko00052	Galactose metabolism	Metabolism	Carbohydrate metabolism	9	2020	41	7762	0.219512	0.777052	1
ko00062	Fatty acid elongation	Metabolism	Lipid metabolism	5	2020	35	7762	0.142857	0.969531	1
ko00100	Steroid biosynthesis	Metabolism	Lipid metabolism	5	2020	28	7762	0.178571	0.889421	1
ko00130	Ubiquinone and other terpenoid-quinone biosynthesis	Metabolism	Metabolism of cofactors and vitamins	2	2020	13	7762	0.153846	0.889468	1
ko00190	Oxidative phosphorylation	Metabolism	Energy metabolism	12	2020	126	7762	0.0952381	0.999999	1
ko00220	Arginine biosynthesis	Metabolism	Amino acid metabolism	5	2020	21	7762	0.238095	0.672514	1
ko00270	Cysteine and methionine metabolism	Metabolism	Amino acid metabolism	12	2020	63	7762	0.190476	0.924968	1
ko00280	Valine, leucine and isoleucine degradation	Metabolism	Amino acid metabolism	15	2020	66	7762	0.227273	0.771528	1
ko00310	Lysine degradation	Metabolism	Amino acid metabolism	24	2020	101	7762	0.237624	0.733878	1
ko00450	Selenocompound metabolism	Metabolism	Metabolism of other amino acids	3	2020	17	7762	0.176471	0.858602	1
ko00500	Starch and sucrose metabolism	Metabolism	Carbohydrate metabolism	7	2020	43	7762	0.162791	0.955103	1
ko00510	N-Glycan biosynthesis	Metabolism	Glycan biosynthesis and metabolism	14	2020	67	7762	0.208955	0.865802	1
ko00531	Glycosaminoglycan degradation	Metabolism	Glycan biosynthesis and metabolism	6	2020	26	7762	0.230769	0.705512	1
ko00534	Glycosaminoglycan biosynthesis - heparan sulfate / heparin	Metabolism	Glycan biosynthesis and metabolism	6	2020	32	7762	0.1875	0.875944	1
ko00562	Inositol phosphate metabolism	Metabolism	Carbohydrate metabolism	23	2020	95	7762	0.242105	0.694683	1
ko00563	Glycosylphosphatidylinositol (GPI)-anchor biosynthesis	Metabolism	Glycan biosynthesis and metabolism	4	2020	32	7762	0.125	0.981444	1
ko00630	Glyoxylate and dicarboxylate metabolism	Metabolism	Carbohydrate metabolism	8	2020	39	7762	0.205128	0.833532	1
ko00640	Propanoate metabolism	Metabolism	Carbohydrate metabolism	6	2020	36	7762	0.166667	0.935805	1
ko00730	Thiamine metabolism	Metabolism	Metabolism of cofactors and vitamins	3	2020	18	7762	0.166667	0.884663	1
ko00760	Nicotinate and nicotinamide metabolism	Metabolism	Metabolism of cofactors and vitamins	8	2020	44	7762	0.181818	0.917936	1
ko00770	Pantothenate and CoA biosynthesis	Metabolism	Metabolism of cofactors and vitamins	6	2020	27	7762	0.222222	0.741969	1
ko00900	Terpenoid backbone biosynthesis	Metabolism	Metabolism of terpenoids and polyketides	2	2020	23	7762	0.0869565	0.991206	1
ko00920	Sulfur metabolism	Metabolism	Energy metabolism	1	2020	12	7762	0.0833333	0.973222	1
ko00970	Aminoacyl-tRNA biosynthesis	Genetic Information Processing	Translation	6	2020	56	7762	0.107143	0.99875	1
ko01040	Biosynthesis of unsaturated fatty acids	Metabolism	Lipid metabolism	8	2020	37	7762	0.216216	0.784667	1
ko01200	Carbon metabolism	Metabolism	Global and overview maps	25	2020	125	7762	0.2	0.953776	1
ko01210	2-Oxocarboxylic acid metabolism	Metabolism	Global and overview maps	2	2020	16	7762	0.125	0.946855	1
ko01240	Biosynthesis of cofactors	Metabolism	Global and overview maps	39	2020	162	7762	0.240741	0.743498	1
ko01250	Biosynthesis of nucleotide sugars	Metabolism	Global and overview maps	9	2020	43	7762	0.209302	0.825015	1
ko03008	Ribosome biogenesis in eukaryotes	Genetic Information Processing	Translation	36	2020	159	7762	0.226415	0.859076	1
ko03010	Ribosome	Genetic Information Processing	Translation	5	2020	122	7762	0.0409836	1	1
ko03013	Nucleocytoplasmic transport	Genetic Information Processing	Translation	16	2020	151	7762	0.10596	0.999999	1
ko03015	mRNA surveillance pathway	Genetic Information Processing	Translation	13	2020	131	7762	0.0992366	0.999999	1
ko03018	RNA degradation	Genetic Information Processing	Folding, sorting and degradation	8	2020	79	7762	0.101266	0.999888	1
ko03022	Basal transcription factors	Genetic Information Processing	Transcription	8	2020	80	7762	0.1	0.99991	1
ko03030	DNA replication	Genetic Information Processing	Replication and repair	6	2020	34	7762	0.176471	0.910114	1
ko03040	Spliceosome	Genetic Information Processing	Transcription	8	2020	146	7762	0.0547945	1	1
ko03050	Proteasome	Genetic Information Processing	Folding, sorting and degradation	2	2020	40	7762	0.05	0.999915	1
ko03060	Protein export	Genetic Information Processing	Folding, sorting and degradation	4	2020	24	7762	0.166667	0.90533	1
ko03420	Nucleotide excision repair	Genetic Information Processing	Replication and repair	6	2020	51	7762	0.117647	0.996384	1
ko03430	Mismatch repair	Genetic Information Processing	Replication and repair	1	2020	23	7762	0.0434783	0.999036	1
ko03440	Homologous recombination	Genetic Information Processing	Replication and repair	3	2020	45	7762	0.0666667	0.999826	1
ko03450	Non-homologous end-joining	Genetic Information Processing	Replication and repair	3	2020	16	7762	0.1875	0.82751	1
ko03460	Fanconi anemia pathway	Genetic Information Processing	Replication and repair	10	2020	68	7762	0.147059	0.991789	1
ko04013	MAPK signaling pathway - fly	Environmental Information Processing	Signal transduction	22	2020	101	7762	0.217822	0.863554	1
ko04066	HIF-1 signaling pathway	Environmental Information Processing	Signal transduction	25	2020	117	7762	0.213675	0.89873	1
ko04068	FoxO signaling pathway	Environmental Information Processing	Signal transduction	38	2020	154	7762	0.246753	0.679685	1
ko04110	Cell cycle	Cellular Processes	Cell growth and death	21	2020	142	7762	0.147887	0.999605	1
ko04114	Oocyte meiosis	Cellular Processes	Cell growth and death	22	2020	126	7762	0.174603	0.991733	1
ko04120	Ubiquitin mediated proteolysis	Genetic Information Processing	Folding, sorting and degradation	26	2020	163	7762	0.159509	0.999314	1
ko04122	Sulfur relay system	Genetic Information Processing	Folding, sorting and degradation	2	2020	10	7762	0.2	0.778446	1
ko04130	SNARE interactions in vesicular transport	Genetic Information Processing	Folding, sorting and degradation	5	2020	36	7762	0.138889	0.974971	1
ko04136	Autophagy - other	Cellular Processes	Transport and catabolism	1	2020	33	7762	0.030303	0.999953	1
ko04137	Mitophagy - animal	Cellular Processes	Transport and catabolism	11	2020	69	7762	0.15942	0.984103	1
ko04140	Autophagy - animal	Cellular Processes	Transport and catabolism	37	2020	166	7762	0.222892	0.885886	1
ko04141	Protein processing in endoplasmic reticulum	Genetic Information Processing	Folding, sorting and degradation	33	2020	184	7762	0.179348	0.996621	1
ko04144	Endocytosis	Cellular Processes	Transport and catabolism	81	2020	324	7762	0.25	0.686733	1
ko04211	Longevity regulating pathway	Organismal Systems	Aging	20	2020	92	7762	0.217391	0.856563	1
ko04213	Longevity regulating pathway - multiple species	Organismal Systems	Aging	13	2020	62	7762	0.209677	0.855452	1
ko04214	Apoptosis - fly	Cellular Processes	Cell growth and death	9	2020	59	7762	0.152542	0.983897	1
ko04218	Cellular senescence	Cellular Processes	Cell growth and death	33	2020	155	7762	0.212903	0.928841	1
ko04341	Hedgehog signaling pathway - fly	Environmental Information Processing	Signal transduction	3	2020	30	7762	0.1	0.992356	1
ko04391	Hippo signaling pathway - fly	Environmental Information Processing	Signal transduction	23	2020	105	7762	0.219048	0.86088	1
ko04614	Renin-angiotensin system	Organismal Systems	Endocrine system	5	2020	27	7762	0.185185	0.869	1
ko04624	Toll and Imd signaling pathway	Organismal Systems	Immune system	9	2020	51	7762	0.176471	0.941969	1
ko04657	IL-17 signaling pathway	Organismal Systems	Immune system	48	2020	221	7762	0.217195	0.942522	1
ko04710	Circadian rhythm	Organismal Systems	Environmental adaptation	3	2020	35	7762	0.0857143	0.997761	1
ko04714	Thermogenesis	Organismal Systems	Environmental adaptation	47	2020	290	7762	0.162069	0.999983	1
ko04720	Long-term potentiation	Organismal Systems	Nervous system	17	2020	72	7762	0.236111	0.722284	1
ko04721	Synaptic vesicle cycle	Organismal Systems	Nervous system	18	2020	87	7762	0.206897	0.899204	1
ko04728	Dopaminergic synapse	Organismal Systems	Nervous system	34	2020	142	7762	0.239437	0.744823	1
ko04740	Olfactory transduction	Organismal Systems	Sensory system	20	2020	192	7762	0.104167	1	1
ko04745	Phototransduction - fly	Organismal Systems	Sensory system	7	2020	33	7762	0.212121	0.793782	1
ko04913	Ovarian steroidogenesis	Organismal Systems	Endocrine system	16	2020	70	7762	0.228571	0.76834	1
ko04914	Progesterone-mediated oocyte maturation	Organismal Systems	Endocrine system	19	2020	94	7762	0.202128	0.923928	1
ko04917	Prolactin signaling pathway	Organismal Systems	Endocrine system	19	2020	79	7762	0.240506	0.696921	1
ko04919	Thyroid hormone signaling pathway	Organismal Systems	Endocrine system	40	2020	164	7762	0.243902	0.713089	1
ko04922	Glucagon signaling pathway	Organismal Systems	Endocrine system	26	2020	108	7762	0.240741	0.713506	1
ko04935	Growth hormone synthesis, secretion and action	Organismal Systems	Endocrine system	34	2020	143	7762	0.237762	0.76025	1
ko04962	Vasopressin-regulated water reabsorption	Organismal Systems	Excretory system	14	2020	61	7762	0.229508	0.752741	1
ko04966	Collecting duct acid secretion	Organismal Systems	Excretory system	4	2020	28	7762	0.142857	0.957008	1
ko04970	Salivary secretion	Organismal Systems	Digestive system	46	2020	203	7762	0.226601	0.883713	1
ko04972	Pancreatic secretion	Organismal Systems	Digestive system	26	2020	109	7762	0.238532	0.732199	1

## Sheet: PBM-PCM
Pathway ID	Pathway Name	Level 1	Level 2	Term Candidate Gene Num	Total Candidate Gene Num	Term Gene Num	Total Gene Num	Rich Ratio	P value	Q value
ko00982	Drug metabolism - cytochrome P450	Metabolism	Xenobiotics biodegradation and metabolism	22	847	42	7762	0.52381	3.20052e-11	7.74527e-09
ko00980	Metabolism of xenobiotics by cytochrome P450	Metabolism	Xenobiotics biodegradation and metabolism	21	847	47	7762	0.446809	3.86484e-09	4.67646e-07
ko00983	Drug metabolism - other enzymes	Metabolism	Xenobiotics biodegradation and metabolism	26	847	75	7762	0.346667	3.54389e-08	2.85874e-06
ko04974	Protein digestion and absorption	Organismal Systems	Digestive system	46	847	228	7762	0.201754	2.27112e-05	0.00137403
ko00830	Retinol metabolism	Metabolism	Metabolism of cofactors and vitamins	18	847	60	7762	0.3	4.34337e-05	0.00204849
ko04510	Focal adhesion	Cellular Processes	Cellular community - eukaryotes	65	847	369	7762	0.176152	5.0789e-05	0.00204849
ko04512	ECM-receptor interaction	Environmental Information Processing	Signaling molecules and interaction	45	847	247	7762	0.182186	0.000339879	0.0117501
ko00600	Sphingolipid metabolism	Metabolism	Lipid metabolism	16	847	62	7762	0.258065	0.000757229	0.0229062
ko00140	Steroid hormone biosynthesis	Metabolism	Lipid metabolism	14	847	53	7762	0.264151	0.00124637	0.0274202
ko04020	Calcium signaling pathway	Environmental Information Processing	Signal transduction	57	847	350	7762	0.162857	0.00113591	0.0274202
ko04270	Vascular smooth muscle contraction	Organismal Systems	Circulatory system	30	847	155	7762	0.193548	0.00119835	0.0274202
ko04350	TGF-beta signaling pathway	Environmental Information Processing	Signal transduction	22	847	103	7762	0.213592	0.00141909	0.0286184
ko00590	Arachidonic acid metabolism	Metabolism	Lipid metabolism	15	847	64	7762	0.234375	0.00308221	0.0573765
ko00512	Mucin type O-glycan biosynthesis	Metabolism	Glycan biosynthesis and metabolism	10	847	36	7762	0.277778	0.00408384	0.0670934
ko04727	GABAergic synapse	Organismal Systems	Nervous system	21	847	105	7762	0.2	0.00415868	0.0670934
ko04360	Axon guidance	Organismal Systems	Development and regeneration	38	847	231	7762	0.164502	0.00610076	0.0922741
ko00040	Pentose and glucuronate interconversions	Metabolism	Carbohydrate metabolism	8	847	28	7762	0.285714	0.00825197	0.117469
ko00480	Glutathione metabolism	Metabolism	Metabolism of other amino acids	12	847	53	7762	0.226415	0.010286	0.13829
ko04610	Complement and coagulation cascades	Organismal Systems	Immune system	17	847	88	7762	0.193182	0.0132109	0.168265
ko00860	Porphyrin metabolism	Metabolism	Metabolism of cofactors and vitamins	9	847	37	7762	0.243243	0.0156775	0.180664
ko04010	MAPK signaling pathway	Environmental Information Processing	Signal transduction	48	847	323	7762	0.148607	0.0154102	0.180664
ko03320	PPAR signaling pathway	Organismal Systems	Endocrine system	16	847	85	7762	0.188235	0.0201168	0.221285
ko00053	Ascorbate and aldarate metabolism	Metabolism	Carbohydrate metabolism	7	847	27	7762	0.259259	0.0226123	0.23792
ko00591	Linoleic acid metabolism	Metabolism	Lipid metabolism	8	847	34	7762	0.235294	0.0268479	0.240637
ko00601	Glycosphingolipid biosynthesis - lacto and neolacto series	Metabolism	Glycan biosynthesis and metabolism	9	847	40	7762	0.225	0.0256518	0.240637
ko04380	Osteoclast differentiation	Organismal Systems	Development and regeneration	21	847	124	7762	0.169355	0.0266004	0.240637
ko04920	Adipocytokine signaling pathway	Organismal Systems	Endocrine system	15	847	80	7762	0.1875	0.0247418	0.240637
ko04726	Serotonergic synapse	Organismal Systems	Nervous system	21	847	125	7762	0.168	0.0288161	0.249053
ko00360	Phenylalanine metabolism	Metabolism	Amino acid metabolism	5	847	17	7762	0.294118	0.030956	0.249712
ko04926	Relaxin signaling pathway	Organismal Systems	Endocrine system	30	847	194	7762	0.154639	0.0303282	0.249712
ko04390	Hippo signaling pathway	Environmental Information Processing	Signal transduction	31	847	206	7762	0.150485	0.0389839	0.304326
ko00071	Fatty acid degradation	Metabolism	Lipid metabolism	10	847	50	7762	0.2	0.0409495	0.309681
ko00340	Histidine metabolism	Metabolism	Amino acid metabolism	6	847	25	7762	0.24	0.0479886	0.341566
ko04260	Cardiac muscle contraction	Organismal Systems	Circulatory system	28	847	186	7762	0.150538	0.0477787	0.341566
ko00511	Other glycan degradation	Metabolism	Glycan biosynthesis and metabolism	6	847	26	7762	0.230769	0.0568544	0.386905
ko00565	Ether lipid metabolism	Metabolism	Lipid metabolism	9	847	46	7762	0.195652	0.0575561	0.386905
ko00260	Glycine, serine and threonine metabolism	Metabolism	Amino acid metabolism	9	847	47	7762	0.191489	0.064614	0.42261
ko04212	Longevity regulating pathway - worm	Organismal Systems	Aging	14	847	84	7762	0.166667	0.0695674	0.443034
ko04080	Neuroactive ligand-receptor interaction	Environmental Information Processing	Signaling molecules and interaction	54	847	410	7762	0.131707	0.0795044	0.493335
ko04976	Bile secretion	Organismal Systems	Digestive system	14	847	88	7762	0.159091	0.0944768	0.571585
ko04916	Melanogenesis	Organismal Systems	Endocrine system	18	847	120	7762	0.15	0.100298	0.592004
ko00533	Glycosaminoglycan biosynthesis - keratan sulfate	Metabolism	Glycan biosynthesis and metabolism	4	847	17	7762	0.235294	0.10603	0.596727
ko04927	Cortisol synthesis and secretion	Organismal Systems	Endocrine system	12	847	74	7762	0.162162	0.103711	0.596727
ko00592	alpha-Linolenic acid metabolism	Metabolism	Lipid metabolism	5	847	24	7762	0.208333	0.113162	0.602237
ko04742	Taste transduction	Organismal Systems	Sensory system	13	847	83	7762	0.156627	0.114475	0.602237
ko04925	Aldosterone synthesis and secretion	Organismal Systems	Endocrine system	16	847	106	7762	0.150943	0.111573	0.602237
ko04145	Phagosome	Cellular Processes	Transport and catabolism	24	847	172	7762	0.139535	0.122749	0.632027
ko00350	Tyrosine metabolism	Metabolism	Amino acid metabolism	8	847	47	7762	0.170213	0.134332	0.677256
ko00513	Various types of N-glycan biosynthesis	Metabolism	Glycan biosynthesis and metabolism	9	847	56	7762	0.160714	0.151633	0.680055
ko00670	One carbon pool by folate	Metabolism	Metabolism of cofactors and vitamins	4	847	19	7762	0.210526	0.145586	0.680055
ko04150	mTOR signaling pathway	Environmental Information Processing	Signal transduction	25	847	185	7762	0.135135	0.151748	0.680055
ko04151	PI3K-Akt signaling pathway	Environmental Information Processing	Signal transduction	61	847	489	7762	0.124744	0.142783	0.680055
ko04310	Wnt signaling pathway	Environmental Information Processing	Signal transduction	26	847	191	7762	0.136126	0.13773	0.680055
ko04915	Estrogen signaling pathway	Organismal Systems	Endocrine system	20	847	143	7762	0.13986	0.146191	0.680055
ko00514	Other types of O-glycan biosynthesis	Metabolism	Glycan biosynthesis and metabolism	9	847	57	7762	0.157895	0.163792	0.68336
ko01212	Fatty acid metabolism	Metabolism	Global and overview maps	11	847	73	7762	0.150685	0.167846	0.68336
ko04640	Hematopoietic cell lineage	Organismal Systems	Immune system	14	847	96	7762	0.145833	0.158898	0.68336
ko04810	Regulation of actin cytoskeleton	Cellular Processes	Cell motility	37	847	289	7762	0.128028	0.169245	0.68336
ko04921	Oxytocin signaling pathway	Organismal Systems	Endocrine system	23	847	171	7762	0.134503	0.169428	0.68336
ko04978	Mineral absorption	Organismal Systems	Digestive system	10	847	65	7762	0.153846	0.166359	0.68336
ko04550	Signaling pathways regulating pluripotency of stem cells	Cellular Processes	Cellular community - eukaryotes	22	847	164	7762	0.134146	0.17916	0.710764
ko04012	ErbB signaling pathway	Environmental Information Processing	Signal transduction	14	847	99	7762	0.141414	0.187824	0.720119
ko04370	VEGF signaling pathway	Environmental Information Processing	Signal transduction	10	847	67	7762	0.149254	0.190445	0.720119
ko04723	Retrograde endocannabinoid signaling	Organismal Systems	Nervous system	22	847	166	7762	0.13253	0.194546	0.72431
ko00250	Alanine, aspartate and glutamate metabolism	Metabolism	Amino acid metabolism	7	847	44	7762	0.159091	0.198751	0.728752
ko04540	Gap junction	Cellular Processes	Cellular community - eukaryotes	15	847	109	7762	0.137615	0.205922	0.743776
ko00380	Tryptophan metabolism	Metabolism	Amino acid metabolism	7	847	45	7762	0.155556	0.214883	0.746653
ko04061	Viral protein interaction with cytokine and cytokine receptor	Environmental Information Processing	Signaling molecules and interaction	10	847	69	7762	0.144928	0.215974	0.746653
ko04514	Cell adhesion molecules	Environmental Information Processing	Signaling molecules and interaction	19	847	143	7762	0.132867	0.212597	0.746653
ko04115	p53 signaling pathway	Cellular Processes	Cell growth and death	13	847	94	7762	0.138298	0.221933	0.756447
ko00061	Fatty acid biosynthesis	Metabolism	Lipid metabolism	4	847	23	7762	0.173913	0.237795	0.788306
ko04721	Synaptic vesicle cycle	Organismal Systems	Nervous system	12	847	87	7762	0.137931	0.236688	0.788306
ko04215	Apoptosis - multiple species	Cellular Processes	Cell growth and death	6	847	39	7762	0.153846	0.248133	0.811462
ko00981	Insect hormone biosynthesis	Metabolism	Metabolism of terpenoids and polyketides	2	847	9	7762	0.222222	0.256816	0.81433
ko02010	ABC transporters	Environmental Information Processing	Membrane transport	7	847	48	7762	0.145833	0.265835	0.81433
ko04014	Ras signaling pathway	Environmental Information Processing	Signal transduction	32	847	260	7762	0.123077	0.258602	0.81433
ko04672	Intestinal immune network for IgA production	Organismal Systems	Immune system	7	847	48	7762	0.145833	0.265835	0.81433
ko04923	Regulation of lipolysis in adipocytes	Organismal Systems	Endocrine system	9	847	64	7762	0.140625	0.260159	0.81433
ko00290	Valine, leucine and isoleucine biosynthesis	Metabolism	Amino acid metabolism	1	847	3	7762	0.333333	0.292974	0.886248
ko04122	Sulfur relay system	Genetic Information Processing	Folding, sorting and degradation	2	847	10	7762	0.2	0.299362	0.894391
ko04064	NF-kappa B signaling pathway	Environmental Information Processing	Signal transduction	16	847	127	7762	0.125984	0.308896	0.91162
ko00330	Arginine and proline metabolism	Metabolism	Amino acid metabolism	7	847	52	7762	0.134615	0.338025	0.955891
ko00770	Pantothenate and CoA biosynthesis	Metabolism	Metabolism of cofactors and vitamins	4	847	27	7762	0.148148	0.339697	0.955891
ko04662	B cell receptor signaling pathway	Organismal Systems	Immune system	11	847	86	7762	0.127907	0.335288	0.955891
ko04977	Vitamin digestion and absorption	Organismal Systems	Digestive system	5	847	35	7762	0.142857	0.333445	0.955891
ko00620	Pyruvate metabolism	Metabolism	Carbohydrate metabolism	8	847	62	7762	0.129032	0.363937	0.965612
ko04611	Platelet activation	Organismal Systems	Immune system	23	847	192	7762	0.119792	0.349005	0.965612
ko04668	TNF signaling pathway	Environmental Information Processing	Signal transduction	14	847	114	7762	0.122807	0.36131	0.965612
ko04750	Inflammatory mediator regulation of TRP channels	Organismal Systems	Sensory system	15	847	122	7762	0.122951	0.352072	0.965612
ko04917	Prolactin signaling pathway	Organismal Systems	Endocrine system	10	847	79	7762	0.126582	0.359291	0.965612
ko04975	Fat digestion and absorption	Organismal Systems	Digestive system	6	847	45	7762	0.133333	0.367092	0.965612
ko00270	Cysteine and methionine metabolism	Metabolism	Amino acid metabolism	8	847	63	7762	0.126984	0.381185	0.979064
ko04060	Cytokine-cytokine receptor interaction	Environmental Information Processing	Signaling molecules and interaction	27	847	231	7762	0.116883	0.381665	0.979064
ko04520	Adherens junction	Cellular Processes	Cellular community - eukaryotes	13	847	107	7762	0.121495	0.384343	0.979064
ko04911	Insulin secretion	Organismal Systems	Endocrine system	15	847	125	7762	0.12	0.388678	0.979793
ko00010	Glycolysis / Gluconeogenesis	Metabolism	Carbohydrate metabolism	8	847	65	7762	0.123077	0.415772	0.999806
ko00020	Citrate cycle (TCA cycle)	Metabolism	Carbohydrate metabolism	1	847	37	7762	0.027027	0.986237	0.999806
ko00030	Pentose phosphate pathway	Metabolism	Carbohydrate metabolism	3	847	28	7762	0.107143	0.602953	0.999806
ko00051	Fructose and mannose metabolism	Metabolism	Carbohydrate metabolism	4	847	36	7762	0.111111	0.563527	0.999806
ko00052	Galactose metabolism	Metabolism	Carbohydrate metabolism	5	847	41	7762	0.121951	0.468309	0.999806
ko00062	Fatty acid elongation	Metabolism	Lipid metabolism	3	847	35	7762	0.0857143	0.751546	0.999806
ko00100	Steroid biosynthesis	Metabolism	Lipid metabolism	2	847	28	7762	0.0714286	0.826217	0.999806
ko00120	Primary bile acid biosynthesis	Metabolism	Lipid metabolism	2	847	16	7762	0.125	0.534242	0.999806
ko00130	Ubiquinone and other terpenoid-quinone biosynthesis	Metabolism	Metabolism of cofactors and vitamins	1	847	13	7762	0.0769231	0.777615	0.999806
ko00190	Oxidative phosphorylation	Metabolism	Energy metabolism	8	847	126	7762	0.0634921	0.971809	0.999806
ko00220	Arginine biosynthesis	Metabolism	Amino acid metabolism	1	847	21	7762	0.047619	0.911946	0.999806
ko00230	Purine metabolism	Metabolism	Nucleotide metabolism	16	847	151	7762	0.10596	0.589444	0.999806
ko00232	Caffeine metabolism	Metabolism	Biosynthesis of other secondary metabolites	1	847	5	7762	0.2	0.438921	0.999806
ko00240	Pyrimidine metabolism	Metabolism	Nucleotide metabolism	9	847	75	7762	0.12	0.434559	0.999806
ko00280	Valine, leucine and isoleucine degradation	Metabolism	Amino acid metabolism	5	847	66	7762	0.0757576	0.860884	0.999806
ko00310	Lysine degradation	Metabolism	Amino acid metabolism	9	847	101	7762	0.0891089	0.786985	0.999806
ko00400	Phenylalanine, tyrosine and tryptophan biosynthesis	Metabolism	Amino acid metabolism	1	847	5	7762	0.2	0.438921	0.999806
ko00410	beta-Alanine metabolism	Metabolism	Metabolism of other amino acids	4	847	34	7762	0.117647	0.516811	0.999806
ko00430	Taurine and hypotaurine metabolism	Metabolism	Metabolism of other amino acids	1	847	9	7762	0.111111	0.646719	0.999806
ko00440	Phosphonate and phosphinate metabolism	Metabolism	Metabolism of other amino acids	1	847	8	7762	0.125	0.603397	0.999806
ko00500	Starch and sucrose metabolism	Metabolism	Carbohydrate metabolism	3	847	43	7762	0.0697674	0.862942	0.999806
ko00510	N-Glycan biosynthesis	Metabolism	Glycan biosynthesis and metabolism	7	847	67	7762	0.104478	0.607152	0.999806
ko00515	Mannose type O-glycan biosynthesis	Metabolism	Glycan biosynthesis and metabolism	4	847	35	7762	0.114286	0.540472	0.999806
ko00520	Amino sugar and nucleotide sugar metabolism	Metabolism	Carbohydrate metabolism	4	847	53	7762	0.0754717	0.844972	0.999806
ko00531	Glycosaminoglycan degradation	Metabolism	Glycan biosynthesis and metabolism	2	847	26	7762	0.0769231	0.793029	0.999806
ko00532	Glycosaminoglycan biosynthesis - chondroitin sulfate / dermatan sulfate	Metabolism	Glycan biosynthesis and metabolism	2	847	21	7762	0.0952381	0.684795	0.999806
ko00534	Glycosaminoglycan biosynthesis - heparan sulfate / heparin	Metabolism	Glycan biosynthesis and metabolism	1	847	32	7762	0.03125	0.975408	0.999806
ko00561	Glycerolipid metabolism	Metabolism	Lipid metabolism	9	847	88	7762	0.102273	0.633129	0.999806
ko00562	Inositol phosphate metabolism	Metabolism	Carbohydrate metabolism	4	847	95	7762	0.0421053	0.9945	0.999806
ko00564	Glycerophospholipid metabolism	Metabolism	Lipid metabolism	10	847	114	7762	0.0877193	0.811244	0.999806
ko00603	Glycosphingolipid biosynthesis - globo and isoglobo series	Metabolism	Glycan biosynthesis and metabolism	2	847	31	7762	0.0645161	0.867061	0.999806
ko00630	Glyoxylate and dicarboxylate metabolism	Metabolism	Carbohydrate metabolism	3	847	39	7762	0.0769231	0.814212	0.999806
ko00640	Propanoate metabolism	Metabolism	Carbohydrate metabolism	3	847	36	7762	0.0833333	0.768638	0.999806
ko00730	Thiamine metabolism	Metabolism	Metabolism of cofactors and vitamins	1	847	18	7762	0.0555556	0.875352	0.999806
ko00750	Vitamin B6 metabolism	Metabolism	Metabolism of cofactors and vitamins	1	847	7	7762	0.142857	0.554769	0.999806
ko00760	Nicotinate and nicotinamide metabolism	Metabolism	Metabolism of cofactors and vitamins	1	847	44	7762	0.0227273	0.993897	0.999806
ko00780	Biotin metabolism	Metabolism	Metabolism of cofactors and vitamins	1	847	8	7762	0.125	0.603397	0.999806
ko00790	Folate biosynthesis	Metabolism	Metabolism of cofactors and vitamins	4	847	33	7762	0.121212	0.492598	0.999806
ko00910	Nitrogen metabolism	Metabolism	Energy metabolism	2	847	22	7762	0.0909091	0.70962	0.999806
ko00970	Aminoacyl-tRNA biosynthesis	Genetic Information Processing	Translation	2	847	56	7762	0.0357143	0.988042	0.999806
ko01040	Biosynthesis of unsaturated fatty acids	Metabolism	Lipid metabolism	4	847	37	7762	0.108108	0.585933	0.999806
ko01200	Carbon metabolism	Metabolism	Global and overview maps	11	847	125	7762	0.088	0.816655	0.999806
ko01230	Biosynthesis of amino acids	Metabolism	Global and overview maps	9	847	77	7762	0.116883	0.466803	0.999806
ko01240	Biosynthesis of cofactors	Metabolism	Global and overview maps	18	847	162	7762	0.111111	0.505267	0.999806
ko01250	Biosynthesis of nucleotide sugars	Metabolism	Global and overview maps	3	847	43	7762	0.0697674	0.862942	0.999806
ko03008	Ribosome biogenesis in eukaryotes	Genetic Information Processing	Translation	13	847	159	7762	0.081761	0.897764	0.999806
ko03013	Nucleocytoplasmic transport	Genetic Information Processing	Translation	8	847	151	7762	0.0529801	0.995015	0.999806
ko03015	mRNA surveillance pathway	Genetic Information Processing	Translation	7	847	131	7762	0.0534351	0.991669	0.999806
ko03018	RNA degradation	Genetic Information Processing	Folding, sorting and degradation	2	847	79	7762	0.0253165	0.998885	0.999806
ko03022	Basal transcription factors	Genetic Information Processing	Transcription	6	847	80	7762	0.075	0.882498	0.999806
ko03030	DNA replication	Genetic Information Processing	Replication and repair	2	847	34	7762	0.0588235	0.898916	0.999806
ko03040	Spliceosome	Genetic Information Processing	Transcription	7	847	146	7762	0.0479452	0.997342	0.999806
ko03050	Proteasome	Genetic Information Processing	Folding, sorting and degradation	1	847	40	7762	0.025	0.990286	0.999806
ko03410	Base excision repair	Genetic Information Processing	Replication and repair	2	847	41	7762	0.0487805	0.947669	0.999806
ko03420	Nucleotide excision repair	Genetic Information Processing	Replication and repair	2	847	51	7762	0.0392157	0.980283	0.999806
ko03430	Mismatch repair	Genetic Information Processing	Replication and repair	1	847	23	7762	0.0434783	0.930162	0.999806
ko03450	Non-homologous end-joining	Genetic Information Processing	Replication and repair	1	847	16	7762	0.0625	0.842865	0.999806
ko03460	Fanconi anemia pathway	Genetic Information Processing	Replication and repair	5	847	68	7762	0.0735294	0.877683	0.999806
ko04013	MAPK signaling pathway - fly	Environmental Information Processing	Signal transduction	10	847	101	7762	0.0990099	0.675943	0.999806
ko04015	Rap1 signaling pathway	Environmental Information Processing	Signal transduction	23	847	254	7762	0.0905512	0.858194	0.999806
ko04022	cGMP-PKG signaling pathway	Environmental Information Processing	Signal transduction	22	847	191	7762	0.115183	0.42741	0.999806
ko04024	cAMP signaling pathway	Environmental Information Processing	Signal transduction	27	847	250	7762	0.108	0.554142	0.999806
ko04062	Chemokine signaling pathway	Organismal Systems	Immune system	19	847	174	7762	0.109195	0.535551	0.999806
ko04066	HIF-1 signaling pathway	Environmental Information Processing	Signal transduction	7	847	117	7762	0.0598291	0.977289	0.999806
ko04068	FoxO signaling pathway	Environmental Information Processing	Signal transduction	16	847	154	7762	0.103896	0.622094	0.999806
ko04070	Phosphatidylinositol signaling system	Environmental Information Processing	Signal transduction	5	847	116	7762	0.0431034	0.996855	0.999806
ko04071	Sphingolipid signaling pathway	Environmental Information Processing	Signal transduction	12	847	125	7762	0.096	0.724316	0.999806
ko04072	Phospholipase D signaling pathway	Environmental Information Processing	Signal transduction	17	847	187	7762	0.0909091	0.822231	0.999806
ko04110	Cell cycle	Cellular Processes	Cell growth and death	9	847	142	7762	0.0633803	0.978167	0.999806
ko04114	Oocyte meiosis	Cellular Processes	Cell growth and death	9	847	126	7762	0.0714286	0.942064	0.999806
ko04120	Ubiquitin mediated proteolysis	Genetic Information Processing	Folding, sorting and degradation	6	847	163	7762	0.0368098	0.999806	0.999806
ko04130	SNARE interactions in vesicular transport	Genetic Information Processing	Folding, sorting and degradation	3	847	36	7762	0.0833333	0.768638	0.999806
ko04137	Mitophagy - animal	Cellular Processes	Transport and catabolism	2	847	69	7762	0.0289855	0.996833	0.999806
ko04140	Autophagy - animal	Cellular Processes	Transport and catabolism	12	847	166	7762	0.0722892	0.958545	0.999806
ko04141	Protein processing in endoplasmic reticulum	Genetic Information Processing	Folding, sorting and degradation	10	847	184	7762	0.0543478	0.997024	0.999806
ko04142	Lysosome	Cellular Processes	Transport and catabolism	19	847	165	7762	0.115152	0.438035	0.999806
ko04144	Endocytosis	Cellular Processes	Transport and catabolism	26	847	324	7762	0.0802469	0.967884	0.999806
ko04146	Peroxisome	Cellular Processes	Transport and catabolism	6	847	94	7762	0.0638298	0.952536	0.999806
ko04152	AMPK signaling pathway	Environmental Information Processing	Signal transduction	13	847	132	7762	0.0984848	0.694973	0.999806
ko04210	Apoptosis	Cellular Processes	Cell growth and death	18	847	171	7762	0.105263	0.602065	0.999806
ko04211	Longevity regulating pathway	Organismal Systems	Aging	7	847	92	7762	0.076087	0.887849	0.999806
ko04213	Longevity regulating pathway - multiple species	Organismal Systems	Aging	5	847	62	7762	0.0806452	0.821488	0.999806
ko04214	Apoptosis - fly	Cellular Processes	Cell growth and death	6	847	59	7762	0.101695	0.63503	0.999806
ko04216	Ferroptosis	Cellular Processes	Cell growth and death	5	847	40	7762	0.125	0.446173	0.999806
ko04217	Necroptosis	Cellular Processes	Cell growth and death	10	847	145	7762	0.0689655	0.962597	0.999806
ko04218	Cellular senescence	Cellular Processes	Cell growth and death	13	847	155	7762	0.083871	0.877428	0.999806
ko04261	Adrenergic signaling in cardiomyocytes	Organismal Systems	Circulatory system	20	847	173	7762	0.115607	0.427258	0.999806
ko04320	Dorso-ventral axis formation	Organismal Systems	Development and regeneration	6	847	47	7762	0.12766	0.407772	0.999806
ko04330	Notch signaling pathway	Environmental Information Processing	Signal transduction	3	847	79	7762	0.0379747	0.994004	0.999806
ko04340	Hedgehog signaling pathway	Environmental Information Processing	Signal transduction	4	847	54	7762	0.0740741	0.85526	0.999806
ko04341	Hedgehog signaling pathway - fly	Environmental Information Processing	Signal transduction	3	847	30	7762	0.1	0.650687	0.999806
ko04361	Axon regeneration	Organismal Systems	Development and regeneration	11	847	137	7762	0.080292	0.894921	0.999806
ko04371	Apelin signaling pathway	Environmental Information Processing	Signal transduction	13	847	141	7762	0.0921986	0.780443	0.999806
ko04391	Hippo signaling pathway - fly	Environmental Information Processing	Signal transduction	3	847	105	7762	0.0285714	0.999515	0.999806
ko04392	Hippo signaling pathway - multiple species	Environmental Information Processing	Signal transduction	2	847	46	7762	0.0434783	0.967734	0.999806
ko04530	Tight junction	Cellular Processes	Cellular community - eukaryotes	26	847	240	7762	0.108333	0.547551	0.999806
ko04612	Antigen processing and presentation	Organismal Systems	Immune system	5	847	50	7762	0.1	0.649653	0.999806
ko04613	Neutrophil extracellular trap formation	Organismal Systems	Immune system	16	847	174	7762	0.091954	0.802285	0.999806
ko04614	Renin-angiotensin system	Organismal Systems	Endocrine system	3	847	27	7762	0.111111	0.577527	0.999806
ko04620	Toll-like receptor signaling pathway	Organismal Systems	Immune system	10	847	107	7762	0.0934579	0.744538	0.999806
ko04621	NOD-like receptor signaling pathway	Organismal Systems	Immune system	12	847	174	7762	0.0689655	0.973433	0.999806
ko04622	RIG-I-like receptor signaling pathway	Organismal Systems	Immune system	3	847	70	7762	0.0428571	0.986233	0.999806
ko04623	Cytosolic DNA-sensing pathway	Organismal Systems	Immune system	4	847	54	7762	0.0740741	0.85526	0.999806
ko04624	Toll and Imd signaling pathway	Organismal Systems	Immune system	2	847	51	7762	0.0392157	0.980283	0.999806
ko04625	C-type lectin receptor signaling pathway	Organismal Systems	Immune system	9	847	109	7762	0.0825688	0.854764	0.999806
ko04630	JAK-STAT signaling pathway	Environmental Information Processing	Signal transduction	18	847	174	7762	0.103448	0.632526	0.999806
ko04650	Natural killer cell mediated cytotoxicity	Organismal Systems	Immune system	8	847	90	7762	0.0888889	0.780184	0.999806
ko04657	IL-17 signaling pathway	Organismal Systems	Immune system	23	847	221	7762	0.104072	0.629175	0.999806
ko04658	Th1 and Th2 cell differentiation	Organismal Systems	Immune system	7	847	90	7762	0.0777778	0.874218	0.999806
ko04659	Th17 cell differentiation	Organismal Systems	Immune system	9	847	107	7762	0.0841121	0.839657	0.999806
ko04660	T cell receptor signaling pathway	Organismal Systems	Immune system	10	847	117	7762	0.0854701	0.835495	0.999806
ko04664	Fc epsilon RI signaling pathway	Organismal Systems	Immune system	7	847	78	7762	0.0897436	0.761763	0.999806
ko04666	Fc gamma R-mediated phagocytosis	Organismal Systems	Immune system	13	847	115	7762	0.113043	0.49052	0.999806
ko04670	Leukocyte transendothelial migration	Organismal Systems	Immune system	11	847	135	7762	0.0814815	0.884188	0.999806
ko04710	Circadian rhythm	Organismal Systems	Environmental adaptation	2	847	35	7762	0.0571429	0.907847	0.999806
ko04713	Circadian entrainment	Organismal Systems	Environmental adaptation	10	847	105	7762	0.0952381	0.72283	0.999806
ko04714	Thermogenesis	Organismal Systems	Environmental adaptation	21	847	290	7762	0.0724138	0.987466	0.999806
ko04720	Long-term potentiation	Organismal Systems	Nervous system	5	847	72	7762	0.0694444	0.906142	0.999806
ko04722	Neurotrophin signaling pathway	Organismal Systems	Nervous system	10	847	128	7762	0.078125	0.904275	0.999806
ko04724	Glutamatergic synapse	Organismal Systems	Nervous system	12	847	131	7762	0.0916031	0.781279	0.999806
ko04725	Cholinergic synapse	Organismal Systems	Nervous system	13	847	113	7762	0.115044	0.464112	0.999806
ko04728	Dopaminergic synapse	Organismal Systems	Nervous system	12	847	142	7762	0.084507	0.863029	0.999806
ko04730	Long-term depression	Organismal Systems	Nervous system	6	847	70	7762	0.0857143	0.790395	0.999806
ko04740	Olfactory transduction	Organismal Systems	Sensory system	9	847	192	7762	0.046875	0.999382	0.999806
ko04744	Phototransduction	Organismal Systems	Sensory system	2	847	29	7762	0.0689655	0.840948	0.999806
ko04910	Insulin signaling pathway	Organismal Systems	Endocrine system	15	847	147	7762	0.102041	0.649103	0.999806
ko04912	GnRH signaling pathway	Organismal Systems	Endocrine system	9	847	101	7762	0.0891089	0.786985	0.999806
ko04913	Ovarian steroidogenesis	Organismal Systems	Endocrine system	7	847	70	7762	0.1	0.654151	0.999806
ko04914	Progesterone-mediated oocyte maturation	Organismal Systems	Endocrine system	8	847	94	7762	0.0851064	0.819212	0.999806
ko04918	Thyroid hormone synthesis	Organismal Systems	Endocrine system	5	847	76	7762	0.0657895	0.928644	0.999806
ko04919	Thyroid hormone signaling pathway	Organismal Systems	Endocrine system	11	847	164	7762	0.0670732	0.975784	0.999806
ko04922	Glucagon signaling pathway	Organismal Systems	Endocrine system	7	847	108	7762	0.0648148	0.958339	0.999806
ko04924	Renin secretion	Organismal Systems	Endocrine system	8	847	77	7762	0.103896	0.613314	0.999806
ko04928	Parathyroid hormone synthesis, secretion and action	Organismal Systems	Endocrine system	14	847	145	7762	0.0965517	0.72685	0.999806
ko04929	GnRH secretion	Organismal Systems	Endocrine system	7	847	63	7762	0.111111	0.539652	0.999806
ko04935	Growth hormone synthesis, secretion and action	Organismal Systems	Endocrine system	16	847	143	7762	0.111888	0.497593	0.999806
ko04960	Aldosterone-regulated sodium reabsorption	Organismal Systems	Excretory system	4	847	37	7762	0.108108	0.585933	0.999806
ko04961	Endocrine and other factor-regulated calcium reabsorption	Organismal Systems	Excretory system	2	847	55	7762	0.0363636	0.986777	0.999806
ko04962	Vasopressin-regulated water reabsorption	Organismal Systems	Excretory system	4	847	61	7762	0.0655738	0.912179	0.999806
ko04964	Proximal tubule bicarbonate reclamation	Organismal Systems	Excretory system	2	847	25	7762	0.08	0.77442	0.999806
ko04966	Collecting duct acid secretion	Organismal Systems	Excretory system	2	847	28	7762	0.0714286	0.826217	0.999806
ko04970	Salivary secretion	Organismal Systems	Digestive system	14	847	203	7762	0.0689655	0.981051	0.999806
ko04971	Gastric acid secretion	Organismal Systems	Digestive system	6	847	88	7762	0.0681818	0.929134	0.999806
ko04972	Pancreatic secretion	Organismal Systems	Digestive system	10	847	109	7762	0.0917431	0.765068	0.999806
ko04973	Carbohydrate digestion and absorption	Organismal Systems	Digestive system	5	847	51	7762	0.0980392	0.66722	0.999806
ko04979	Cholesterol metabolism	Organismal Systems	Digestive system	6	847	66	7762	0.0909091	0.740764	0.999806

## Sheet: PAF_PAM
kegg_term_id	kegg_term	kegg_level1	kegg_level2	kegg_term_candidate_gene_num	kegg_total_candidate_gene_num	kegg_term_gene_num	kegg_total_gene_num	kegg_rich_ratio	kegg_pvalue	kegg_qvalue
ko04061	Viral protein interaction with cytokine and cytokine receptor	Environmental Information Processing	Signaling molecules and interaction	13	315	69	7762	0.188406	3.13861e-06	0.00065597
ko04060	Cytokine-cytokine receptor interaction	Environmental Information Processing	Signaling molecules and interaction	21	315	231	7762	0.0909091	0.00043225	0.0307326
ko04080	Neuroactive ligand-receptor interaction	Environmental Information Processing	Signaling molecules and interaction	31	315	410	7762	0.0756098	0.000559669	0.0307326
ko04145	Phagosome	Cellular Processes	Transport and catabolism	17	315	172	7762	0.0988372	0.000588183	0.0307326

## Sheet: PBF_PBM
kegg_term_id	kegg_term	kegg_level1	kegg_level2	kegg_term_candidate_gene_num	kegg_total_candidate_gene_num	kegg_term_gene_num	kegg_total_gene_num	kegg_rich_ratio	kegg_pvalue	kegg_qvalue
ko00982	Drug metabolism - cytochrome P450	Metabolism	Xenobiotics biodegradation and metabolism	26	1757	42	7762	0.619048	5.02986e-08	1.2977e-05
ko00980	Metabolism of xenobiotics by cytochrome P450	Metabolism	Xenobiotics biodegradation and metabolism	27	1757	47	7762	0.574468	2.49845e-07	3.223e-05
ko04020	Calcium signaling pathway	Environmental Information Processing	Signal transduction	117	1757	350	7762	0.334286	1.48043e-06	0.000127317
ko04360	Axon guidance	Organismal Systems	Development and regeneration	82	1757	231	7762	0.354978	4.45781e-06	0.000287529
ko00830	Retinol metabolism	Metabolism	Metabolism of cofactors and vitamins	27	1757	60	7762	0.45	9.87161e-05	0.00363839
ko03320	PPAR signaling pathway	Organismal Systems	Endocrine system	35	1757	85	7762	0.411765	9.45904e-05	0.00363839
ko04010	MAPK signaling pathway	Environmental Information Processing	Signal transduction	102	1757	323	7762	0.315789	9.79617e-05	0.00363839
ko00600	Sphingolipid metabolism	Metabolism	Lipid metabolism	27	1757	62	7762	0.435484	0.000194304	0.0061673
ko00983	Drug metabolism - other enzymes	Metabolism	Xenobiotics biodegradation and metabolism	31	1757	75	7762	0.413333	0.000215138	0.0061673
ko04270	Vascular smooth muscle contraction	Organismal Systems	Circulatory system	54	1757	155	7762	0.348387	0.000320647	0.00827269
ko04514	Cell adhesion molecules	Environmental Information Processing	Signaling molecules and interaction	50	1757	143	7762	0.34965	0.000477902	0.011209
ko04979	Cholesterol metabolism	Organismal Systems	Digestive system	27	1757	66	7762	0.409091	0.000654296	0.0140674
ko00512	Mucin type O-glycan biosynthesis	Metabolism	Glycan biosynthesis and metabolism	17	1757	36	7762	0.472222	0.000974928	0.0167688
ko00590	Arachidonic acid metabolism	Metabolism	Lipid metabolism	26	1757	64	7762	0.40625	0.00092678	0.0167688
ko04924	Renin secretion	Organismal Systems	Endocrine system	30	1757	77	7762	0.38961	0.000887406	0.0167688
ko04390	Hippo signaling pathway	Environmental Information Processing	Signal transduction	66	1757	206	7762	0.320388	0.00105489	0.0170102
ko00860	Porphyrin metabolism	Metabolism	Metabolism of cofactors and vitamins	17	1757	37	7762	0.459459	0.00142782	0.0213435
ko04060	Cytokine-cytokine receptor interaction	Environmental Information Processing	Signaling molecules and interaction	72	1757	231	7762	0.311688	0.00148908	0.0213435
ko00140	Steroid hormone biosynthesis	Metabolism	Lipid metabolism	22	1757	53	7762	0.415094	0.00160799	0.0218348
ko04024	cAMP signaling pathway	Environmental Information Processing	Signal transduction	76	1757	250	7762	0.304	0.00238466	0.0307622

## Sheet: PCF_PCM
kegg_term_id	kegg_term	kegg_level1	kegg_level2	kegg_term_candidate_gene_num	kegg_total_candidate_gene_num	kegg_term_gene_num	kegg_total_gene_num	kegg_rich_ratio	kegg_pvalue	kegg_qvalue
ko00982	Drug metabolism - cytochrome P450	Metabolism	Xenobiotics biodegradation and metabolism	13	548	42	7762	0.309524	3.56526e-06	0.000841401
ko00140	Steroid hormone biosynthesis	Metabolism	Lipid metabolism	14	548	53	7762	0.264151	1.1894e-05	0.00140349
ko00983	Drug metabolism - other enzymes	Metabolism	Xenobiotics biodegradation and metabolism	16	548	75	7762	0.213333	5.24077e-05	0.00309205
ko04260	Cardiac muscle contraction	Organismal Systems	Circulatory system	29	548	186	7762	0.155914	3.95552e-05	0.00309205
ko00980	Metabolism of xenobiotics by cytochrome P450	Metabolism	Xenobiotics biodegradation and metabolism	12	548	47	7762	0.255319	7.20861e-05	0.00324416
ko04080	Neuroactive ligand-receptor interaction	Environmental Information Processing	Signaling molecules and interaction	50	548	410	7762	0.121951	8.24786e-05	0.00324416
ko00830	Retinol metabolism	Metabolism	Metabolism of cofactors and vitamins	13	548	60	7762	0.216667	0.000222037	0.00748584
ko04020	Calcium signaling pathway	Environmental Information Processing	Signal transduction	40	548	350	7762	0.114286	0.00153752	0.0403172
ko00591	Linoleic acid metabolism	Metabolism	Lipid metabolism	8	548	34	7762	0.235294	0.00206311	0.0486894
